# Supplementary material for: Cell-Specific Transcriptome Analysis Shows That Adult Pillar and Deiters' Cells Express Genes Encoding Machinery for Specializations of Cochlear Hair Cells
Source: Front Mol Neurosci. 2018 Oct 1;11:356. doi: 10.3389/fnmol.2018.00356 (PMC6174830; doi:10.3389/fnmol.2018.00356)
Supplement: Supplementary Table 1 — A spreadsheet (in Excel format) showing gene expression values (in RPKM) of pillar cells, Deiters' cells, IHCs and OHCs from RNA-seq analysis. Values from each biological and technical replicate are all included. Normalized RPKM expression values of mouse stria melanocytes (our own, unpublished), retinal bipolar cells, and liver cells from previous RNA-seq-based studies are also included for comparison. [file Table_1.XLSX]

## Sheet: Expression Values
Feature ID	Gene name	ANOVA original values - Max difference	ANOVA original values - Max fold change	ANOVA original values - Test statistic	ANOVA original values - P-value	ANOVA original values - Bonferroni	ANOVA original values - FDR p-value correction	IHCs - 6_CBA_1m_IHC_1_CGTACTAG-TATCCTCT_L001_R1_001 (paired) (GE) - Expression values	IHCs - 6_CBA_1m_IHC_1_CGTACTAG-TATCCTCT_L002_R1_001 (paired) (GE) - Expression values	IHCs - 6_CBA_1m_IHC_2_TAGGCATG-TATCCTCT_L001_R1_001 (paired) (GE) - Expression values	IHCs - 6_CBA_1m_IHC_2_TAGGCATG-TATCCTCT_L002_R1_001 (paired) (GE) - Expression values	IHCs - Means	OHCs - 5_CBA_1m_OHC_1_TAAGGCGA-CTCTCTAT_L001_R1_001 (paired) (GE) - Expression values	OHCs - 5_CBA_1m_OHC_1_TAAGGCGA-CTCTCTAT_L002_R1_001 (paired) (GE) - Expression values	OHCs - 5_CBA_1m_OHC_2_GGACTCCT-CTCTCTAT_L001_R1_001 (paired) (GE) - Expression values	OHCs - 5_CBA_1m_OHC_2_GGACTCCT-CTCTCTAT_L002_R1_001 (paired) (GE) - Expression values	OHCs - 5_CBA_1m_OHC_3_AGGCAGAA-CTCTCTAT_L001_R1_001 (paired) (GE) - Expression values	OHCs - 5_CBA_1m_OHC_3_AGGCAGAA-CTCTCTAT_L002_R1_001 (paired) (GE) - Expression values	OHCs - Means	Deiters - 8_CBA_1m_deiters_1_TCCTGAGC-GCGTAAGA_L001_R1_001 (paired) (GE) - Expression values	Deiters - 8_CBA_1m_deiters_1_TCCTGAGC-GCGTAAGA_L002_R1_001 (paired) (GE) - Expression values	Deiters - 8_CBA_1m_deiters_2_CGTACTAG-GCGTAAGA_L001_R1_001 (paired) (GE) - Expression values	Deiters - 8_CBA_1m_deiters_2_CGTACTAG-GCGTAAGA_L002_R1_001 (paired) (GE) - Expression values	Deiters - 8_CBA_1m_deiters_3_GGACTCCT-AGAGTAGA_L001_R1_001 (paired) (GE) - Expression values	Deiters - 8_CBA_1m_deiters_3_GGACTCCT-AGAGTAGA_L002_R1_001 (paired) (GE) - Expression values	Deiters - Means	Pillars - 7_CBA_1m_pillar_1_AGGCAGAA-AGAGTAGA_L001_R1_001-1 (paired) (GE) - Expression values	Pillars - 7_CBA_1m_pillar_1_AGGCAGAA-AGAGTAGA_L002_R1_001-1 (paired) (GE) - Expression values	Pillars - 7_CBA_1m_pillar_2_TAAGGCGA-AGAGTAGA_L001_R1_001 (paired) (GE) - Expression values	Pillars - 7_CBA_1m_pillar_2_TAAGGCGA-AGAGTAGA_L002_R1_001 (paired) (GE) - Expression values	Pillars - 7_CBA_1m_pillar_3_TCCTGAGC-TATCCTCT_L001_R1_001 (paired) (GE) - Expression values	Pillars - 7_CBA_1m_pillar_3_TCCTGAGC-TATCCTCT_L002_R1_001 (paired) (GE) - Expression values	Pillars - Means	Melanocytes - wt_S1_L001_R1_001 (paired) (GE) - Expression values	RBC type 5 - srr3587967 (GE) - Expression values	RBC type 5 - srr3587969 (GE) - Expression values	RBC type 5 - Means	Liver - SRR3746512 (GE) - Expression values	Liver - SRR3746517 (GE) - Expression values	Liver - SRR3746521 (GE) - Expression values	Liver - SRR3746526 (GE) - Expression values	Liver - Means
0610006L08Rik	ENSMUSG00000108652	0.0638105	#DIV/0!	4.89474	0.00126601	1	0.00325386	0	0	0	0	0	0	0	0	0	0	0	0	0	0	0	0	0	0	0	0	0	0	0	0	0	0	0	0.127621	0	0.0638105	0	0	0	0	0
0610007P14Rik	ENSMUSG00000021252	-15.7314	-4.64701	7.18538	7.23509e-05	1	0.00022377	12.1708	11.4986	11.1605	10.0948	11.2312	15.9773	15.322	15.4283	16.7453	16.5695	15.7586	15.9668	17.2447	16.6287	16.4854	17.631	18.1917	17.6318	17.3022	20.9922	20.3876	20.3775	19.6189	19.2972	19.5958	20.0449	4.20832	3.57508	5.05191	4.3135	2.40419	3.66227	21.0186	9.65677	9.18546
0610009B22Rik	ENSMUSG00000007777	-59.6701	-8.26738	27.8664	3.40843e-11	1.65104e-06	2.39212e-10	73.4973	71.9782	81.2297	72.1156	74.7052	47.624	52.0496	54.2896	52.0454	52.6588	48.534	51.2002	47.9407	49.376	55.5684	51.5728	56.0643	47.0575	51.2633	44.5899	40.6835	44.9527	41.4677	40.4254	38.9951	41.8524	64.4534	15.647	17.4268	16.5369	2.37132	2.50283	13.436	14.2109	8.13027
0610009E02Rik	ENSMUSG00000086714	-2.21362	-10.9331	2.33264	0.0564736	1	0.117852	0.849632	0.348178	1.417	0.217534	0.708085	1.58166	0.240891	2.09776	1.91346	1.731	1.76523	1.555	0.88281	2.44753	0.230832	3.38884	0.179036	0.0593334	1.19806	0.330556	3.06831	3.80147	3.27904	2.29501	1.05006	2.30407	0.0608293	0.677814	0	0.338907	0.06105	0	0.0416412	0.281769	0.0961151
0610009L18Rik	ENSMUSG00000043644	-22.3363	#DIV/0!	32.2202	5.20428e-12	2.52095e-07	4.13407e-11	6.84203	10.2865	11.5884	9.34598	9.51572	11.3081	14.3139	14.2064	11.3018	15.2886	13.497	13.3193	22.3864	22.7239	21.0112	24.9282	18.5997	24.3682	22.3363	14.6029	15.6402	13.9248	16.2027	11.6984	19.5409	15.2683	2.03758	0	0	0	0.0889121	0	0.388131	0.410363	0.221852
0610009O20Rik	ENSMUSG00000024442	5.56413	5.51618	0.910107	0.50061	1	0.903216	3.97328	3.20821	3.14737	3.42617	3.43876	4.13387	3.3243	2.83198	3.02965	3.01529	3.4753	3.30173	3.46633	3.40359	3.41919	4.82479	4.0283	3.293	3.7392	5.99132	6.12293	5.48621	4.91856	5.16377	5.73159	5.56906	0.615896	4.99888	8.59346	6.79617	1.38507	1.28066	8.44484	8.01281	4.78085
0610010F05Rik	ENSMUSG00000042208	-3.8555	-4.10663	12.7939	3.15402e-07	0.0152781	1.26401e-06	1.98292	1.76753	1.65464	1.83874	1.81096	2.77801	2.47665	2.56928	2.54894	2.06132	2.05543	2.41494	2.09619	2.84989	2.52851	2.31852	2.45014	2.02657	2.3783	2.39492	2.19279	1.86793	2.44439	2.73168	2.75733	2.39817	5.4145	4.17032	2.87015	3.52024	0.284345	0.211192	2.3561	2.25208	1.27593
0610010K14Rik	ENSMUSG00000020831	-14.7188	-10.8146	26.3249	7.02919e-11	3.40494e-06	4.70425e-10	9.03011	11.3047	9.12149	11.7395	10.299	6.88228	9.43791	5.53576	6.52026	5.36308	5.98018	6.61991	14.9136	10.7161	15.7498	10.9241	11.8043	14.67	13.1296	16.5029	12.0881	11.8857	12.1944	12.0034	17.8631	13.7563	15.3869	1.32494	1.67443	1.49969	0.580555	0.275738	4.64097	3.37168	2.21723
0610011F06Rik	ENSMUSG00000025731	-92.9216	-14.4472	5.31805	0.000719284	1	0.00200703	105.468	100.598	100.567	98.0536	101.172	55.6366	53.5762	44.9336	52.7123	49.567	51.7478	51.3622	103.845	104.287	99.4501	99.0784	96.7336	95.5954	99.8317	77.6563	83.0217	81.375	81.2029	82.9259	81.091	81.2121	50.7829	3.48961	10.3306	6.91009	19.9998	20.3232	112.707	127.504	70.1333
0610012D04Rik	ENSMUSG00000089755	0.342747	#DIV/0!	1.4901	0.214137	1	0.413243	0	0	0	0	0	0	0	0	0	0	0.187307	0.0312178	0	0	0	0	0	0	0	0	0	0	0	0	0	0	0	0	0	0	0	0	0	0	0
0610012G03Rik	ENSMUSG00000107002	-90.1024	-11.7849	25.9727	8.33367e-11	4.03683e-06	5.50052e-10	34.9219	36.9273	36.4492	37.525	36.4559	35.0448	34.4456	32.3914	32.9611	32.1192	30.3542	32.8861	54.0396	56.6881	56.668	58.9114	57.2627	52.3416	55.9852	42.8262	46.7623	45.3487	47.7089	49.2539	45.1297	46.1716	75.6721	5.45035	13.0867	9.26853	1.37115	1.2462	16.3667	12.5689	7.88824
0610025J13Rik	ENSMUSG00000046683	-0.389976	#DIV/0!	14.9367	5.93953e-08	0.00287711	2.61698e-07	0.241153	0.240002	0.262971	0.437349	0.295369	0.0770883	0.0774893	0.0843503	0.0854886	0.269431	0.0887242	0.113762	0.167047	0.574083	0.464083	0.36953	0.287958	0.477155	0.389976	0.26583	0.176251	0.185279	0.188356	0.276844	0.281484	0.229007	0.0978369	0	0	0	0	0	0.02679	0.0377661	0.016139
0610030E20Rik	ENSMUSG00000058706	4.21624	3.27785	4.24526	0.00312115	1	0.0075387	2.41208	2.0781	2.6303	2.54634	2.4167	2.36496	2.35991	3.13552	2.60352	2.57425	2.80141	2.63993	2.41275	2.5711	2.66042	2.4411	2.51483	2.69262	2.5488	1.7263	1.7958	1.76332	2.27765	1.73583	1.80695	1.85098	2.33328	7.93413	4.20031	6.06722	0.214385	0.185661	2.80159	4.15239	1.83851
0610031O16Rik	ENSMUSG00000099146	3.38249	#DIV/0!	5.52919	0.000546082	1	0.00154231	0	0	0	0	0	0	0	0	0	0	0	0	0	0	0	0	0	0	0	0	0	0	0	0	0	0	0	0	0.0185376	0.00926882	0.687403	0.86595	5.62034	6.66934	3.46076
0610033M10Rik	ENSMUSG00000108236	-18.589	#DIV/0!	369.895	0	0	0	7.93173	5.94073	5.70676	6.13947	6.42967	19.6828	18.2086	17.5041	17.4795	17.3581	18.4118	18.1075	0.254891	0.750832	0.188834	0.0939753	0.195282	0.485382	0.328199	2.52386	2.68935	2.07321	2.58664	1.87745	2.19525	2.32429	0	0.246441	0	0.12322	0	0	0.013626	0.153669	0.0418238
0610037L13Rik	ENSMUSG00000028608	-9.24382	-5.63629	20.7359	1.34062e-09	6.49395e-05	7.43392e-09	11.1179	11.5583	11.4957	10.5312	11.1758	10.7541	9.76138	10.525	10.1056	10.3483	10.2055	10.2833	10.1226	11.4246	10.1221	10.4609	9.89472	9.40071	10.2376	9.04621	9.92623	8.94139	8.90242	9.91685	9.2428	9.32932	7.36944	10.3294	12.1458	11.2376	0.586223	0.453738	3.41208	3.33696	1.94725
0610038B21Rik	ENSMUSG00000097882	0.0538824	#DIV/0!	1.82167	0.127241	1	0.252511	0	0	0	0	0	0	0	0	0	0	0	0	0	0	0.061676	0	0	0	0.0102793	0	0	0	0	0.0613204	0	0.0102201	0	0.0804913	0.0272735	0.0538824	0	0	0	0	0
0610039K10Rik	ENSMUSG00000058812	-0.253174	#DIV/0!	3.17633	0.0151258	1	0.0336531	0	0.282607	0	0.205995	0.122151	0.272319	0.18249	0.198649	0.100665	0	0.104475	0.1431	0.196701	0.193141	0	0.217565	0	0.224744	0.138692	0	0.311309	0.436341	0.443585	0.217327	0.110485	0.253174	0.0576025	0	0	0	0	0	0.0630917	0	0.0157729
0610040B10Rik	ENSMUSG00000089889	-1.66158	-4.34926	7.77136	3.73631e-05	1	0.00011918	1.71514	1.57565	1.15096	1.86632	1.57702	1.89786	1.52619	1.93821	1.2628	1.17924	0.873732	1.44634	1.23377	1.34605	2.13274	1.06138	1.10279	2.03619	1.48549	1.30891	0.578558	0.912291	0.618292	1.5146	1.23199	1.02744	2.40868	2.48515	1.68413	2.08464	0.161161	0.170099	0.901389	0.743821	0.494118
0610040F04Rik	ENSMUSG00000087341	0.137015	#DIV/0!	2.69444	0.0319061	1	0.0684591	0.0419121	0	0	0	0.010478	0	0	0	0	0	0	0	0	0.0427606	0	0.0963356	0	0	0.0231827	0	0.0918965	0.0966038	0.147312	0.0481151	0	0.0639878	0.0255059	0.25263	0.0214002	0.137015	0.0511968	0	0.0069841	0	0.0145452
0610040J01Rik	ENSMUSG00000060512	-12.8938	#DIV/0!	39.1793	3.86691e-13	1.87313e-08	3.65417e-12	1.68747	1.64209	1.79925	2.24426	1.84327	2.33751	1.37365	1.41658	1.67498	2.05293	2.40061	1.87604	13.988	12.7783	12.9464	13.3599	12.4929	11.7974	12.8938	7.31659	6.53658	9.29154	8.83072	7.66277	9.1481	8.13105	4.31307	0	0	0	0.480969	0.362602	5.99258	5.74344	3.1449
0610043K17Rik	ENSMUSG00000087361	-2.47832	-19.738	1.83684	0.124218	1	0.246825	1.05325	0.582342	0.765688	0.636712	0.759497	1.34674	1.12812	0.736806	0.62229	1.046	0.775012	0.942495	2.79673	2.98491	2.70253	1.88292	2.93455	2.36186	2.61058	2.70905	1.15467	1.61843	0.822649	1.74652	2.04899	1.68338	0.712176	0.264524	0	0.132262	0.17869	0.15088	0.838546	0.219926	0.347011
1010001B22Rik	ENSMUSG00000097863	-13.1695	-229.498	66.7655	2.22045e-16	1.07558e-11	3.43747e-15	8.87341	6.09037	7.84105	9.15611	7.99023	10.1234	9.43869	7.38474	6.02005	7.86274	6.58563	7.90254	10.6506	11.0822	7.06603	9.84618	11.3264	12.8955	10.4778	13.8289	14.5919	11.4604	13.4431	12.6455	13.3932	13.2272	0.465514	0.115271	0	0.0576353	0	0.197246	0.152963	0	0.087552
1010001N08Rik	ENSMUSG00000097222	0.194779	#DIV/0!	7.23761	6.8139e-05	1	0.00021154	0	0	0	0	0	0	0	0	0	0	0	0	0	0	0	0	0	0	0	0	0	0	0	0	0	0	0	0	0	0	0.0400752	0.0281985	0.313437	0.328822	0.177633
1110001J03Rik	ENSMUSG00000019689	-36.7538	-5.11498	27.9143	3.33441e-11	1.61519e-06	2.34221e-10	36.2275	41.7815	36.3674	39.2784	38.4137	45.0266	48.1605	49.8173	44.0914	41.0599	42.8731	45.1715	33.0218	32.9579	39.5652	39.9814	34.6695	31.9848	35.3634	32.0054	34.1244	30.7478	34.0164	33.3314	33.89	33.0192	39.4767	12.1205	5.74296	8.93172	7.5885	6.07024	18.8079	22.3661	13.7082
1110002E22Rik	ENSMUSG00000090066	-0.0372458	#DIV/0!	6.55408	0.000152018	1	0.00045444	0	0	0	0	0	0.0605033	0.00868828	0.0283727	0.0383407	0.0302092	0.00994797	0.0293437	0.0280946	0.0367814	0.0520341	0.0207163	0.0430487	0.0427998	0.0372458	0.00993519	0	0	0	0	0	0.00165586	0	0.0611172	0	0.0305586	0	0	0.00450565	0.00846886	0.00324363
1110002J07Rik	ENSMUSG00000097134	0.0613122	#DIV/0!	3.04721	0.0184396	1	0.0406118	0	0	0	0	0	0	0	0	0	0	0	0	0	0	0	0	0	0	0	0	0	0	0	0	0	0	0.122624	0	0	0	0	0	0.114163	0.0189337	0.0332742
1110002L01Rik	ENSMUSG00000071456	-1.40506	-27.6265	5.07031	0.000999241	1	0.00274894	0.501707	1.84528	0.666031	1.40043	1.10336	0.878594	3.17518	1.00714	1.06713	0.999217	0.818599	1.32431	0.543964	0.333824	0.654861	0.325899	0.625129	0.621514	0.517532	0.601138	0.215226	0.226251	0.306676	0.200334	0.407383	0.326168	1.95137	0.0164353	0.0891028	0.0527691	0.0466299	0	0.42892	0.645644	0.280298
1110002O04Rik	ENSMUSG00000102531	0.203226	#DIV/0!	4.89474	0.00126601	1	0.00325386	0	0	0	0	0	0	0	0	0	0	0	0	0	0	0	0	0	0	0	0	0	0	0	0	0	0	0	0	0.406453	0.203226	0	0	0	0	0
1110003F10Rik	ENSMUSG00000106291	0	1	0	1	1	1	0	0	0	0	0	0	0	0	0	0	0	0	0	0	0	0	0	0	0	0	0	0	0	0	0	0	0	0	0	0	0	0	0	0	0
1110004E09Rik	ENSMUSG00000022972	-51.0919	-9.69086	24.171	2.05184e-10	9.93912e-06	1.27523e-09	50.2899	46.6867	54.2616	54.6505	51.4722	41.1111	40.1753	41.2295	41.4335	42.8618	40.1496	41.1601	43.8545	45.0212	50.111	48.8106	46.4422	47.7469	46.9977	55.9473	58.4742	56.8879	51.9327	58.7216	59.8605	56.9707	34.7977	11.7817	10.014	10.8979	2.40785	0.512549	12.0016	5.50988	5.10797
1110004F10Rik	ENSMUSG00000030663	-76.7467	-12.5527	25.6692	9.66466e-11	4.68156e-06	6.31875e-10	103.971	102.935	104.972	105.732	104.403	59.3459	59.2011	59.4682	62.9263	60.3255	61.3935	60.4434	80.3562	83.2955	85.3272	83.4309	81.975	82.4033	82.798	78.0295	76.0554	77.7826	77.5476	82.5918	80.0476	78.6757	69.0205	12.0247	13.0271	12.5259	3.74647	1.49305	11.1081	8.94323	6.32271
1110006O24Rik	ENSMUSG00000107121	-3.15998	#DIV/0!	17.6372	9.06492e-09	0.000439105	4.47609e-08	1.52532	1.16772	1.40742	1.53209	1.40813	2.47546	2.14902	1.10809	1.74695	2.75289	2.46059	2.1155	0.853397	1.07737	2.70957	2.56205	1.96146	1.53224	1.78268	1.03471	1.28631	1.21698	1.23719	0.538789	1.09564	1.06827	3.42735	0	0	0	0.0716622	0	0.156415	0.330749	0.139706
1110008E08Rik	ENSMUSG00000046119	0	1	0	1	1	1	0	0	0	0	0	0	0	0	0	0	0	0	0	0	0	0	0	0	0	0	0	0	0	0	0	0	0	0	0	0	0	0	0	0	0
1110008F13Rik	ENSMUSG00000027637	-97.0284	-141.442	5.20013	0.00084049	1	0.00233047	89.2008	161.869	88.4404	166.257	126.442	56.9785	105.564	54.4418	55.8106	52.6706	54.0776	63.2571	104.979	58.8245	111.44	58.2552	110.524	110.63	92.4421	118.223	66.5129	62.9389	63.6896	66.9472	123.059	83.5618	144.209	0.756747	0.625011	0.690879	3.37389	2.69098	20.9573	21.6914	12.1784
1110008L16Rik	ENSMUSG00000021023	-2.91548	-6.07396	16.0298	2.70051e-08	0.00130813	1.24678e-07	2.26694	1.87338	2.27339	2.40068	2.2036	1.35874	1.19021	1.16815	1.27002	1.10808	1.29575	1.23183	3.57526	3.01495	3.17845	3.25663	3.84287	3.29201	3.36003	1.8965	1.64204	1.21297	1.51768	1.3477	1.0159	1.4388	4.08942	1.12852	0.0206696	0.574597	0.271969	0.326195	1.64594	1.56905	0.953288
1110008P14Rik	ENSMUSG00000039195	-43.0918	-26.2277	32.7093	4.27103e-12	2.06889e-07	3.45332e-11	38.0647	38.1159	41.2531	40.3279	39.4404	27.4902	25.6663	24.9554	25.1143	22.8336	23.9604	25.0034	17.7598	18.5304	17.9206	19.7204	16.5754	18.465	18.1619	23.266	22.2953	21.934	23.2387	22.2331	20.8488	22.3026	22.4928	3.22587	1.57125	2.39856	0.674167	0.452808	2.51378	2.82867	1.61736
1110012L19Rik	ENSMUSG00000045237	-90.0156	-40.7382	87.9136	0	0	0	54.116	53.3657	59.6406	52.6119	54.9336	34.9139	36.2866	33.5357	38.8061	36.6266	34.3655	35.7557	89.4361	96.7253	93.8709	92.1066	94.0274	87.5187	92.2808	56.2034	55.7154	50.9753	47.479	56.4517	57.3978	54.0371	37.8951	4.53043	0	2.26522	2.13808	1.00886	9.90989	8.5523	5.40228
1110015O18Rik	ENSMUSG00000098659	0.0188217	#DIV/0!	2.92269	0.0223519	1	0.0488045	0	0	0	0	0	0	0	0	0	0	0	0	0	0	0	0	0	0	0	0	0	0	0	0	0	0	0	0	0	0	0	0	0	0	0
1110017D15Rik	ENSMUSG00000028441	-0.638234	#DIV/0!	17.2329	1.18454e-08	0.000573793	5.75924e-08	1.01462	0.757331	0.553207	0.621029	0.736547	0.425694	0.366779	0.199627	0.472082	0.425097	0.349964	0.373207	0.527121	0.582278	0.439327	0.437273	0.454329	0.376419	0.469458	0.139806	0.417124	0.292327	0.222885	0.655191	0.592153	0.386581	0	0.0477793	0	0.0238897	0	0	0.0105671	0	0.00264177
1110018N20Rik	ENSMUSG00000085151	-0.289396	#DIV/0!	3.33525	0.0118778	1	0.0267759	0	0.170388	0.186694	0.0620985	0.104795	0.0547283	0.220052	0.239536	0.182076	0.0637601	0.0629891	0.13719	0.0592969	0.407566	0.197683	0.262345	0.340723	0.406503	0.27902	0	0	0	0	0	0	0	0	0	0	0	0	0	0.161665	0.160871	0.0806339
1110019D14Rik	ENSMUSG00000097616	-4.12379	-156.414	49.4203	1.62093e-14	7.85176e-10	1.89336e-13	0.883441	1.18954	1.13337	1.3006	1.12674	1.04656	1.40267	1.36327	1.21587	1.21927	1.26189	1.25159	3.18579	2.91605	2.34017	2.86673	3.10266	3.26981	2.94687	1.26027	1.02549	1.25769	1.88741	1.84941	1.15251	1.40546	3.57361	0	0.0530686	0.0265343	0.0793492	0.134	0.831326	0.732454	0.444282
1110020A21Rik	ENSMUSG00000097047	3.75761	5.3669	4.67865	0.0017012	1	0.00426203	3.48612	1.99758	3.57112	3.56349	3.15458	1.72224	1.52753	1.77363	2.02226	1.41633	1.2826	1.6241	1.20742	0.86223	0.487912	0.971261	0.630717	1.00331	0.860475	3.95931	3.59021	2.55666	2.97041	2.54677	3.08269	3.11767	4.43587	0.875543	8.36063	4.61809	0.354867	0.272398	1.4963	1.83637	0.989984
1110025L11Rik	ENSMUSG00000068073	0	1	0	1	1	1	0	0	0	0	0	0	0	0	0	0	0	0	0	0	0	0	0	0	0	0	0	0	0	0	0	0	0	0	0	0	0	0	0	0	0
1110025M09Rik	ENSMUSG00000103520	-0.652452	-7.3066	1.85542	0.12061	1	0.24022	0.210786	0.10489	0.229856	0.114683	0.165053	0.202143	0.507985	0.221185	0.336255	0.824258	0.697964	0.464965	0.219017	0.537633	0.730157	0.121124	0.75509	0.125121	0.41469	0.348533	1.03988	0.364383	0.740865	0.241982	0.615095	0.558457	0	0.794087	0.0538134	0.42395	0	0	0.158061	0.297093	0.113789
1110028F11Rik	ENSMUSG00000085972	0.396871	#DIV/0!	3.73395	0.00654614	1	0.0152128	0	0	0	0	0	0	0.178003	0	0	0.103153	0.101906	0.0638436	0.287796	0.0941959	0.106606	0.212215	0.220492	0.328826	0.208355	0	0	0	0	0	0	0	0	0	0	0	0.0563899	0	0.769253	0.477146	0.325697
1110028F18Rik	ENSMUSG00000099139	0.00279937	#DIV/0!	0.582707	0.741272	1	1	0	0	0	0	0	0	0	0	0	0	0	0	0	0	0	0	0	0	0	0	0	0	0	0	0	0	0	0	0	0	0	0	0.022395	0	0.00559874
1110032A03Rik	ENSMUSG00000037971	-12.4624	-7.82035	60.7221	8.88178e-16	4.30234e-11	1.25542e-14	10.5042	10.9115	11.3245	10.8928	10.9082	9.1918	8.81291	9.62896	8.20181	8.74958	8.90685	8.91532	12.0995	12.888	13.0526	13.5394	11.8314	13.0767	12.7479	6.99997	7.27897	6.25881	6.2231	6.91865	7.07435	6.79231	13.9762	2.68089	0.973582	1.82723	0.36393	0.30729	3.07238	4.31117	2.01369
1110032F04Rik	ENSMUSG00000046999	-1.58339	#DIV/0!	18.9949	3.81188e-09	0.000184647	1.98332e-08	0.838892	1.3219	0.991019	0.912834	1.01616	0.804493	0.943457	0.990315	0.631946	1.24968	0.810185	0.905012	1.7433	1.24815	1.61439	1.60684	1.62778	1.65986	1.58339	0.192653	0.22992	0.120848	0.0409516	0.321016	0.203998	0.184898	0	0	0	0	0	0	0.0116492	0	0.0029123
1110034G24Rik	ENSMUSG00000044991	-13.5933	-15.5127	75.086	0	0	0	6.6402	6.18487	6.35904	5.97492	6.28976	10.1234	9.56053	8.03978	7.65032	8.75041	10.3359	9.07672	9.7743	8.98942	10.6161	9.49021	10.7753	9.44965	9.84916	15.6247	15.9126	14.4712	15.7587	13.389	12.0236	14.53	5.72466	1.50734	2.15165	1.82949	0.246976	0.246953	1.38313	1.87981	0.939218
1110035H17Rik	ENSMUSG00000099098	-1.29456	-100.793	8.54662	1.62032e-05	0.784883	5.37997e-05	0.585612	0.874222	1.27718	0.87619	0.903302	0.982797	0.917344	1.07538	0.700645	0.654279	0.565572	0.816003	0.3803	0.4481	0.253568	0.336509	0.262227	0.26071	0.323569	1.21038	1.44451	0.590531	1.11491	1.09246	2.39242	1.30754	0.356378	1.59946	0.373765	0.986614	0	0	0.0121981	0	0.00304952
1110036E04Rik	ENSMUSG00000097036	-0.0244573	#DIV/0!	0.900465	0.507078	1	0.914204	0	0	0	0	0	0	0	0	0.123337	0	0	0.0205561	0	0	0	0	0	0	0	0	0	0	0	0	0	0	0	0	0	0	0	0	0	0	0
1110037F02Rik	ENSMUSG00000040720	-2.57876	-2.47924	16.2409	2.32958e-08	0.00112845	1.08453e-07	3.71149	3.64351	3.62052	3.81884	3.69859	2.65132	2.40955	2.66264	2.41663	2.83498	2.87037	2.64091	3.97448	3.68359	3.73159	3.87373	3.90424	4.33128	3.91649	3.81297	4.16579	4.33553	4.62937	4.39123	4.59744	4.32206	1.25225	2.72985	2.88129	2.80557	0.975361	0.764969	2.37081	2.65118	1.69058
1110038B12Rik	ENSMUSG00000092203	23.1106	53.5102	2.75834	0.028869	1	0.0622874	1.04491	0.54472	0.813887	0.81215	0.803917	0.858911	1.10321	0.678762	0.846672	0.778289	0.988557	0.875733	0.982311	1.37065	0.746889	0.80058	1.54479	1.00421	1.07491	0.603342	0.654591	0.172031	0.174887	0.571217	0.464633	0.440117	1.48373	1.31215	1.80383	1.55799	1.17002	2.11699	31.7148	27.3278	15.5824
1110038F14Rik	ENSMUSG00000063236	-23.7975	-14.9602	28.9881	2.05432e-11	9.95114e-07	1.49193e-10	18.5575	19.8896	21.0147	19.7078	19.7924	26.0103	22.2754	24.9967	22.1079	24.2223	27.6715	24.5474	26.1422	25.578	24.106	24.4034	26.3141	23.514	25.0096	23.1119	22.6921	20.0501	21.8464	23.1476	23.2232	22.3452	16.3427	10.9572	8.60988	9.78355	0.708392	0.230055	2.39361	1.42517	1.18931
1110046J04Rik	ENSMUSG00000085457	-7.05712	-116.168	38.4415	4.99489e-13	2.41953e-08	4.64757e-12	4.55435	2.99475	4.07953	3.89382	3.88061	2.1058	1.33277	1.62146	1.47036	1.63555	2.0646	1.70509	6.08425	4.56357	6.29167	6.63611	4.37005	4.34478	5.38174	6.27549	7.57856	6.18596	6.76507	8.21604	7.68924	7.11839	2.07868	0.122553	0	0.0612765	0	0	0.12197	0.458511	0.14512
1110051M20Rik	ENSMUSG00000040591	-11.2346	-85.4642	31.5108	6.9631e-12	3.37292e-07	5.44196e-11	11.6926	12.8091	10.8237	12.12	11.8614	6.34581	6.26193	6.70731	6.00566	6.58021	6.19473	6.34927	12.5092	11.3461	10.9808	10.2924	11.273	11.8042	11.3676	6.95057	7.2164	6.68771	7.26552	7.25842	7.98666	7.22755	4.44857	2.50591	5.29801	3.90196	0.0476095	0.134	0.16742	0.25229	0.15033
1110057P08Rik	ENSMUSG00000068067	0	1	0	1	1	1	0	0	0	0	0	0	0	0	0	0	0	0	0	0	0	0	0	0	0	0	0	0	0	0	0	0	0	0	0	0	0	0	0	0	0
1110059E24Rik	ENSMUSG00000035171	-20.1316	-10.5015	31.4572	7.11964e-12	3.44875e-07	5.55713e-11	15.66	14.5618	15.0903	15.8574	15.2924	11.6649	12.1221	12.7638	11.4049	11.4891	11.5447	11.8316	22.7435	22.8714	22.119	22.2856	21.892	21.591	22.2504	15.967	15.3965	16.9301	16.3162	14.942	15.8441	15.8993	8.85054	2.61218	5.9107	4.26144	0.90621	0.340919	4.31821	3.43711	2.25061
1110059G10Rik	ENSMUSG00000032551	-4.36585	-5.7866	25.8023	9.05516e-11	4.38632e-06	5.94997e-10	4.53102	4.37597	4.79476	4.75535	4.61427	3.13679	4.03184	4.19189	3.36455	3.77427	3.78782	3.71453	4.59652	5.22453	4.95316	4.6835	5.31439	5.25183	5.00399	2.36434	2.96866	2.71905	2.26161	3.0471	2.37839	2.62319	2.92054	1.03023	0.985645	1.00794	0.212876	0.172832	2.03279	1.13366	0.888038
1110060G06Rik	ENSMUSG00000105036	0	1	0	1	1	1	0	0	0	0	0	0	0	0	0	0	0	0	0	0	0	0	0	0	0	0	0	0	0	0	0	0	0	0	0	0	0	0	0	0	0
1110065P20Rik	ENSMUSG00000078570	-14.8856	-5.25453	6.57548	0.00014816	1	0.000443399	24.2234	22.6934	23.8086	24.0389	23.6911	12.5752	12.8897	13.3532	12.2968	12.0524	12.3344	12.5836	12.0141	10.215	11.5608	9.50235	11.1843	10.6595	10.856	13.6715	13.101	10.8688	13.3196	14.8312	14.3258	13.353	10.8496	2.67684	4.32069	3.49877	0.749602	0.58297	8.34212	9.40796	4.77066
1190002N15Rik	ENSMUSG00000045414	-227.169	-79.3963	95.1796	0	0	0	56.2338	57.7816	53.709	54.91	55.6586	101.511	102.369	107.866	105.44	110.312	111.068	106.428	224.806	228.954	226.033	222.249	241.924	236.435	230.067	86.8841	87.0592	86.4445	86.4364	87.9434	89.7902	87.4263	5.96966	3.88459	9.1322	6.5084	0.863865	0.338239	6.86166	4.71589	3.19491
1190003K10Rik	ENSMUSG00000096537	0.00358759	#DIV/0!	0.582707	0.741272	1	1	0	0	0	0	0	0	0	0	0	0	0	0	0	0	0	0	0	0	0	0	0	0	0	0	0	0	0	0	0	0	0	0	0	0	0
1190005I06Rik	ENSMUSG00000043687	-30.0942	-27.1526	115.991	0	0	0	7.57165	7.20426	6.07908	5.52287	6.59447	7.89952	9.94581	7.33404	6.99056	5.94953	6.24494	7.39407	16.4263	18.3361	15.756	14.9173	15.8966	14.0267	15.8932	27.7909	32.5647	28.2876	28.8547	32.0945	37.8769	31.2449	23.9503	2.1315	0.169937	1.15072	0.254093	0	1.80245	3.20548	1.31551
1190007I07Rik	ENSMUSG00000063320	4.63638	4.5017	4.94113	0.00118892	1	0.00324237	2.3337	2.92193	2.70901	2.78515	2.68745	1.73265	1.81423	1.02693	1.04079	2.18681	0.997091	1.46642	6.33585	5.91396	5.21541	7.1809	5.93285	5.18357	5.96042	2.32356	2.31085	1.99543	2.64595	1.5556	2.02103	2.14207	3.02363	2.66586	2.65223	2.65905	1.33338	1.84409	10.9514	8.20544	5.58358
1200007C13Rik	ENSMUSG00000087684	0.0468051	#DIV/0!	3.66485	0.00725006	1	0.016753	0	0	0	0	0	0	0	0	0	0	0	0	0	0	0	0	0	0	0	0	0	0	0	0	0	0	0	0.0276556	0	0.0138278	0	0	0.0244657	0	0.00611642
1300002E11Rik	ENSMUSG00000097290	-21.4143	-18.1513	55.1471	3.55271e-15	1.72093e-10	4.58061e-14	13.8766	13.6155	15.4641	14.2004	14.2891	7.73843	7.04485	7.12085	7.86462	7.48457	7.20201	7.40922	7.02845	6.70153	7.30818	7.44897	7.71357	6.92014	7.18681	8.67926	10.0148	9.37475	9.50491	8.68929	9.74888	9.33531	5.06947	24.6472	20.6786	22.6629	0.425095	0.462692	2.87051	1.88023	1.40963
1300017J02Rik	ENSMUSG00000033688	72.082	8700.6	12.7837	3.18058e-07	0.0154067	1.27413e-06	0.0212777	0.0211761	0	0.0231531	0.0164017	0.0612155	0.061534	0.0893098	0.0452575	0.0950906	0.0469704	0.066563	0	0	0	0.0244535	0	0.0252605	0.00828567	0	0.0699802	0.0490433	0.0747863	0.0244268	0.0248362	0.0405121	0.168333	0.0801587	0	0.0400793	30.5853	31.0813	79.9295	133.655	68.8128
1500002C15Rik	ENSMUSG00000096221	-0.311293	#DIV/0!	6.09181	0.000267491	1	0.000780981	0.165114	0.246488	0	0.224584	0.159047	0.118758	0.198959	0.17326	0.175598	0.138356	0.318928	0.18731	0.0428904	0.0842283	0.0953251	0.332077	0.19716	0.0980102	0.141615	0.409523	0.407283	0.190287	0.145085	0.42649	0.289092	0.311293	0	0	0	0	0	0	0.0275141	0	0.00687852
1500002F19Rik	ENSMUSG00000097595	-1.52778	-21.8243	11.0371	1.43314e-06	0.0694213	5.32903e-06	0.363644	0.361907	0.475852	0.158279	0.33992	0.767212	0.771203	0.915804	0.773468	1.1376	0.722468	0.847958	0.528982	0.816213	0.503861	0.835841	0.95529	0.431712	0.67865	1.36291	1.75412	1.08962	1.70417	2.3378	1.35827	1.60115	0.0885191	0.109596	0.0371351	0.0733653	0.11105	0	0.0484772	0	0.0398819
1500004A13Rik	ENSMUSG00000098912	-6.01971	-104.526	27.7128	3.65796e-11	1.77192e-06	2.55577e-10	0.309713	0.354469	0.346176	0.353862	0.341055	0.371266	0.313486	0.446865	0.362316	0.371981	0.427306	0.382204	0.402259	0.592468	0.464896	0.507214	0.397561	0.404454	0.461475	0.708417	0.730008	0.794172	0.6985	0.764434	0.695906	0.731906	0.0141358	3.66366	8.49205	6.07785	0.0141871	0	0.0593511	0.0509281	0.0311166
1500005C15Rik	ENSMUSG00000104888	0	1	0	1	1	1	0	0	0	0	0	0	0	0	0	0	0	0	0	0	0	0	0	0	0	0	0	0	0	0	0	0	0	0	0	0	0	0	0	0	0
1500009C09Rik	ENSMUSG00000068099	19.804	#DIV/0!	105.497	0	0	0	0	0	0	0	0	0	0	0	0	0	0	0	0	0	0	0	0	0	0	0	0	0	0	0	0	0	0	24.0697	15.5382	19.804	0	0	0	0	0
1500009L16Rik	ENSMUSG00000087651	15.4964	#DIV/0!	6.99945	8.97304e-05	1	0.00027442	0	0	0	0	0	0.0724358	0	0	0	0	0.0833695	0.0259676	0.235448	0.308249	0.261645	0.260421	0.180386	0.448358	0.282418	0.915886	1.1593	1.13163	0.353976	0.86712	0.969819	0.899622	2.80393	4.7805	1.11844	2.94947	0	0	0.0125866	0.0354869	0.0120184
1500011B03Rik	ENSMUSG00000072694	-39.493	-197.005	16.2229	2.35897e-08	0.00114268	1.09736e-07	51.61	51.723	50.82	52.5087	51.6654	39.397	40.7462	36.9345	36.9389	35.2889	35.5458	37.4752	27.188	26.2747	29.9151	24.6743	27.9786	29.1034	27.5224	31.5177	30.3835	29.3823	29.2654	29.9204	30.1809	30.1084	7.9147	6.18282	5.69201	5.93742	0.0157608	0.0665393	0.481607	0.242473	0.201595
1500011K16Rik	ENSMUSG00000051319	-59.0747	-8.91264	43.7445	8.65974e-14	4.19478e-09	9.05022e-13	44.8302	45.9613	45.9381	47.0657	45.9488	42.6679	41.5868	38.0591	34.9789	35.7404	37.7947	38.4713	62.849	64.2397	70.8822	71.0686	62.1392	68.0648	66.5406	49.4177	49.1474	46.2129	47.6399	43.8359	50.224	47.7463	25.9108	6.53484	8.39691	7.46587	1.78869	0.798721	16.3109	12.0128	7.72778
1500012K07Rik	ENSMUSG00000097247	0.376131	#DIV/0!	4.84853	0.00134805	1	0.00344279	0	0	0	0	0	0	0	0	0	0	0.0378174	0.0063029	0	0	0	0	0	0	0	0	0	0	0	0	0	0	0	0	0.752262	0.376131	0	0	0	0	0
1500015A07Rik	ENSMUSG00000098702	-4.46492	-19.8081	33.8661	2.70273e-12	1.3092e-07	2.24409e-11	3.78088	3.40446	3.04312	3.03662	3.31627	5.00712	3.6447	6.23451	5.45701	5.22999	5.2661	5.1399	2.0578	1.46949	1.03943	2.48297	2.47234	1.70994	1.872	0.992327	0.59214	0.518727	0.94921	0.930097	1.26091	0.873903	0.219131	0.474786	0	0.237393	0.0549816	0	0.36002	0.465229	0.220058
1500015L24Rik	ENSMUSG00000094732	0.343738	#DIV/0!	4.87362	0.00130283	1	0.00333716	0	0	0	0	0	0	0	0	0	0	0	0	0	0	0	0	0	0	0	0	0	0	0	0	0	0	0	0	0	0	0	0	0.0192511	0	0.00481276
1500015O10Rik	ENSMUSG00000026051	-14.6275	-2482.58	121.89	0	0	0	0.999013	0.994242	1.63409	1.6306	1.31449	5.9399	6.74122	5.66082	6.37468	6.25047	7.60835	6.42924	15.9856	12.7405	13.8422	16.0737	13.122	12.4531	14.0362	14.8668	12.9236	14.1612	14.3964	15.8268	15.6256	14.6334	0	0.903252	0	0.451626	0.0305081	0	0.0166472	0	0.0117888
1500017E21Rik	ENSMUSG00000087579	4.46769	#DIV/0!	2.26093	0.0632847	1	0.131224	0.135948	0.383347	0.148247	0.320517	0.247015	0	0	0	0	0	0	0	0.0235428	0	0.0261623	0	0	0	0.00828418	0	0	0	0	0	0	0	0.137887	0.341435	0.497473	0.419454	0.200661	0.671885	4.73846	14.0303	4.91033
1500026H17Rik	ENSMUSG00000097383	-1.09989	-5.62916	16.3208	2.20369e-08	0.00106747	1.03018e-07	1.90522	1.51097	1.59065	1.58726	1.64853	0.428226	0.373059	0.28114	0.126637	0.299338	0.230003	0.289734	0.340247	0.364461	0.274985	0.307911	0.248828	0.247389	0.297303	0.295338	0.424266	0.308768	0.279018	0.444274	0.521215	0.378813	0.326091	0.672888	1.4288	1.05084	0.136364	0.0575707	0.47622	0.293707	0.240966
1500035N22Rik	ENSMUSG00000059631	0.436514	#DIV/0!	29.857	1.40321e-11	6.79715e-07	1.04459e-10	0	0	0	0	0	0	0	0	0	0	0	0	0	0	0	0	0	0	0	0.459339	0.34262	0.240114	0.61025	0.358777	0.607984	0.436514	0	0.156981	0	0.0784907	0	0	0.052078	0.0978863	0.0374911
1520401A03Rik	ENSMUSG00000043747	0.0466873	#DIV/0!	3.65007	0.00741062	1	0.017111	0	0	0	0	0	0.0210207	0.02113	0.0230009	0.0233113	0	0	0.0147438	0	0	0	0	0	0	0	0	0	0	0	0	0	0	0.0933746	0.0330306	0.011192	0.0221113	0	0	0.0146104	0	0.0036526
1600002D24Rik	ENSMUSG00000086899	0.000847394	#DIV/0!	0.582707	0.741272	1	1	0	0	0	0	0	0	0	0	0	0	0	0	0	0	0	0	0	0	0	0	0	0	0	0	0	0	0	0	0	0	0	0	0.00677915	0	0.00169479
1600002H07Rik	ENSMUSG00000024118	14.866	26.1812	1.93728	0.105905	1	0.212811	4.94533	6.15214	5.16162	3.95904	5.05453	7.5542	6.50384	6.48664	6.87471	7.53797	6.78401	6.95689	9.10239	9.262	8.44288	7.99744	10.0809	6.9194	8.63418	4.71155	5.30539	4.84439	4.88344	6.08276	5.40131	5.20481	4.75073	0.585526	0.595196	0.590361	1.1866	4.09878	10.5482	38.7345	13.642
1600002K03Rik	ENSMUSG00000035595	-6.71398	-3.55711	4.62897	0.001822	1	0.00454163	4.38593	4.62953	5.50738	4.33865	4.71538	5.73557	6.02165	3.34714	5.08846	5.79117	4.98766	5.16194	5.66198	5.42391	5.52464	7.48448	6.1894	4.26019	5.75743	6.88585	5.53683	5.36094	6.53994	5.03505	4.80917	5.69463	9.30136	5.00696	8.2113	6.60913	0.608812	0.428384	3.43282	5.1827	2.41318
1600010M07Rik	ENSMUSG00000101585	2.26407	#DIV/0!	20.3418	1.68817e-09	8.17751e-05	9.23909e-09	0	0	0	0	0	0	0	0	0	0	0	0	0	0.0531725	0	0	0	0.123746	0.0294864	0.402154	0.457091	0.240252	0.427422	0.119662	0.121667	0.294708	1.20522	0	0.106444	0.053222	0	0	0.0434234	0.122429	0.041463
1600012H06Rik	ENSMUSG00000050088	-18.8698	-6.89496	9.75065	4.79248e-06	0.232148	1.68053e-05	22.2679	21.6987	23.8051	22.6529	22.6062	26.7328	25.5797	25.8065	25.8056	27.3546	26.0274	26.2178	12.5067	12.8106	10.6448	10.6265	12.8049	12.2762	11.9449	19.1185	19.074	18.7269	18.3006	19.0627	19.1587	18.9069	17.014	9.21336	13.5349	11.3742	0.852114	0.846467	4.50383	6.56758	3.1925
1600012P17Rik	ENSMUSG00000047661	0.00887547	#DIV/0!	4.89474	0.00126601	1	0.00325386	0	0	0	0	0	0	0	0	0	0	0	0	0	0	0	0	0	0	0	0	0	0	0	0	0	0	0	0	0.0177509	0.00887547	0	0	0	0	0
1600014C10Rik	ENSMUSG00000054676	26.2827	8.86495	7.28792	6.43267e-05	1	0.000200153	6.57178	5.49575	5.84753	5.31362	5.80717	3.82952	3.58548	3.80717	3.68867	4.23206	4.33201	3.91249	7.65825	6.84451	6.13903	5.84807	8.147	8.12698	7.12731	7.64673	7.47983	7.49481	7.13803	6.86332	7.59095	7.36894	36.9796	1.01438	6.82758	3.92098	2.35533	1.77988	13.1945	25.4722	10.7005
1600014C23Rik	ENSMUSG00000094690	0.262141	#DIV/0!	4.89474	0.00126601	1	0.00325386	0	0	0	0	0	0	0	0	0	0	0	0	0	0	0	0	0	0	0	0	0	0	0	0	0	0	0	0.524281	0	0.262141	0	0	0	0	0
1600015I10Rik	ENSMUSG00000029813	0.0770668	#DIV/0!	4.89474	0.00126601	1	0.00325386	0	0	0	0	0	0	0	0	0	0	0	0	0	0	0	0	0	0	0	0	0	0	0	0	0	0	0	0	0	0	0	0	0	0	0
1600017P15Rik_1	ENSMUSG00000102505	-0.231266	#DIV/0!	4.22757	0.00320073	1	0.00772013	0.303745	0.20153	0.441633	0.44069	0.346899	0.388386	0.292805	0.106244	0.215354	0.452482	0.111753	0.261171	0.105202	0.103298	0.116907	0.11636	0.120899	0.2404	0.133845	0	0	0	0	0	0	0	0	0	0	0	0	0	0	0	0
1600017P15Rik_2	ENSMUSG00000065361	-0.119973	#DIV/0!	1.64659	0.167745	1	0.327749	0.218716	0	0	0	0.054679	0	0	0	0.232604	0.244362	0.482815	0.159963	0	0	0	0	0	0	0	0	0	0	0	0	0	0	0	0	0	0	0	0	0	0	0
1600019K03Rik	ENSMUSG00000099429	0	1	0	1	1	1	0	0	0	0	0	0	0	0	0	0	0	0	0	0	0	0	0	0	0	0	0	0	0	0	0	0	0	0	0	0	0	0	0	0	0
1600020E01Rik	ENSMUSG00000097048	-6.21745	-15.7769	12.8471	3.01945e-07	0.0146262	1.21359e-06	4.2682	3.72979	3.90511	3.96474	3.96696	8.96506	8.06837	7.62484	8.01558	8.46731	8.75559	8.31612	4.99734	5.14056	4.49558	4.4267	4.94743	5.04241	4.84167	3.21314	3.37817	3.1913	3.29307	3.53748	2.9163	3.25491	2.74948	1.17654	0.180725	0.678634	0.0254328	0.0402649	0.752873	0.860802	0.419843
1600023N17Rik	ENSMUSG00000104986	-2.9007	#DIV/0!	12.4133	4.32612e-07	0.0209557	1.70608e-06	2.05815	2.58266	2.43951	1.85007	2.2326	3.51842	3.10542	3.47428	3.42599	4.19905	4.34581	3.67816	1.95256	1.73463	1.23989	1.43977	0.747967	0.956111	1.34515	0.493207	0.882918	0.721891	1.04839	1.13001	0.52225	0.799779	0	0	0.137072	0.0685359	0	0	0.0447343	0.126125	0.0427147
1600025M17Rik	ENSMUSG00000085114	0	1	0	1	1	1	0	0	0	0	0	0	0	0	0	0	0	0	0	0	0	0	0	0	0	0	0	0	0	0	0	0	0	0	0	0	0	0	0	0	0
1600029O15Rik	ENSMUSG00000057818	0.037044	#DIV/0!	3.19659	0.014665	1	0.0326909	0	0	0	0	0	0	0	0	0	0	0	0	0	0	0	0	0	0	0	0	0	0	0	0	0	0	0	0	0.0254342	0.0127171	0.0152119	0	0.0498037	0	0.0162539
1700001C02Rik	ENSMUSG00000029182	-10.0401	#DIV/0!	20.7986	1.29275e-09	6.26207e-05	7.18787e-09	12.4141	14.1692	12.7799	12.7526	13.029	1.83155	2.76162	3.46161	3.23135	3.00674	2.39547	2.78139	0	0	0	0	0	0.103062	0.017177	0.956956	1.23724	0.500237	1.2205	0.199321	1.3173	0.905258	0	0	0	0	0	0	0	0	0
1700001C19Rik	ENSMUSG00000047150	1.418	#DIV/0!	5.87572	0.000350638	1	0.00101052	0.237634	0.331099	0.62192	0.465444	0.414025	0.0911561	0	0.0498717	0.101089	0.0530998	0	0.0492028	0	0.048489	0	0	0	0	0.00808151	0	0.0521038	0	0	0	0	0.00868396	0	0	0	0	0.246736	0.398288	2.4868	2.34455	1.36909
1700001D01Rik	ENSMUSG00000099419	0.180251	#DIV/0!	2.79989	0.0270556	1	0.0585339	0	0	0	0	0	0	0	0	0	0	0	0	0	0	0	0	0	0	0	0	0	0	0	0	0	0	0	0.360501	0	0.180251	0	0	0	0	0
1700001F09Rik	ENSMUSG00000095384	0.153607	#DIV/0!	4.75264	0.00153671	1	0.00388346	0	0	0	0	0	0	0	0	0	0	0	0	0	0	0	0	0	0	0	0	0	0	0	0	0	0	0	0.307215	0	0.153607	0	0	0	0	0
1700001G01Rik	ENSMUSG00000087170	0.0102291	#DIV/0!	4.89474	0.00126601	1	0.00325386	0	0	0	0	0	0	0	0	0	0	0	0	0	0	0	0	0	0	0	0	0	0	0	0	0	0	0	0	0.0204582	0.0102291	0	0	0	0	0
1700001G11Rik	ENSMUSG00000085984	-0.787021	#DIV/0!	4.55805	0.00201029	1	0.00497719	0	0.0830376	0.272954	0.181581	0.134393	0.0800148	0	0	0	0.0932197	0	0.0288724	0.260083	0.255376	0	0.191779	0.0996299	0.198108	0.167496	0.183948	0.274413	0.28847	0.195506	0.383139	0.58434	0.318303	1.57404	0	0	0	0.0764397	0	0	0	0.0191099
1700001G17Rik	ENSMUSG00000103746	-2.41449	#DIV/0!	17.6798	8.81547e-09	0.000427021	4.3627e-08	3.34495	3.32898	3.09491	2.53682	3.07641	2.81897	2.73592	2.12726	3.01835	3.39743	2.34944	2.74123	0.947883	0.310243	0.234077	0.349474	0.242071	0.601677	0.447571	2.56989	2.00022	1.86905	2.3751	1.74546	1.53808	2.0163	0.431792	0	0	0	0	0	0.0844534	0	0.0211134
1700001J03Rik	ENSMUSG00000095040	0.23595	#DIV/0!	8.41924	1.85338e-05	0.897776	6.11023e-05	0	0.103319	0	0.22593	0.0823122	0	0.100075	0	0.110406	0.115988	0.114585	0.0735091	0	0	0	0	0	0	0	0	0	0	0	0	0	0	0	0.312877	0.159022	0.23595	0	0	0	0	0
1700001J04Rik	ENSMUSG00000086135	0	1	0	1	1	1	0	0	0	0	0	0	0	0	0	0	0	0	0	0	0	0	0	0	0	0	0	0	0	0	0	0	0	0	0	0	0	0	0	0	0
1700001J11Rik	ENSMUSG00000101963	-0.0729792	#DIV/0!	2.2095	0.0686767	1	0.141827	0.135302	0.0673278	0	0	0.0506574	0.0324384	0	0	0	0	0.0373348	0.0116289	0.0351463	0.0690204	0	0	0	0.040157	0.024054	0	0	0.0389824	0.0792592	0.0776632	0	0.0326508	0	0	0.13817	0.0690848	0.0103297	0	0.00563657	0.0158918	0.00796452
1700001K19Rik	ENSMUSG00000056508	0.466119	#DIV/0!	8.54432	1.62423e-05	0.786778	5.39258e-05	0	0	0	0	0	0.271748	0	0.297348	0.100454	0.211063	0	0.146769	0	0	0	0	0	0	0	0	0	0	0	0	0	0	0	0.498177	0.434061	0.466119	0	0	0.0314797	0	0.00786993
1700001L05Rik	ENSMUSG00000075511	0.201165	#DIV/0!	3.41592	0.0105157	1	0.0238618	0.037037	0.0737202	0.0403877	0.0403015	0.0478616	0	0	0	0	0	0	0	0.192416	0.151147	0.213825	0.127695	0.176902	0.0439696	0.150992	0.122481	0.324829	0.256101	0.216961	0.127555	0.0864622	0.189065	0	0	0	0	0.0226209	0.0477508	0.469051	0.52202	0.265361
1700001L19Rik	ENSMUSG00000021534	-6.81866	-602.778	38.8402	4.34763e-13	2.10599e-08	4.07585e-12	7.72522	8.33316	7.66324	9.43657	8.28955	1.52949	1.34526	1.20288	0.689062	0.946633	1.54031	1.20894	1.39823	1.01698	1.15097	1.31742	0.892702	0.710032	1.08106	6.53789	6.88461	6.43313	6.59833	8.01031	6.51565	6.82999	0	0.112657	1.88317	0.997914	0	0	0.0166104	0	0.0041526
1700001N15Rik	ENSMUSG00000106210	0.28172	#DIV/0!	4.89474	0.00126601	1	0.00325386	0	0	0	0	0	0	0	0	0	0	0	0	0	0	0	0	0	0	0	0	0	0	0	0	0	0	0	0.563439	0	0.28172	0	0	0	0	0
1700001O22Rik	ENSMUSG00000044320	1.26107	#DIV/0!	62.2823	6.66134e-16	3.22675e-11	9.59772e-15	0.064642	0.0321667	0	0	0.0242022	0	0	0	0	0	0	0	0.0671663	0.164877	0.335877	0.148581	0.0385941	0	0.125849	0.498798	0.708671	0.633226	0.719474	0.779195	0.452717	0.632013	0.983457	0	0	0	0	0	0.00538587	0	0.00134647
1700001P01Rik	ENSMUSG00000018543	-0.20729	#DIV/0!	3.79475	0.00598589	1	0.0139752	0.144409	0.431157	0.157473	0	0.18326	0	0	0	0	0.161342	0	0.0268903	0.150048	0.589328	0	0.331925	0.172436	0	0.20729	0	0	0	0	0	0	0	0	0	0	0	0	0	0.0962553	0	0.0240638
1700003C15Rik	ENSMUSG00000099391	0	1	0	1	1	1	0	0	0	0	0	0	0	0	0	0	0	0	0	0	0	0	0	0	0	0	0	0	0	0	0	0	0	0	0	0	0	0	0	0	0
1700003D09Rik	ENSMUSG00000085944	-0.34732	#DIV/0!	7.04829	8.47741e-05	1	0.000260133	0.194624	0.0645649	0.141488	0.141186	0.135466	0.68436	0.500305	0.408452	0.275976	0.362409	0.214816	0.40772	0.134816	0	0.149816	0.0745578	0.077466	0.154036	0.0984487	0.21454	0.213367	0.224296	0.45604	0.521333	0.454347	0.34732	0	0	0	0	0	0	0	0	0
1700003E16Rik	ENSMUSG00000030030	-3.58994	-118.436	10.2764	2.8941e-06	0.14019	1.03768e-05	4.74695	4.92618	4.51277	4.81218	4.74952	1.94543	2.22933	2.25642	2.24372	2.31181	2.37342	2.22669	2.19214	2.48362	2.52974	1.72524	2.22855	3.13083	2.38169	1.87841	2.13501	2.1041	2.28164	2.00281	1.84695	2.04149	0.395048	0.0611386	0	0.0305693	0.11151	0.0523087	0.392129	0.495602	0.262887
1700003E24Rik	ENSMUSG00000095110	0.058834	#DIV/0!	4.89474	0.00126601	1	0.00325386	0	0	0	0	0	0	0	0	0	0	0	0	0	0	0	0	0	0	0	0	0	0	0	0	0	0	0	0.117668	0	0.058834	0	0	0	0	0
1700003F12Rik	ENSMUSG00000038523	1.23394	#DIV/0!	8.38773	1.91635e-05	0.928278	6.30924e-05	0	0	0	0	0	0.265623	0.0890015	0	0.392757	0.103153	0.203811	0.175724	0.191864	0.0941959	0.213212	0	0.220492	0.219218	0.156497	0	0	0	0	0	0	0	0.505674	0	0	0	0.11278	0	0.523092	0.130131	0.191501
1700003G13Rik	ENSMUSG00000085831	0.0329896	#DIV/0!	1.35142	0.264943	1	0.503544	0	0	0	0	0	0	0.123039	0	0	0	0.140878	0.0439861	0	0	0	0	0	0	0	0	0	0	0	0	0	0	0	0	0	0	0	0	0	0	0
1700003G18Rik	ENSMUSG00000087621	0.688087	#DIV/0!	3.13393	0.01614	1	0.0357846	0	0	0	0	0	0.136518	0.274456	0.597515	0.302789	0.159048	0.314249	0.297429	0	0	0	0	0	0	0	0	0	0	0	0	0	0	0.0866313	0	0.145373	0.0726863	0	0.0917675	0.0474433	0.0668812	0.051523
1700003H04Rik	ENSMUSG00000039174	0	1	0	1	1	1	0	0	0	0	0	0	0	0	0	0	0	0	0	0	0	0	0	0	0	0	0	0	0	0	0	0	0	0	0	0	0	0	0	0	0
1700003I16Rik	ENSMUSG00000107526	0.0434881	#DIV/0!	1.68172	0.158728	1	0.311148	0	0	0.0928765	0	0.0232191	0	0	0	0	0	0	0	0	0	0	0	0	0	0	0	0	0	0	0	0	0	0	0	0.0869763	0.0434881	0	0	0	0.040015	0.0100037
1700003I22Rik	ENSMUSG00000100372	0	1	0	1	1	1	0	0	0	0	0	0	0	0	0	0	0	0	0	0	0	0	0	0	0	0	0	0	0	0	0	0	0	0	0	0	0	0	0	0	0
1700003L19Rik	ENSMUSG00000101565	0	1	0	1	1	1	0	0	0	0	0	0	0	0	0	0	0	0	0	0	0	0	0	0	0	0	0	0	0	0	0	0	0	0	0	0	0	0	0	0	0
1700003M07Rik	ENSMUSG00000085389	0.131623	#DIV/0!	4.89474	0.00126601	1	0.00325386	0	0	0	0	0	0	0	0	0	0	0	0	0	0	0	0	0	0	0	0	0	0	0	0	0	0	0	0	0	0	0	0	0	0	0
1700003N22Rik	ENSMUSG00000102463	0.0283554	#DIV/0!	1.76144	0.13997	1	0.276211	0	0	0	0	0	0	0	0	0	0	0	0	0	0	0	0	0	0	0	0	0	0	0	0	0	0	0	0	0	0	0	0	0.0557518	0.0523958	0.0270369
1700003P14Rik	ENSMUSG00000100727	0	1	0	1	1	1	0	0	0	0	0	0	0	0	0	0	0	0	0	0	0	0	0	0	0	0	0	0	0	0	0	0	0	0	0	0	0	0	0	0	0
1700006A11Rik	ENSMUSG00000027973	0.0177243	#DIV/0!	4.89474	0.00126601	1	0.00325386	0	0	0	0	0	0	0	0	0	0	0	0	0	0	0	0	0	0	0	0	0	0	0	0	0	0	0	0	0	0	0	0	0	0	0
1700006E09Rik	ENSMUSG00000010841	0.0023521	#DIV/0!	0.582707	0.741272	1	1	0	0	0	0	0	0	0	0	0	0	0	0	0	0	0	0	0	0	0	0	0	0	0	0	0	0	0	0	0	0	0	0	0.0188168	0	0.0047042
1700006F04Rik	ENSMUSG00000100274	0	1	0	1	1	1	0	0	0	0	0	0	0	0	0	0	0	0	0	0	0	0	0	0	0	0	0	0	0	0	0	0	0	0	0	0	0	0	0	0	0
1700006H21Rik	ENSMUSG00000102000	0	1	0	1	1	1	0	0	0	0	0	0	0	0	0	0	0	0	0	0	0	0	0	0	0	0	0	0	0	0	0	0	0	0	0	0	0	0	0	0	0
1700006J14Rik	ENSMUSG00000034764	0.0371481	#DIV/0!	1.20726	0.328898	1	0.611868	0	0	0	0	0	0	0	0	0	0	0	0	0	0	0	0	0	0	0	0	0	0	0	0	0	0	0	0	0	0	0	0	0.0104096	0.0146745	0.00627101
1700006P03Rik	ENSMUSG00000102738	0	1	0	1	1	1	0	0	0	0	0	0	0	0	0	0	0	0	0	0	0	0	0	0	0	0	0	0	0	0	0	0	0	0	0	0	0	0	0	0	0
1700007B14Rik	ENSMUSG00000031620	0.0175457	#DIV/0!	4.89474	0.00126601	1	0.00325386	0	0	0	0	0	0	0	0	0	0	0	0	0	0	0	0	0	0	0	0	0	0	0	0	0	0	0	0	0	0	0	0	0	0	0
1700007E05Rik	ENSMUSG00000101234	-0.0614906	#DIV/0!	2.16129	0.0741515	1	0.152206	0	0	0	0	0	0	0	0	0	0	0	0	0	0	0	0	0	0	0	0	0	0	0	0	0	0	0	0	0	0	0	0	0	0	0
1700007F19Rik	ENSMUSG00000100666	0.0306353	#DIV/0!	4.49124	0.0022065	1	0.00543712	0	0	0	0	0	0	0	0	0	0	0	0	0	0	0	0	0	0	0	0	0	0	0	0	0	0	0	0	0	0	0.016759	0.0353769	0.0182897	0.103132	0.0433895
1700007G11Rik	ENSMUSG00000057816	-0.709084	#DIV/0!	9.2503	7.86323e-06	0.380895	2.69775e-05	0.311157	0.247737	0.135723	0.406299	0.275229	0.656475	0.17997	0.587714	0.860376	0.764813	0.755565	0.634152	0.193984	0.571421	0.359279	0.286079	0.297239	0.3694	0.346234	0.891793	0.614018	0.358595	1.02074	0.642974	0.72639	0.709084	0	0	0	0	0	0	0	0	0
1700007J10Rik	ENSMUSG00000086330	0.718062	21.2761	2.18104	0.0718569	1	0.148011	0.138846	0	0	0	0.0347115	0.199729	0	0.072848	0.147662	0.23269	0.0766254	0.121592	0	0.212485	0	0	0	0	0.0354142	0	0.152217	0.080007	0.244006	0.0796976	0	0.0926546	0	1.04614	0.460813	0.753476	0.318008	0	0.358621	0.0652324	0.185465
1700007K09Rik	ENSMUSG00000030858	0.0130517	#DIV/0!	0.519795	0.788772	1	1	0	0	0	0	0	0	0	0	0	0	0	0	0	0	0	0	0	0	0	0	0	0	0	0	0	0	0	0	0	0	0	0	0.0220821	0	0.00552052
1700007K13Rik	ENSMUSG00000026831	-4.65411	#DIV/0!	74.9889	0	0	0	1.58745	1.76573	1.83289	1.72737	1.72836	0.358201	0.180032	0.489931	0.297925	0.417315	0.412269	0.359279	1.26133	1.61958	1.29385	1.07317	1.11503	0.776007	1.18983	3.19098	2.76404	2.47516	3.28207	2.89438	3.16089	2.96125	4.14834	0	0	0	0.0285164	0	0.0778022	0.0438713	0.0375475
1700007L15Rik	ENSMUSG00000097318	-6.43088	-8.79259	24.7533	1.52468e-10	7.38556e-06	9.66191e-10	2.44535	2.06862	4.13319	2.79393	2.86027	6.56621	6.12891	3.20749	4.29102	3.55171	4.31847	4.6773	6.86026	6.61135	8.61179	6.46376	6.7159	8.27375	7.25613	2.83035	3.08296	1.6909	1.86222	3.08798	2.14073	2.44919	2.82745	0.0921227	1.74802	0.920072	0.261368	0.157636	1.71144	0.804208	0.733662
1700007M16Rik	ENSMUSG00000086613	0	1	0	1	1	1	0	0	0	0	0	0	0	0	0	0	0	0	0	0	0	0	0	0	0	0	0	0	0	0	0	0	0	0	0	0	0	0	0	0	0
1700007P06Rik	ENSMUSG00000089730	0.00244614	#DIV/0!	0.582707	0.741272	1	1	0	0	0	0	0	0	0	0	0	0	0	0	0	0	0	0	0	0	0	0	0	0	0	0	0	0	0	0	0	0	0	0	0	0	0
1700008A23Rik	ENSMUSG00000103452	0	1	0	1	1	1	0	0	0	0	0	0	0	0	0	0	0	0	0	0	0	0	0	0	0	0	0	0	0	0	0	0	0	0	0	0	0	0	0	0	0
1700008B11Rik	ENSMUSG00000104872	0	1	0	1	1	1	0	0	0	0	0	0	0	0	0	0	0	0	0	0	0	0	0	0	0	0	0	0	0	0	0	0	0	0	0	0	0	0	0	0	0
1700008H02Rik	ENSMUSG00000106860	0.060476	#DIV/0!	4.89474	0.00126601	1	0.00325386	0	0	0	0	0	0	0	0	0	0	0	0	0	0	0	0	0	0	0	0	0	0	0	0	0	0	0	0.120952	0	0.060476	0	0	0	0	0
1700008J07Rik	ENSMUSG00000101225	-2.85279	-19.21	26.3696	6.87987e-11	3.33261e-06	4.60942e-10	4.81679	3.1344	3.7576	2.74163	3.6126	2.94923	2.85742	2.72162	2.64013	2.73219	3.55798	2.90976	2.65644	2.94858	2.18191	2.76787	2.56613	3.2111	2.722	2.40978	2.96529	2.90368	1.99686	2.21187	2.07595	2.42724	0.13529	0.949182	0.794588	0.871885	0.0339453	0	0.321062	0.278525	0.158383
1700008K24Rik	ENSMUSG00000101012	0.285871	#DIV/0!	4.89474	0.00126601	1	0.00325386	0	0	0	0	0	0	0	0	0	0	0	0	0	0	0	0	0	0	0	0	0	0	0	0	0	0	0	0.571742	0	0.285871	0	0	0	0	0
1700008O03Rik	ENSMUSG00000008028	-0.111172	-27.3325	3.30665	0.0124038	1	0.0279077	0.04904	0.219626	0.0267383	0.106725	0.100532	0.0940582	0.0709106	0.0514594	0.208615	0.109581	0.135319	0.111657	0.0254775	0.100066	0.0283122	0.140899	0.146395	0.0873291	0.0880797	0.270291	0.0806439	0.0847748	0.11491	0	0.0858622	0.10608	0.0149218	0.110848	0.0500794	0.0804637	0	0	0.0122578	0	0.00306445
1700008P02Rik	ENSMUSG00000069118	0	1	0	1	1	1	0	0	0	0	0	0	0	0	0	0	0	0	0	0	0	0	0	0	0	0	0	0	0	0	0	0	0	0	0	0	0	0	0	0	0
1700009C05Rik	ENSMUSG00000101404	0	1	0	1	1	1	0	0	0	0	0	0	0	0	0	0	0	0	0	0	0	0	0	0	0	0	0	0	0	0	0	0	0	0	0	0	0	0	0	0	0
1700009J07Rik	ENSMUSG00000096573	0.00218823	#DIV/0!	0.582707	0.741272	1	1	0	0	0	0	0	0	0	0	0	0	0	0	0	0	0	0	0	0	0	0	0	0	0	0	0	0	0	0	0	0	0	0	0	0	0
1700009N14Rik	ENSMUSG00000028287	0.142485	#DIV/0!	1.18615	0.339291	1	0.62886	0	0	0	0	0	0	0	0	0	0	0	0	0	0	0	0	0	0	0	0	0	0	0	0	0	0	0	0	0	0	0	0	0	0	0
1700010B08Rik	ENSMUSG00000057047	0	1	0	1	1	1	0	0	0	0	0	0	0	0	0	0	0	0	0	0	0	0	0	0	0	0	0	0	0	0	0	0	0	0	0	0	0	0	0	0	0
1700010B13Rik	ENSMUSG00000099958	0	1	0	1	1	1	0	0	0	0	0	0	0	0	0	0	0	0	0	0	0	0	0	0	0	0	0	0	0	0	0	0	0	0	0	0	0	0	0	0	0
1700010D01Rik	ENSMUSG00000071721	-0.0941138	#DIV/0!	1.40498	0.244147	1	0.468134	0	0	0	0	0	0	0	0	0	0	0	0	0	0	0	0	0	0	0	0	0	0	0	0	0	0	0	0	0	0	0	0	0	0	0
1700010H22Rik	ENSMUSG00000067101	-0.0463443	#DIV/0!	0.948487	0.475393	1	0.860572	0	0	0	0	0	0	0	0	0	0	0	0	0	0	0	0	0	0	0	0	0	0	0	0	0	0	0	0	0	0	0	0	0	0	0
1700010I02Rik	ENSMUSG00000100010	0.058834	#DIV/0!	4.89474	0.00126601	1	0.00325386	0	0	0	0	0	0	0	0	0	0	0	0	0	0	0	0	0	0	0	0	0	0	0	0	0	0	0	0.117668	0	0.058834	0	0	0	0	0
1700010I14Rik	ENSMUSG00000023873	-1.14337	-72.6055	13.07	2.51788e-07	0.0121966	1.02218e-06	0.720549	0.717108	0.600858	0.322848	0.590341	1.05683	0.61288	1.20086	1.5326	1.04182	1.12278	1.09463	1.27717	1.34054	0.440464	1.02294	1.16407	1.71085	1.15934	0.700837	0.882872	0.635014	0.794531	0.729874	0.79158	0.755785	0.20635	0.0319353	0	0.0159676	0.0517748	0.136615	0.0776924	0.17922	0.111326
1700010J16Rik	ENSMUSG00000100314	0	1	0	1	1	1	0	0	0	0	0	0	0	0	0	0	0	0	0	0	0	0	0	0	0	0	0	0	0	0	0	0	0	0	0	0	0	0	0	0	0
1700010K23Rik	ENSMUSG00000092599	0.602895	#DIV/0!	7.70509	4.02102e-05	1	0.000127723	0	0	0	0	0	0	0	0	0	0	0	0	0	0	0	0	0	0	0	0	0	0	0	0	0	0	0	1.08342	0.122368	0.602895	0	0	0	0	0
1700010K24Rik	ENSMUSG00000085102	0.155265	#DIV/0!	1.3863	0.251224	1	0.480886	0	0	0	0	0	0	0.38436	0	0	0	0	0.0640601	0	0	0	0.458233	0	0.473355	0.155265	0	0	0	0	0	0	0	0	0	0	0	0	0	0.0664417	0	0.0166104
1700010L04Rik	ENSMUSG00000030636	0.233407	#DIV/0!	4.86394	0.00132009	1	0.00337779	0	0	0	0	0	0	0	0	0	0	0	0	0	0	0	0	0	0	0	0	0	0	0	0	0	0	0	0	0.466815	0.233407	0.0174498	0	0	0	0.00436244
1700010N08Rik	ENSMUSG00000101855	0.0256593	#DIV/0!	3.03947	0.0186608	1	0.0410766	0	0	0	0	0	0	0	0	0	0	0	0	0	0	0	0	0	0	0	0	0	0	0	0	0	0	0	0.0513185	0	0.0256593	0	0	0	0.0319999	0.00799997
1700011B04Rik	ENSMUSG00000102099	0	1	0	1	1	1	0	0	0	0	0	0	0	0	0	0	0	0	0	0	0	0	0	0	0	0	0	0	0	0	0	0	0	0	0	0	0	0	0	0	0
1700011C11Rik	ENSMUSG00000108800	0	1	0	1	1	1	0	0	0	0	0	0	0	0	0	0	0	0	0	0	0	0	0	0	0	0	0	0	0	0	0	0	0	0	0	0	0	0	0	0	0
1700011D18Rik	ENSMUSG00000108791	-0.181946	#DIV/0!	2.9049	0.0229773	1	0.050109	0.32531	0	0.354741	0	0.170013	0	0	0	0	0.363456	0	0.0605759	0	0	0	0	0	0	0	0	0	0	0	0	0	0	0	0	0	0	0	0	0.108417	0.152837	0.0653136
1700011E24Rik	ENSMUSG00000036557	-0.0468503	#DIV/0!	0.720762	0.635961	1	1	0	0	0	0	0	0	0	0	0	0	0	0	0	0	0	0	0	0	0	0	0	0	0	0	0	0	0	0	0	0	0	0	0	0	0
1700011H14Rik	ENSMUSG00000021850	0.348865	#DIV/0!	4.55862	0.00200871	1	0.00497403	0	0	0	0	0	0	0	0	0	0	0	0	0	0	0	0	0	0	0	0	0	0	0	0	0	0	0	0.697729	0	0.348865	0.0435072	0	0.201794	0.200802	0.111526
1700011I03Rik	ENSMUSG00000058925	0.0818694	#DIV/0!	1.40938	0.242505	1	0.465152	0	0	0	0	0	0	0	0	0.283529	0.297862	0.073565	0.109159	0.0692528	0	0.153916	0	0.079586	0	0.0504592	0.0734704	0	0	0	0.0765144	0	0.0249975	0	0	0	0	0	0	0	0	0
1700011L22Rik	ENSMUSG00000031682	0.00566527	#DIV/0!	1.16484	0.350063	1	0.646631	0	0	0	0	0	0	0	0	0	0	0	0	0	0	0	0	0	0	0	0	0	0	0	0	0	0	0	0	0	0	0	0	0.0146353	0	0.00365883
1700011M02Rik	ENSMUSG00000079476	0.0911957	#DIV/0!	4.89474	0.00126601	1	0.00325386	0	0	0	0	0	0	0	0	0	0	0	0	0	0	0	0	0	0	0	0	0	0	0	0	0	0	0	0	0	0	0	0	0	0	0
1700012A03Rik	ENSMUSG00000029766	0	1	0	1	1	1	0	0	0	0	0	0	0	0	0	0	0	0	0	0	0	0	0	0	0	0	0	0	0	0	0	0	0	0	0	0	0	0	0	0	0
1700012B07Rik	ENSMUSG00000020617	0	1	0	1	1	1	0	0	0	0	0	0	0	0	0	0	0	0	0	0	0	0	0	0	0	0	0	0	0	0	0	0	0	0	0	0	0	0	0	0	0
1700012B09Rik	ENSMUSG00000031927	0	1	0	1	1	1	0	0	0	0	0	0	0	0	0	0	0	0	0	0	0	0	0	0	0	0	0	0	0	0	0	0	0	0	0	0	0	0	0	0	0
1700012C08Rik	ENSMUSG00000086482	-0.443459	#DIV/0!	1.52547	0.202704	1	0.39232	0.496479	0	0.812094	0	0.327143	0.714181	0	0	0	0.277348	0	0.165255	0	1.51959	0	1.14117	0	0	0.443459	0	0	0	0	0	0	0	0	0	0	0	0	0	0	0	0
1700012C14Rik	ENSMUSG00000085470	-0.0529681	#DIV/0!	0.612019	0.718854	1	1	0	0	0	0	0	0	0	0.304041	0	0	0	0.0506735	0.15053	0	0.167279	0	0	0	0.0529681	0	0	0	0	0	0	0	0	0	0	0	0	0	0	0	0
1700012D16Rik	ENSMUSG00000105023	-0.066109	#DIV/0!	1.20292	0.331011	1	0.615562	0	0	0	0	0	0	0	0	0	0	0	0	0	0	0	0	0	0	0	0	0	0	0	0	0	0	0	0.117668	0	0.058834	0	0	0	0	0
1700012E03Rik	ENSMUSG00000101275	0	1	0	1	1	1	0	0	0	0	0	0	0	0	0	0	0	0	0	0	0	0	0	0	0	0	0	0	0	0	0	0	0	0	0	0	0	0	0	0	0
1700012I11Rik	ENSMUSG00000102069	0	1	0	1	1	1	0	0	0	0	0	0	0	0	0	0	0	0	0	0	0	0	0	0	0	0	0	0	0	0	0	0	0	0	0	0	0	0	0	0	0
1700012J22Rik	ENSMUSG00000103545	0	1	0	1	1	1	0	0	0	0	0	0	0	0	0	0	0	0	0	0	0	0	0	0	0	0	0	0	0	0	0	0	0	0	0	0	0	0	0	0	0
1700012L04Rik	ENSMUSG00000100200	0.0433291	#DIV/0!	0.732181	0.627386	1	1	0	0	0	0	0	0	0	0	0	0	0	0	0	0	0	0	0	0	0	0	0	0	0	0	0	0	0	0	0	0	0	0	0	0.31653	0.0791324
1700012P22Rik	ENSMUSG00000028589	0.157299	#DIV/0!	4.89474	0.00126601	1	0.00325386	0	0	0	0	0	0	0	0	0	0	0	0	0	0	0	0	0	0	0	0	0	0	0	0	0	0	0	0	0	0	0	0	0	0	0
1700013A02Rik	ENSMUSG00000106899	0.210525	#DIV/0!	3.98384	0.00454283	1	0.010758	0	0	0	0	0	0	0	0.1466	0	0	0	0.0244333	0	0	0	0	0	0	0	0	0	0	0	0	0	0	0	0.421051	0	0.210525	0	0	0	0	0
1700013D24Rik	ENSMUSG00000079346	0	1	0	1	1	1	0	0	0	0	0	0	0	0	0	0	0	0	0	0	0	0	0	0	0	0	0	0	0	0	0	0	0	0	0	0	0	0	0	0	0
1700013F07Rik	ENSMUSG00000027886	0.0784469	#DIV/0!	32.8795	3.9897e-12	1.93261e-07	3.23666e-11	0	0	0	0	0	0	0	0	0	0	0	0	0	0	0	0	0	0	0	0	0	0	0	0	0	0	0	0.0935185	0.0633753	0.0784469	0	0	0	0	0
1700013G24Rik	ENSMUSG00000041399	0	1	0	1	1	1	0	0	0	0	0	0	0	0	0	0	0	0	0	0	0	0	0	0	0	0	0	0	0	0	0	0	0	0	0	0	0	0	0	0	0
1700013H16Rik	ENSMUSG00000054727	0	1	0	1	1	1	0	0	0	0	0	0	0	0	0	0	0	0	0	0	0	0	0	0	0	0	0	0	0	0	0	0	0	0	0	0	0	0	0	0	0
1700013M08Rik	ENSMUSG00000106586	0.247654	#DIV/0!	5.24928	0.000787531	1	0.00218952	0	0	0	0	0	0	0	0	0	0	0	0	0	0.403815	0.152339	0.303253	0	0.626519	0.247654	0	0	0	0	0	0	0	0	0	0	0	0	0	0	0	0
1700013N06Rik	ENSMUSG00000085801	0.0512024	#DIV/0!	4.89474	0.00126601	1	0.00325386	0	0	0	0	0	0	0	0	0	0	0	0	0	0	0	0	0	0	0	0	0	0	0	0	0	0	0	0.102405	0	0.0512024	0	0	0	0	0
1700014D04Rik	ENSMUSG00000051054	-0.00865627	#DIV/0!	1.56384	0.190946	1	0.370853	0	0	0	0	0	0	0	0	0	0	0	0	0	0	0	0	0	0	0	0	0	0	0	0	0	0	0	0	0	0	0	0	0	0.0128876	0.0032219
1700014F14Rik	ENSMUSG00000105903	0	1	0	1	1	1	0	0	0	0	0	0	0	0	0	0	0	0	0	0	0	0	0	0	0	0	0	0	0	0	0	0	0	0	0	0	0	0	0	0	0
1700015C17Rik	ENSMUSG00000104908	-0.07483	#DIV/0!	1.02047	0.430467	1	0.783462	0	0	0	0	0	0	0	0	0	0	0	0	0	0	0	0	0	0	0	0	0	0	0	0	0	0	0	0	0	0	0	0	0	0	0
1700015E13Rik	ENSMUSG00000042800	-1.68325	#DIV/0!	22.2376	5.73902e-10	2.77998e-05	3.35706e-09	0.467502	0.465269	0.509797	0.254354	0.424231	1.00875	1.46466	1.10378	1.98875	1.04464	1.03201	1.27376	0	0	0	0	0.279119	0.416257	0.115896	2.06136	1.6657	1.21225	2.05395	1.87842	1.2278	1.68325	0	0.0880602	0	0.0440301	0	0	0	0	0
1700015F17Rik	ENSMUSG00000079666	-0.677601	#DIV/0!	22.5562	4.82138e-10	2.33548e-05	2.85232e-09	0.644801	0.721937	0.615245	0.964749	0.736683	0.386476	0.0776972	0	0	0.180102	0.0889623	0.122206	0	0	0	0	0.0962436	0.191374	0.0479363	0.533088	0.353448	0.650218	0.283291	0.647703	0.18816	0.442651	0	0	0	0	0	0	0	0	0
1700015G11Rik	ENSMUSG00000094445	-1.41002	#DIV/0!	2.97328	0.0206682	1	0.0452852	0.45396	0.451792	0.247515	0.740959	0.473556	0	1.53163	0.476356	0.724176	0.253595	0	0.497627	0.943373	1.62102	1.5725	1.30429	0.813101	1.07787	1.22203	0.75062	1.24419	1.83109	1.86149	1.30286	0.52988	1.25336	0	0	0	0	0	0	0	0	0
1700015O11Rik	ENSMUSG00000097671	-0.118563	#DIV/0!	3.22239	0.014099	1	0.0315161	0	0.132272	0.289862	0.289244	0.177845	0	0	0	0	0	0	0	0	0	0	0	0	0	0	0	0	0	0	0	0	0	0	0	0	0	0	0.0856767	0.0885889	0.0624422	0.059177
1700016A09Rik	ENSMUSG00000102737	0	1	0	1	1	1	0	0	0	0	0	0	0	0	0	0	0	0	0	0	0	0	0	0	0	0	0	0	0	0	0	0	0	0	0	0	0	0	0	0	0
1700016B15Rik	ENSMUSG00000108979	0	1	0	1	1	1	0	0	0	0	0	0	0	0	0	0	0	0	0	0	0	0	0	0	0	0	0	0	0	0	0	0	0	0	0	0	0	0	0	0	0
1700016C15Rik	ENSMUSG00000015962	3.02125	#DIV/0!	6.25379	0.000218972	1	0.000644961	0	0	0	0	0	0	0	0.123121	0	0	0	0.0205201	0	0	0	0	0	0	0	0	0	0	0	0	0	0	0.357016	0.0884042	0.179728	0.134066	0	0	0	0	0
1700016D06Rik	ENSMUSG00000031509	0.00741834	#DIV/0!	2.2044	0.0692359	1	0.142891	0	0	0	0	0	0	0	0	0	0	0	0	0	0	0	0	0	0	0	0	0	0	0	0	0	0	0	0	0	0	0	0	0	0.0262629	0.00656573
1700016D08Rik	ENSMUSG00000103481	0	1	0	1	1	1	0	0	0	0	0	0	0	0	0	0	0	0	0	0	0	0	0	0	0	0	0	0	0	0	0	0	0	0	0	0	0	0	0	0	0
1700016F12Rik	ENSMUSG00000104955	0.00286561	#DIV/0!	0.582707	0.741272	1	1	0	0	0	0	0	0	0	0	0	0	0	0	0	0	0	0	0	0	0	0	0	0	0	0	0	0	0	0	0	0	0	0	0.0229249	0	0.00573123
1700016G14Rik	ENSMUSG00000085861	0.00912072	#DIV/0!	0.582707	0.741272	1	1	0	0	0	0	0	0	0	0	0	0	0	0	0	0	0	0	0	0	0	0	0	0	0	0	0	0	0	0	0	0	0	0	0	0	0
1700016G22Rik	ENSMUSG00000100625	-0.0216405	#DIV/0!	0.870175	0.527729	1	0.942143	0.129843	0	0	0	0.0324607	0	0	0	0	0	0	0	0	0	0	0	0	0	0	0	0	0	0	0	0	0	0	0	0	0	0	0	0	0	0
1700016H13Rik	ENSMUSG00000029320	-0.340587	#DIV/0!	11.9184	6.58662e-07	0.0319056	2.54187e-06	0.0514626	0	0	0	0.0128656	0.197409	0.248045	0.162005	0.602033	0.057497	0.170405	0.239566	0.213889	0.262522	0.475373	0.295719	0.307254	0.488764	0.340587	0	0	0	0	0	0	0	0	0	0	0	0	0	0	0	0
1700016K19Rik	ENSMUSG00000053783	-4.01444	#DIV/0!	27.2171	4.60466e-11	2.2305e-06	3.16922e-10	0.978404	1.94746	1.92046	1.59696	1.61082	2.34571	2.73518	2.15602	2.80943	1.85832	2.05183	2.32608	2.64319	5.1907	3.38916	5.17241	4.32271	3.36848	4.01444	0.215705	0.42905	0.112757	0.458516	0.336962	0.34261	0.315933	0	0	0	0	0	0	0	0	0
1700016L21Rik	ENSMUSG00000101483	0.0237657	#DIV/0!	2.69894	0.0316816	1	0.0680136	0	0	0	0	0	0	0	0	0	0	0	0	0	0	0	0	0	0	0	0	0	0	0	0	0	0	0	0	0.0475315	0.0237657	0	0	0	0	0
1700016P03Rik	ENSMUSG00000085609	-2.72193	-9.53517	2.16296	0.0739541	1	0.15182	5.74288	0	5.35154	0	2.7736	4.00537	0	4.054	3.44243	5.483	5.53195	3.75279	0	2.34366	0	2.16002	0	0	0.750612	0	1.83154	1.44402	1.83499	3.35635	0	1.41115	0	1.02274	0	0.511372	0.0318868	0	0	0	0.00797169
1700016P04Rik	ENSMUSG00000101894	0.00801815	#DIV/0!	0.582707	0.741272	1	1	0	0	0	0	0	0	0	0	0	0	0	0	0	0	0	0	0	0	0	0	0	0	0	0	0	0	0	0	0	0	0.0641452	0	0	0	0.0160363
1700017B05Rik	ENSMUSG00000032300	-11.2445	-143.27	42.7362	1.19127e-13	5.77051e-09	1.21947e-12	0.748794	0.708866	0.557636	0.65581	0.667777	0.99832	1.02112	0.97738	0.640956	0.959025	0.886954	0.913959	2.9793	3.26078	2.97338	2.93849	2.96588	2.88368	3.00025	1.22806	1.64181	1.326	1.66897	1.78213	1.49223	1.5232	7.83553	0.027521	0.130553	0.0790368	0.630232	0.317876	1.32994	0.969588	0.811908
1700017D01Rik	ENSMUSG00000024729	0	1	0	1	1	1	0	0	0	0	0	0	0	0	0	0	0	0	0	0	0	0	0	0	0	0	0	0	0	0	0	0	0	0	0	0	0	0	0	0	0
1700017G19Rik	ENSMUSG00000037884	0.0121112	#DIV/0!	2.17481	0.0725731	1	0.149238	0	0	0	0	0	0	0	0	0	0	0	0	0	0	0.035829	0	0	0.0368382	0.0121112	0	0	0	0	0	0	0	0	0	0	0	0	0	0	0	0
1700017I07Rik	ENSMUSG00000098727	0	1	0	1	1	1	0	0	0	0	0	0	0	0	0	0	0	0	0	0	0	0	0	0	0	0	0	0	0	0	0	0	0	0	0	0	0	0	0	0	0
1700017J07Rik	ENSMUSG00000086348	0	1	0	1	1	1	0	0	0	0	0	0	0	0	0	0	0	0	0	0	0	0	0	0	0	0	0	0	0	0	0	0	0	0	0	0	0	0	0	0	0
1700017L05Rik	ENSMUSG00000107232	0	1	0	1	1	1	0	0	0	0	0	0	0	0	0	0	0	0	0	0	0	0	0	0	0	0	0	0	0	0	0	0	0	0	0	0	0	0	0	0	0
1700017N19Rik	ENSMUSG00000056912	0	1	0	1	1	1	0	0	0	0	0	0	0	0	0	0	0	0	0	0	0	0	0	0	0	0	0	0	0	0	0	0	0	0	0	0	0	0	0	0	0
1700018A04Rik	ENSMUSG00000038408	0.0740519	#DIV/0!	4.66587	0.00173145	1	0.00433289	0	0	0	0	0	0	0	0	0	0	0	0	0.0451881	0.0887406	0	0	0.103861	0.206522	0.0740519	0	0	0	0	0	0	0	0	0	0	0	0	0	0.00724702	0	0.00181175
1700018A14Rik	ENSMUSG00000103616	0	1	0	1	1	1	0	0	0	0	0	0	0	0	0	0	0	0	0	0	0	0	0	0	0	0	0	0	0	0	0	0	0	0	0	0	0	0	0	0	0
1700018B08Rik	ENSMUSG00000031809	0.00155577	#DIV/0!	0.582707	0.741272	1	1	0	0	0	0	0	0	0	0	0	0	0	0	0	0	0	0	0	0	0	0	0	0	0	0	0	0	0	0	0	0	0	0	0	0	0
1700018B24Rik	ENSMUSG00000037910	0	1	0	1	1	1	0	0	0	0	0	0	0	0	0	0	0	0	0	0	0	0	0	0	0	0	0	0	0	0	0	0	0	0	0	0	0	0	0	0	0
1700018C11Rik	ENSMUSG00000058935	0.197081	#DIV/0!	4.89474	0.00126601	1	0.00325386	0	0	0	0	0	0	0	0	0	0	0	0	0	0	0	0	0	0	0	0	0	0	0	0	0	0	0	0.394162	0	0.197081	0	0	0	0	0
1700018F24Rik	ENSMUSG00000029620	0	1	0	1	1	1	0	0	0	0	0	0	0	0	0	0	0	0	0	0	0	0	0	0	0	0	0	0	0	0	0	0	0	0	0	0	0	0	0	0	0
1700018L02Rik	ENSMUSG00000100075	-1.56733	#DIV/0!	37.6334	6.64246e-13	3.21761e-08	6.05269e-12	0.290096	0.180444	0.553596	0.670789	0.423731	0.452075	0.349559	0.456612	0.69416	0.364626	0.440265	0.45955	1.24337	1.40585	1.63294	1.6253	1.6454	1.85113	1.56733	0.599589	0.556556	0.501485	0.892169	0.749318	0.846529	0.690941	0.838563	0	0	0	0.0221475	0	0.193363	0.306658	0.130542
1700018M17Rik	ENSMUSG00000046145	0.0438456	#DIV/0!	1.61691	0.17574	1	0.342528	0	0	0	0	0	0	0	0	0	0	0	0	0	0	0	0	0	0	0	0	0	0	0	0	0	0	0	0	0	0	0	0	0.197577	0	0.0493941
1700019A02Rik	ENSMUSG00000060715	0.293191	#DIV/0!	67.0987	2.22045e-16	1.07558e-11	3.43747e-15	0	0	0	0	0	0	0	0	0	0	0	0	0	0	0	0	0	0	0	0	0	0	0	0	0	0	0.070576	0.349521	0.236862	0.293191	0	0	0	0.0544863	0.0136216
1700019A23Rik	ENSMUSG00000109102	0	1	0	1	1	1	0	0	0	0	0	0	0	0	0	0	0	0	0	0	0	0	0	0	0	0	0	0	0	0	0	0	0	0	0	0	0	0	0	0	0
1700019B03Rik	ENSMUSG00000040340	0.0419101	#DIV/0!	2.1714	0.0729676	1	0.149949	0.0556241	0.0553584	0.0606564	0.0605269	0.0580414	0	0.107241	0	0.118312	0	0.061395	0.0478247	0	0	0	0	0	0	0	0	0	0	0	0	0	0	0	0.0838203	0	0.0419101	0	0	0	0	0
1700019B21Rik	ENSMUSG00000085757	0	1	0	1	1	1	0	0	0	0	0	0	0	0	0	0	0	0	0	0	0	0	0	0	0	0	0	0	0	0	0	0	0	0	0	0	0	0	0	0	0
1700019D03Rik	ENSMUSG00000043629	-1.57924	-56.4065	31.4179	7.23688e-12	3.50554e-07	5.64409e-11	1.56081	1.34625	1.11199	1.01903	1.25952	0.55881	0.381165	0.764315	0.841026	0.883541	0.803948	0.705468	0.843317	0.552036	0.624765	0.908847	0.571549	0.741188	0.70695	1.62877	1.43734	1.463	1.341	1.81571	1.33602	1.50364	0.113981	0.28224	0.0531298	0.167685	0	0	0.104036	0.0391093	0.0357863
1700019E08Rik	ENSMUSG00000086202	0	1	0	1	1	1	0	0	0	0	0	0	0	0	0	0	0	0	0	0	0	0	0	0	0	0	0	0	0	0	0	0	0	0	0	0	0	0	0	0	0
1700019G24Rik	ENSMUSG00000085416	0.0674895	#DIV/0!	4.89474	0.00126601	1	0.00325386	0	0	0	0	0	0	0	0	0	0	0	0	0	0	0	0	0	0	0	0	0	0	0	0	0	0	0	0.134979	0	0.0674895	0	0	0	0	0
1700019M22Rik	ENSMUSG00000059695	0	1	0	1	1	1	0	0	0	0	0	0	0	0	0	0	0	0	0	0	0	0	0	0	0	0	0	0	0	0	0	0	0	0	0	0	0	0	0	0	0
1700019N19Rik	ENSMUSG00000026931	0	1	0	1	1	1	0	0	0	0	0	0	0	0	0	0	0	0	0	0	0	0	0	0	0	0	0	0	0	0	0	0	0	0	0	0	0	0	0	0	0
1700019O17Rik	ENSMUSG00000036574	0	1	0	1	1	1	0	0	0	0	0	0	0	0	0	0	0	0	0	0	0	0	0	0	0	0	0	0	0	0	0	0	0	0	0	0	0	0	0	0	0
1700019P21Rik	ENSMUSG00000099808	0	1	0	1	1	1	0	0	0	0	0	0	0	0	0	0	0	0	0	0	0	0	0	0	0	0	0	0	0	0	0	0	0	0	0	0	0	0	0	0	0
1700020A23Rik	ENSMUSG00000027409	0	1	0	1	1	1	0	0	0	0	0	0	0	0	0	0	0	0	0	0	0	0	0	0	0	0	0	0	0	0	0	0	0	0	0	0	0	0	0	0	0
1700020D05Rik	ENSMUSG00000100937	-0.837507	#DIV/0!	1.82074	0.127427	1	0.25284	0	0	0.0962423	0.192074	0.072079	0	0.170158	0.463059	0.187723	0	0.194828	0.169295	0	0	0	0	0	0	0	0	0	0	0	0	0	0	0	1.32996	0	0.66498	0	0	0	0	0
1700020G17Rik	ENSMUSG00000101801	0	1	0	1	1	1	0	0	0	0	0	0	0	0	0	0	0	0	0	0	0	0	0	0	0	0	0	0	0	0	0	0	0	0	0	0	0	0	0	0	0
1700020I14Rik	ENSMUSG00000085438	-16.3886	-9.09979	72.8782	1.11022e-16	5.37792e-12	1.77959e-15	12.3027	11.3693	12.5284	12.7968	12.2493	10.6433	10.6673	10.6669	10.4648	10.9695	10.5136	10.6542	6.06463	6.16517	6.12559	6.22162	6.10158	6.01478	6.11556	9.24436	8.87267	9.33967	9.54557	10.0633	9.0036	9.34486	11.4944	17.9177	18.906	18.4119	0.0331306	0.0069936	4.83956	3.97567	2.21384
1700020L24Rik	ENSMUSG00000035085	-0.899861	#DIV/0!	4.42177	0.00243203	1	0.00595468	0.94402	1.62279	0.561505	2.05446	1.29569	0.329204	0.744561	0.090054	0.456346	0.0958831	0.189447	0.317583	0.0891712	0.262672	0	0.197259	0.30743	0.203768	0.176717	0	0	0	0	0	0	0	0.365584	0	0	0	0	0	0	0.0403198	0.01008
1700020M21Rik	ENSMUSG00000100146	0	1	0	1	1	1	0	0	0	0	0	0	0	0	0	0	0	0	0	0	0	0	0	0	0	0	0	0	0	0	0	0	0	0	0	0	0	0	0	0	0
1700020N01Rik	ENSMUSG00000050844	0.168584	#DIV/0!	4.89474	0.00126601	1	0.00325386	0	0	0	0	0	0	0	0	0	0	0	0	0	0	0	0	0	0	0	0	0	0	0	0	0	0	0	0	0	0	0	0	0	0	0
1700020N15Rik	ENSMUSG00000059690	0	1	0	1	1	1	0	0	0	0	0	0	0	0	0	0	0	0	0	0	0	0	0	0	0	0	0	0	0	0	0	0	0	0	0	0	0	0	0	0	0
1700020N18Rik	ENSMUSG00000100253	0.971064	#DIV/0!	11.693	8.00685e-07	0.0387852	3.06457e-06	0	0	0	0	0	0.631926	0.635214	0.518593	0.700787	0.55216	0.181828	0.536751	0.513509	0.672287	1.14129	0.946625	1.77039	0.78229	0.971064	0	0.180601	1.13911	0.772017	0.378236	0.192287	0.443709	0	0	0	0	0	0	0	0	0
1700021A07Rik	ENSMUSG00000037535	0.00279219	#DIV/0!	0.582707	0.741272	1	1	0	0	0	0	0	0	0	0	0	0	0	0	0	0	0	0	0	0	0	0	0	0	0	0	0	0	0	0	0	0	0	0	0	0	0
1700021F05Rik	ENSMUSG00000019797	-39.6282	-12.6894	22.4832	5.01687e-10	2.43017e-05	2.9605e-09	24.9	22.5039	26.4188	24.8978	24.6801	19.7485	20.6946	20.5497	20.827	22.8573	20.7239	20.9002	14.8241	17.3022	20.9027	18.4074	18.8843	19.9735	18.3824	20.0296	17.8543	18.924	18.7651	20.0096	21.6018	19.5307	56.23	1.41975	5.36044	3.39009	4.60351	1.99558	10.8441	5.84924	5.82312
1700021F07Rik	ENSMUSG00000027518	0.0592913	#DIV/0!	4.89474	0.00126601	1	0.00325386	0	0	0	0	0	0	0	0	0	0	0	0	0	0	0	0	0	0	0	0	0	0	0	0	0	0	0	0	0	0	0	0	0	0	0
1700021F13Rik	ENSMUSG00000107053	0.167615	#DIV/0!	4.89474	0.00126601	1	0.00325386	0	0	0	0	0	0	0	0	0	0	0	0	0	0	0	0	0	0	0	0	0	0	0	0	0	0	0	0	0.335231	0.167615	0	0	0	0	0
1700021J08Rik	ENSMUSG00000086890	0.693902	#DIV/0!	0.552943	0.763891	1	1	0.626859	0.467899	0.170893	0.170528	0.359045	0	0.755352	0.328893	1.16666	0	0	0.375151	0	0.959324	0	0.540317	0.374262	0.372098	0.374334	0	0.343613	0.903036	0.183606	0.179909	0	0.268361	0.286109	0	0	0	0.239289	0	0.182801	0.736275	0.289591
1700021L23Rik	ENSMUSG00000086955	0	1	0	1	1	1	0	0	0	0	0	0	0	0	0	0	0	0	0	0	0	0	0	0	0	0	0	0	0	0	0	0	0	0	0	0	0	0	0	0	0
1700021N21Rik	ENSMUSG00000087343	-1.50107	#DIV/0!	67.612	2.22045e-16	1.07558e-11	3.43747e-15	0.797442	0.992043	0.434794	0.325399	0.637419	0.0955929	0.0960901	0.104598	0.10601	0.111369	0	0.0856099	1.55359	1.62717	1.49626	1.71838	1.3093	1.30173	1.50107	0.109881	0	0	0.233569	0	0	0.0572416	0	0	0	0	0	0	0	0	0
1700021P04Rik	ENSMUSG00000096796	0	1	0	1	1	1	0	0	0	0	0	0	0	0	0	0	0	0	0	0	0	0	0	0	0	0	0	0	0	0	0	0	0	0	0	0	0	0	0	0	0
1700022A21Rik	ENSMUSG00000038165	0.00188591	#DIV/0!	0.582707	0.741272	1	1	0	0	0	0	0	0	0	0	0	0	0	0	0	0	0	0	0	0	0	0	0	0	0	0	0	0	0	0	0	0	0	0	0	0	0
1700022A22Rik	ENSMUSG00000099751	0	1	0	1	1	1	0	0	0	0	0	0	0	0	0	0	0	0	0	0	0	0	0	0	0	0	0	0	0	0	0	0	0	0	0	0	0	0	0	0	0
1700022E09Rik	ENSMUSG00000099983	1.81391	#DIV/0!	318.234	0	0	0	0	0	0	0	0	0	0	0	0	0	0	0	0	0	0	0	0	0	0	0	0	0	0	0	0	0	0	2.03887	1.58895	1.81391	0	0	0	0	0
1700022F17Rik	ENSMUSG00000102012	0	1	0	1	1	1	0	0	0	0	0	0	0	0	0	0	0	0	0	0	0	0	0	0	0	0	0	0	0	0	0	0	0	0	0	0	0	0	0	0	0
1700022H16Rik	ENSMUSG00000099360	0	1	0	1	1	1	0	0	0	0	0	0	0	0	0	0	0	0	0	0	0	0	0	0	0	0	0	0	0	0	0	0	0	0	0	0	0	0	0	0	0
1700022I11Rik	ENSMUSG00000028451	1.50701	3.66147	0.698037	0.653129	1	1	2.38074	0	2.18507	0	1.14145	1.65526	0.0191249	2.1651	1.81453	1.57377	1.72993	1.49295	0.0206142	2.22652	0	2.21167	0	0.0471062	0.750985	0	2.69701	2.60652	2.6033	2.73309	0	1.77332	0.0120734	0.433496	0.69897	0.566233	3.07172	0	0.0495899	0.00932096	0.782659
1700022N22Rik	ENSMUSG00000097523	0.664105	9.23911	4.07238	0.00399739	1	0.00952499	0	0	0	0	0	0.487537	0.367555	0.266733	0	0.141999	0.140282	0.234018	0.528236	0	0.293504	0	0	0.150886	0.162104	0.280203	0.418006	0.439418	0.297809	1.02134	0.593406	0.508364	0.232035	0.191522	1.2979	0.744709	0.0776256	0.245792	0.148252	0.238848	0.177629
1700023C21Rik	ENSMUSG00000087393	0	1	0	1	1	1	0	0	0	0	0	0	0	0	0	0	0	0	0	0	0	0	0	0	0	0	0	0	0	0	0	0	0	0	0	0	0	0	0	0	0
1700023F02Rik	ENSMUSG00000100000	0	1	0	1	1	1	0	0	0	0	0	0	0	0	0	0	0	0	0	0	0	0	0	0	0	0	0	0	0	0	0	0	0	0	0	0	0	0	0	0	0
1700023F06Rik	ENSMUSG00000020940	-1.70049	#DIV/0!	11.0483	1.41863e-06	0.0687185	5.27873e-06	0.930899	0.988216	0.676745	1.21554	0.95285	0.535636	0.658072	0.586095	1.45201	0.90138	0.47949	0.768781	1.61208	2.15275	1.93476	2.13968	1.03747	1.32618	1.70049	1.16298	1.36073	1.28739	1.6723	1.56739	1.66609	1.45281	0.0755339	0	0.126751	0.0633753	0	0	0	0	0
1700023G09Rik	ENSMUSG00000103503	0	1	0	1	1	1	0	0	0	0	0	0	0	0	0	0	0	0	0	0	0	0	0	0	0	0	0	0	0	0	0	0	0	0	0	0	0	0	0	0	0
1700023H06Rik	ENSMUSG00000089827	1.45727	22.0816	14.1638	1.06302e-07	0.00514925	4.53558e-07	0.0863132	0	0	0	0.0215783	0.662191	1.58088	0.724573	1.56049	2.21798	1.61956	1.39428	0.179367	0.0880606	0	0.0991961	0.103065	0.204939	0.112438	0.190291	0.18925	0	0.202248	0	0	0.0969649	0.998002	0.910462	0.176285	0.543373	0	0	0.0287659	0.811031	0.209949
1700024B05Rik	ENSMUSG00000052334	0	1	0	1	1	1	0	0	0	0	0	0	0	0	0	0	0	0	0	0	0	0	0	0	0	0	0	0	0	0	0	0	0	0	0	0	0	0	0	0	0
1700024B18Rik	ENSMUSG00000099994	0.0731147	#DIV/0!	2.17517	0.0725319	1	0.149165	0	0	0	0	0	0	0	0	0	0	0	0	0.221347	0.217341	0	0	0	0	0.0731147	0	0	0	0	0	0	0	0	0	0	0	0	0	0	0	0
1700024G13Rik	ENSMUSG00000072473	0	1	0	1	1	1	0	0	0	0	0	0	0	0	0	0	0	0	0	0	0	0	0	0	0	0	0	0	0	0	0	0	0	0	0	0	0	0	0	0	0
1700024J04Rik	ENSMUSG00000069890	0	1	0	1	1	1	0	0	0	0	0	0	0	0	0	0	0	0	0	0	0	0	0	0	0	0	0	0	0	0	0	0	0	0	0	0	0	0	0	0	0
1700024P04Rik	ENSMUSG00000045022	0.0478279	#DIV/0!	4.89474	0.00126601	1	0.00325386	0	0	0	0	0	0	0	0	0	0	0	0	0	0	0	0	0	0	0	0	0	0	0	0	0	0	0	0	0.0956558	0.0478279	0	0	0	0	0
1700024P16Rik	ENSMUSG00000078612	-5.04455	-116.548	23.8376	2.4384e-10	1.18116e-05	1.49817e-09	6.40776	6.46295	6.23546	5.65934	6.19138	0.523566	0.553989	0.572888	0.427824	0.577867	0.729457	0.564265	0.567272	1.17264	0.729924	0.693487	0.583293	0.477581	0.704033	0.570145	0.567027	0.463612	0.471309	0.494806	0.469559	0.506077	0	0.0433	0.0440151	0.0436576	0.517723	0.166709	2.87771	1.1745	1.18416
1700025A08Rik	ENSMUSG00000106947	0	1	0	1	1	1	0	0	0	0	0	0	0	0	0	0	0	0	0	0	0	0	0	0	0	0	0	0	0	0	0	0	0	0	0	0	0	0	0	0	0
1700025B11Rik	ENSMUSG00000101113	0.0213504	#DIV/0!	0.582707	0.741272	1	1	0	0	0	0	0	0	0	0	0	0	0	0	0	0	0	0	0	0	0	0	0	0	0	0	0	0	0	0	0	0	0	0	0	0	0
1700025C18Rik	ENSMUSG00000078935	0	1	0	1	1	1	0	0	0	0	0	0	0	0	0	0	0	0	0	0	0	0	0	0	0	0	0	0	0	0	0	0	0	0	0	0	0	0	0	0	0
1700025D23Rik	ENSMUSG00000086760	0	1	0	1	1	1	0	0	0	0	0	0	0	0	0	0	0	0	0	0	0	0	0	0	0	0	0	0	0	0	0	0	0	0	0	0	0	0	0	0	0
1700025F22Rik	ENSMUSG00000024728	0	1	0	1	1	1	0	0	0	0	0	0	0	0	0	0	0	0	0	0	0	0	0	0	0	0	0	0	0	0	0	0	0	0	0	0	0	0	0	0	0
1700025F24Rik	ENSMUSG00000100558	0	1	0	1	1	1	0	0	0	0	0	0	0	0	0	0	0	0	0	0	0	0	0	0	0	0	0	0	0	0	0	0	0	0	0	0	0	0	0	0	0
1700025G04Rik	ENSMUSG00000032666	-2.46156	-34.4181	83.4131	0	0	0	0.252262	0.220626	0.24174	0.224588	0.234804	2.29455	2.24017	2.33424	2.32509	2.07538	1.89841	2.19464	0.70691	0.709714	0.644338	0.755533	0.80326	0.780465	0.73337	1.74429	1.86046	1.63861	1.92554	1.88677	1.73993	1.79927	1.79567	2.82221	2.24822	2.53522	0.0186755	0.00492779	0.170692	0.0933773	0.0719182
1700025H01Rik	ENSMUSG00000101888	0	1	0	1	1	1	0	0	0	0	0	0	0	0	0	0	0	0	0	0	0	0	0	0	0	0	0	0	0	0	0	0	0	0	0	0	0	0	0	0	0
1700025J12Rik	ENSMUSG00000108409	0	1	0	1	1	1	0	0	0	0	0	0	0	0	0	0	0	0	0	0	0	0	0	0	0	0	0	0	0	0	0	0	0	0	0	0	0	0	0	0	0
1700025K24Rik	ENSMUSG00000099747	0	1	0	1	1	1	0	0	0	0	0	0	0	0	0	0	0	0	0	0	0	0	0	0	0	0	0	0	0	0	0	0	0	0	0	0	0	0	0	0	0
1700025M24Rik	ENSMUSG00000100175	0.998659	#DIV/0!	8.44571	1.80217e-05	0.87297	5.94909e-05	0	0	0	0	0	0	0	0	0	0	0	0	0	0	0	0	0	0	0	0	0	0	0	0	0	0	0	1.75892	0.238396	0.998659	0	0	0	0	0
1700025N21Rik	ENSMUSG00000090200	-0.185775	#DIV/0!	1.22901	0.318467	1	0.594246	0	0	0	0	0	0	0.126626	0	0	0	0	0.0211043	0	0	0	0	0.156852	0	0.026142	0	0	0	0	0	0	0	0	0	0	0	0	0	0	0	0
1700025N23Rik	ENSMUSG00000100121	0.124486	#DIV/0!	6.4633	0.000169611	1	0.000504417	0	0	0	0	0	0	0	0	0	0	0	0	0	0	0	0	0	0	0	0	0	0	0	0	0	0	0	0.148403	0.100569	0.124486	0	0	0	0	0
1700025O08Rik	ENSMUSG00000028244	0	1	0	1	1	1	0	0	0	0	0	0	0	0	0	0	0	0	0	0	0	0	0	0	0	0	0	0	0	0	0	0	0	0	0	0	0	0	0	0	0
1700026D11Rik	ENSMUSG00000086379	0.0462364	#DIV/0!	12.994	2.67806e-07	0.0129725	1.08348e-06	0	0	0	0	0	0	0	0	0	0	0	0	0	0	0	0	0	0	0	0.0678266	0.0674556	0.0354555	0.0360441	0.0706367	0	0.0462364	0	0	0	0	0	0	0	0	0
1700026F02Rik	ENSMUSG00000101854	0	1	0	1	1	1	0	0	0	0	0	0	0	0	0	0	0	0	0	0	0	0	0	0	0	0	0	0	0	0	0	0	0	0	0	0	0	0	0	0	0
1700026J12Rik	ENSMUSG00000073976	0.0663241	#DIV/0!	4.89474	0.00126601	1	0.00325386	0	0	0	0	0	0	0	0	0	0	0	0	0	0	0	0	0	0	0	0	0	0	0	0	0	0	0	0	0	0	0	0	0	0	0
1700026J14Rik	ENSMUSG00000097716	-0.13075	#DIV/0!	2.08422	0.0838271	1	0.170771	0	0	0	0	0	0.108836	0.437609	0	0.120696	0.253595	0.125264	0.174333	0	0	0	0	0	0	0	0	0	0	0	0	0	0	0	0	0	0	0	0	0	0	0
1700027A07Rik	ENSMUSG00000084864	0.0744381	#DIV/0!	2.36885	0.053321	1	0.111643	0	0	0	0	0	0.188681	0.189663	0	0	0	0.217161	0.0992508	0	0	0	0	0	0	0	0	0	0	0	0	0	0	0	0.148241	0	0.0741205	0	0	0.0327856	0	0.00819641
1700027A15Rik	ENSMUSG00000101968	-0.0107582	#DIV/0!	0.870175	0.527729	1	0.942143	0.0645494	0	0	0	0.0161374	0	0	0	0	0	0	0	0	0	0	0	0	0	0	0	0	0	0	0	0	0	0	0	0	0	0	0	0	0	0
1700027F06Rik	ENSMUSG00000107737	0	1	0	1	1	1	0	0	0	0	0	0	0	0	0	0	0	0	0	0	0	0	0	0	0	0	0	0	0	0	0	0	0	0	0	0	0	0	0	0	0
1700027F09Rik	ENSMUSG00000100911	0	1	0	1	1	1	0	0	0	0	0	0	0	0	0	0	0	0	0	0	0	0	0	0	0	0	0	0	0	0	0	0	0	0	0	0	0	0	0	0	0
1700027H10Rik	ENSMUSG00000100799	0.15757	#DIV/0!	4.89474	0.00126601	1	0.00325386	0	0	0	0	0	0	0	0	0	0	0	0	0	0	0	0	0	0	0	0	0	0	0	0	0	0	0	0	0.31514	0.15757	0	0	0	0	0
1700027I24Rik	ENSMUSG00000098304	0	1	0	1	1	1	0	0	0	0	0	0	0	0	0	0	0	0	0	0	0	0	0	0	0	0	0	0	0	0	0	0	0	0	0	0	0	0	0	0	0
1700028B04Rik	ENSMUSG00000099417	2.08051	#DIV/0!	3.11657	0.0165754	1	0.0366894	0	0	0	0	0	0	0	0	0	0	0	0	0.192852	0	0	0.106654	0.110814	0	0.0683867	0	0	0	0	0	0	0	0	0	0.0473846	0.0236923	3.14576	0.0598237	0.2165	0.0872005	0.87732
1700028D13Rik	ENSMUSG00000101683	0	1	0	1	1	1	0	0	0	0	0	0	0	0	0	0	0	0	0	0	0	0	0	0	0	0	0	0	0	0	0	0	0	0	0	0	0	0	0	0	0
1700028E10Rik	ENSMUSG00000097321	-0.638271	-9.74485	29.1604	1.90338e-11	9.21996e-07	1.38876e-10	0.468312	0.362503	0.241154	0.26895	0.33523	0.598811	0.677167	0.764426	0.733237	0.75577	0.818422	0.724639	0.0270333	0.106176	0.0901233	0.0598012	0.0621339	0.0926619	0.0729883	0.129058	0.0998298	0.209887	0.167649	0.0896037	0.0303685	0.121066	0	0.627291	0.438384	0.532838	0.0278083	0	0.125728	0.507272	0.165202
1700028I16Rik	ENSMUSG00000056821	0.0970409	#DIV/0!	2.06256	0.0867674	1	0.176449	0	0	0	0	0	0	0	0	0	0	0	0	0.0886646	0	0	0.392276	0	0.101305	0.0970409	0	0	0	0	0	0	0	0	0	0	0	0	0	0.0284391	0	0.00710976
1700028J19Rik	ENSMUSG00000038782	-0.681463	#DIV/0!	18.8891	4.07122e-09	0.00019721	2.10987e-08	0.216613	0.215578	0.157473	0.235706	0.206343	0.415461	0.417622	0.4546	0.383945	0.403354	0.637563	0.452091	1.20038	0.589328	0.333485	0.331925	0.862182	0.771477	0.681463	0	0	0	0	0	0	0	0	0	0	0	0.0440998	0.0465455	0.0601595	0.101769	0.0631434
1700028K03Rik	ENSMUSG00000089798	1.8458	384.741	12.1752	5.28853e-07	0.0256176	2.06536e-06	0.101846	0.0112622	0.11106	0	0.056042	0.238748	0.207264	0.261239	0.180521	0.303435	0.312256	0.250577	0	0.0692718	0	0.0390157	0	0	0.0180479	0	0.111654	0.143456	0.0928058	0.12991	0	0.0796376	0	2.95008	0.751144	1.85061	0.0276461	0	0.0018857	0	0.00738296
1700028M03Rik	ENSMUSG00000101334	0	1	0	1	1	1	0	0	0	0	0	0	0	0	0	0	0	0	0	0	0	0	0	0	0	0	0	0	0	0	0	0	0	0	0	0	0	0	0	0	0
1700028N14Rik	ENSMUSG00000078635	0.102549	#DIV/0!	2.8372	0.0255272	1	0.0553905	0	0	0	0	0	0	0	0	0	0	0	0	0.125341	0.123073	0	0	0	0	0.0414023	0	0	0	0	0	0	0	0	0	0.184781	0.0923904	0	0	0	0	0
1700028P14Rik	ENSMUSG00000033053	0.156439	#DIV/0!	4.74551	0.00155179	1	0.00391708	0	0	0	0	0	0	0	0	0	0	0	0	0	0	0	0	0	0	0	0	0	0	0	0	0	0	0	0.312877	0	0.156439	0	0	0.0345987	0	0.00864967
1700028P15Rik	ENSMUSG00000086823	0.00647487	#DIV/0!	4.89474	0.00126601	1	0.00325386	0	0	0	0	0	0	0	0	0	0	0	0	0	0	0	0	0	0	0	0	0	0	0	0	0	0	0	0	0.0129497	0.00647487	0	0	0	0	0
1700029B22Rik	ENSMUSG00000100759	0	1	0	1	1	1	0	0	0	0	0	0	0	0	0	0	0	0	0	0	0	0	0	0	0	0	0	0	0	0	0	0	0	0	0	0	0	0	0	0	0
1700029B24Rik	ENSMUSG00000102834	0.0462882	#DIV/0!	4.89474	0.00126601	1	0.00325386	0	0	0	0	0	0	0	0	0	0	0	0	0	0	0	0	0	0	0	0	0	0	0	0	0	0	0	0	0.0925763	0.0462882	0	0	0	0	0
1700029E06Rik	ENSMUSG00000100557	0.0505974	#DIV/0!	4.89474	0.00126601	1	0.00325386	0	0	0	0	0	0	0	0	0	0	0	0	0	0	0	0	0	0	0	0	0	0	0	0	0	0	0	0	0	0	0	0	0	0	0
1700029F12Rik	ENSMUSG00000052075	0	1	0	1	1	1	0	0	0	0	0	0	0	0	0	0	0	0	0	0	0	0	0	0	0	0	0	0	0	0	0	0	0	0	0	0	0	0	0	0	0
1700029H14Rik	ENSMUSG00000031452	0.0161895	#DIV/0!	2.74812	0.0293341	1	0.0632091	0	0	0	0	0	0	0	0	0	0	0	0	0	0	0	0	0	0	0	0	0	0	0	0	0	0	0	0	0.0323789	0.0161895	0	0	0	0	0
1700029I15Rik	ENSMUSG00000044916	-3.62797	-32.7346	11.9021	6.67998e-07	0.0323578	2.57482e-06	2.41823	1.39334	2.08185	2.07741	1.99271	2.07496	1.59499	0.934883	1.35357	1.42199	2.52864	1.65151	0.793473	0.259704	0.734798	0.585089	0.911867	0.604396	0.648221	0.841796	0.976725	0.14668	0.745574	0.730561	0.742805	0.697357	1.54908	3.26047	4.22412	3.74229	0	0	0.254505	0.179389	0.108474
1700029J03Rik	ENSMUSG00000099968	0	1	0	1	1	1	0	0	0	0	0	0	0	0	0	0	0	0	0	0	0	0	0	0	0	0	0	0	0	0	0	0	0	0	0	0	0	0	0	0	0
1700029J07Rik	ENSMUSG00000071103	-4.73125	-98.9462	28.8597	2.17514e-11	1.05364e-06	1.57471e-10	5.55794	5.00771	5.98904	5.76154	5.57906	4.1631	3.93114	4.14117	3.74237	4.51945	4.21071	4.11799	4.98903	4.59676	4.86061	4.91347	4.35899	4.95848	4.77956	0.870061	1.00952	1.02333	0.924729	0.868354	0.690972	0.897828	0.940645	1.23895	0.151129	0.695039	0	0	0.0657627	0.108157	0.04348
1700029M03Rik	ENSMUSG00000101189	0	1	0	1	1	1	0	0	0	0	0	0	0	0	0	0	0	0	0	0	0	0	0	0	0	0	0	0	0	0	0	0	0	0	0	0	0	0	0	0	0
1700029M20Rik	ENSMUSG00000086788	0.0224519	#DIV/0!	4.89474	0.00126601	1	0.00325386	0	0	0	0	0	0	0	0	0	0	0	0	0	0	0	0	0	0	0	0	0	0	0	0	0	0	0	0.0449037	0	0.0224519	0	0	0	0	0
1700029N11Rik	ENSMUSG00000098144	-0.0604796	#DIV/0!	3.77974	0.00611934	1	0.0142627	0	0	0.167972	0	0.0419929	0	0	0	0	0	0	0	0	0	0	0	0	0	0	0	0	0	0	0	0	0	0	0	0	0	0	0	0	0	0
1700029P11Rik	ENSMUSG00000061633	0	1	0	1	1	1	0	0	0	0	0	0	0	0	0	0	0	0	0	0	0	0	0	0	0	0	0	0	0	0	0	0	0	0	0	0	0	0	0	0	0
1700030A11Rik	ENSMUSG00000085333	0	1	0	1	1	1	0	0	0	0	0	0	0	0	0	0	0	0	0	0	0	0	0	0	0	0	0	0	0	0	0	0	0	0	0	0	0	0	0	0	0
1700030C10Rik_1	ENSMUSG00000099759	2.81851	72.8551	44.4868	6.88338e-14	3.33431e-09	7.31529e-13	0.0519372	0.0516891	0.0566359	0.11303	0.0683231	0.0996149	0.1502	0	0.165705	0.174082	0	0.0982669	0	0	0.179909	0.0596892	0.0620175	0.308294	0.101652	0	0.113878	0	0.0608492	0	0.0606232	0.039225	3.28709	2.89578	1.03424	1.96501	0.0317214	0	0.276949	0.146406	0.113769
1700030C10Rik_2	ENSMUSG00000091071	0	1	0	1	1	1	0	0	0	0	0	0	0	0	0	0	0	0	0	0	0	0	0	0	0	0	0	0	0	0	0	0	0	0	0	0	0	0	0	0	0
1700030C12Rik	ENSMUSG00000086459	0.137756	#DIV/0!	3.17607	0.015132	1	0.0336652	0	0	0	0	0	0.073923	0.0743075	0.161774	0.0819783	0.0861225	0.0850811	0.0938644	0	0	0	0	0	0	0	0	0	0	0	0	0	0	0	0	0.275512	0.137756	0	0	0.02569	0.108646	0.0335841
1700030C14Rik	ENSMUSG00000087148	-0.257864	#DIV/0!	10.8989	1.6246e-06	0.0786956	5.99722e-06	0.357583	0.23725	0.519912	0.129701	0.311112	0	0	0	0	0	0	0	0	0	0	0	0	0	0	0	0	0	0	0	0	0	0	0	0	0	0	0	0	0	0
1700030F04Rik	ENSMUSG00000099869	0	1	0	1	1	1	0	0	0	0	0	0	0	0	0	0	0	0	0	0	0	0	0	0	0	0	0	0	0	0	0	0	0	0	0	0	0	0	0	0	0
1700030I03Rik	ENSMUSG00000103387	0	1	0	1	1	1	0	0	0	0	0	0	0	0	0	0	0	0	0	0	0	0	0	0	0	0	0	0	0	0	0	0	0	0	0	0	0	0	0	0	0
1700030J22Rik	ENSMUSG00000031847	-2.3923	-80.6977	29.7624	1.46203e-11	7.08208e-07	1.08454e-10	0.849245	1.4489	1.22374	1.08912	1.15275	0.814422	0.818658	0.604705	0.806401	0.576073	1.00431	0.770761	1.38664	1.29966	1.57594	1.32457	1.12272	1.36828	1.3463	2.57441	2.59358	2.79634	3.26918	1.6365	1.66392	2.42232	0	0.137114	0.154865	0.14599	0.0092623	0	0.0555954	0.0569987	0.0304641
1700030K09Rik	ENSMUSG00000052794	-4.74883	-11.165	16.2423	2.32733e-08	0.00112736	1.08358e-07	3.73187	3.3517	4.36726	3.23544	3.67157	5.32462	4.00693	4.39354	5.54991	5.38979	5.55903	5.0373	2.83727	3.93124	2.2421	3.41716	3.04324	2.05312	2.92069	2.90972	4.45714	4.61552	4.40777	4.56283	2.76234	3.95255	3.6743	4.22911	0.975979	2.60255	0.0370617	0	0.631979	0.684215	0.338314
1700030L20Rik	ENSMUSG00000099508	0.00613148	#DIV/0!	0.582707	0.741272	1	1	0	0	0	0	0	0	0	0	0	0	0	0	0	0	0	0	0	0	0	0	0	0	0	0	0	0	0	0	0	0	0	0	0	0	0
1700030M09Rik	ENSMUSG00000097424	0.0924153	#DIV/0!	2.84211	0.0253326	1	0.0549978	0	0	0	0	0	0	0	0	0	0	0	0	0	0	0	0	0	0	0	0.0901379	0	0.094237	0	0.0938725	0	0.0463746	0	0.184831	0	0.0924153	0	0	0	0	0
1700030N03Rik	ENSMUSG00000100969	0.00708994	#DIV/0!	0.60413	0.724896	1	1	0.0204705	0	0	0	0.00511762	0	0	0	0	0	0	0	0.0425397	0	0	0	0	0	0.00708994	0	0	0	0	0	0	0	0	0	0	0	0	0.013196	0	0	0.003299
1700030N18Rik	ENSMUSG00000106800	0	1	0	1	1	1	0	0	0	0	0	0	0	0	0	0	0	0	0	0	0	0	0	0	0	0	0	0	0	0	0	0	0	0	0	0	0	0	0	0	0
1700030O20Rik	ENSMUSG00000100198	0.00338917	#DIV/0!	0.582707	0.741272	1	1	0	0	0	0	0	0	0	0	0	0	0	0	0	0	0	0	0	0	0	0	0	0	0	0	0	0	0	0	0	0	0	0	0	0	0
1700031A10Rik	ENSMUSG00000092239	0.00599937	#DIV/0!	0.582707	0.741272	1	1	0	0	0	0	0	0	0	0	0	0	0	0	0	0	0	0	0	0	0	0	0	0	0	0	0	0	0	0	0	0	0	0	0	0	0
1700031F05Rik	ENSMUSG00000032894	0	1	0	1	1	1	0	0	0	0	0	0	0	0	0	0	0	0	0	0	0	0	0	0	0	0	0	0	0	0	0	0	0	0	0	0	0	0	0	0	0
1700031F10Rik	ENSMUSG00000047046	0	1	0	1	1	1	0	0	0	0	0	0	0	0	0	0	0	0	0	0	0	0	0	0	0	0	0	0	0	0	0	0	0	0	0	0	0	0	0	0	0
1700031L13Rik	ENSMUSG00000099863	0	1	0	1	1	1	0	0	0	0	0	0	0	0	0	0	0	0	0	0	0	0	0	0	0	0	0	0	0	0	0	0	0	0	0	0	0	0	0	0	0
1700031M16Rik	ENSMUSG00000099353	0	1	0	1	1	1	0	0	0	0	0	0	0	0	0	0	0	0	0	0	0	0	0	0	0	0	0	0	0	0	0	0	0	0	0	0	0	0	0	0	0
1700031P21Rik	ENSMUSG00000100315	0.0674334	#DIV/0!	0.936809	0.482975	1	0.873351	0	0	0	0.17263	0.0431574	0	0	0	0	0	0	0	0	0	0	0	0	0	0	0	0	0.182833	0	0	0	0.0304722	0	0.119532	0	0.0597662	0	0	0	0	0
1700034B16Rik	ENSMUSG00000097302	0	1	0	1	1	1	0	0	0	0	0	0	0	0	0	0	0	0	0	0	0	0	0	0	0	0	0	0	0	0	0	0	0	0	0	0	0	0	0	0	0
1700034E13Rik	ENSMUSG00000024532	-0.397051	#DIV/0!	4.62242	0.00183857	1	0.00457823	0.7356	0.366043	0	0	0.275411	0	0	0.192973	0.586731	0	0.202979	0.16378	0	0	0	0	0	0	0	0	0	0	0	0	0	0	0	0	0	0	0	0	0	0	0
1700034G24Rik	ENSMUSG00000097962	0	1	0	1	1	1	0	0	0	0	0	0	0	0	0	0	0	0	0	0	0	0	0	0	0	0	0	0	0	0	0	0	0	0	0	0	0	0	0	0	0
1700034H15Rik	ENSMUSG00000055833	0.165554	#DIV/0!	4.20043	0.00332701	1	0.00800955	0.0738736	0.0588166	0.0483342	0.048231	0.0573138	0.0425066	0.0569703	0.0620146	0.0628514	0.0495215	0.0326151	0.0510799	0	0	0	0	0	0	0	0	0	0	0	0	0	0	0	0.278301	0.0528075	0.165554	0	0.00952432	0.0984805	0	0.0270012
1700034I23Rik	ENSMUSG00000074619	0.974774	#DIV/0!	6.398	0.000183591	1	0.000544123	0.115133	0.152778	0.209249	0.0835209	0.14017	0.18402	0.110987	0.241627	0.122444	0.257267	0.211797	0.188024	0	0	0	0	0	0	0	0	0	0	0	0	0	0	0.256905	1.79278	0.156765	0.974774	0	0	0.0319758	0.0360612	0.0170092
1700034J04Rik	ENSMUSG00000103287	0	1	0	1	1	1	0	0	0	0	0	0	0	0	0	0	0	0	0	0	0	0	0	0	0	0	0	0	0	0	0	0	0	0	0	0	0	0	0	0	0
1700034J05Rik	ENSMUSG00000040163	0.0784826	#DIV/0!	6.91007	9.96131e-05	1	0.000303513	0	0	0	0	0	0	0	0	0	0	0	0	0	0	0	0	0	0	0	0.198201	0.0985588	0.0345358	0.0702183	0.0344022	0.0349788	0.0784826	0	0.0225788	0	0.0112894	0	0	0.00499362	0.0281582	0.00828795
1700034K08Rik	ENSMUSG00000100294	0	1	0	1	1	1	0	0	0	0	0	0	0	0	0	0	0	0	0	0	0	0	0	0	0	0	0	0	0	0	0	0	0	0	0	0	0	0	0	0	0
1700034O15Rik	ENSMUSG00000029867	0	1	0	1	1	1	0	0	0	0	0	0	0	0	0	0	0	0	0	0	0	0	0	0	0	0	0	0	0	0	0	0	0	0	0	0	0	0	0	0	0
1700034P13Rik	ENSMUSG00000097893	0.457911	2.9296	1.28019	0.295039	1	0.554221	0.697408	0.318119	0.570377	0.12648	0.428096	0.724545	0.280121	0.609847	0.401749	0.681787	0.641469	0.556586	0.301934	0.859762	0.436187	0.567731	0.312287	0.241486	0.453231	0.128129	0.637141	0.502334	0.680898	0.400313	0.305266	0.442347	0.194522	0.459782	0.0148373	0.237309	0.692172	0.224787	0.639177	0.587049	0.535797
1700036A12Rik	ENSMUSG00000095956	1.08956	#DIV/0!	4.89474	0.00126601	1	0.00325386	0	0	0	0	0	0	0	0	0	0	0	0	0	0	0	0	0	0	0	0	0	0	0	0	0	0	0	0	0	0	0	0	0	0	0
1700036G14Rik	ENSMUSG00000099995	0	1	0	1	1	1	0	0	0	0	0	0	0	0	0	0	0	0	0	0	0	0	0	0	0	0	0	0	0	0	0	0	0	0	0	0	0	0	0	0	0
1700036O09Rik	ENSMUSG00000086185	0	1	0	1	1	1	0	0	0	0	0	0	0	0	0	0	0	0	0	0	0	0	0	0	0	0	0	0	0	0	0	0	0	0	0	0	0	0	0	0	0
1700037C06Rik	ENSMUSG00000085542	0	1	0	1	1	1	0	0	0	0	0	0	0	0	0	0	0	0	0	0	0	0	0	0	0	0	0	0	0	0	0	0	0	0	0	0	0	0	0	0	0
1700037C18Rik	ENSMUSG00000005983	-2.76082	-40.5261	50.8206	1.09912e-14	5.32414e-10	1.31982e-13	0.89357	1.16721	0.85261	1.15464	1.01701	1.41929	1.04981	0.908354	0.772126	0.873555	0.955455	0.996432	2.43722	2.64951	3.38549	2.75991	2.90091	2.85098	2.83067	1.41595	1.19391	1.35162	1.60306	0.897592	1.43414	1.31605	1.08758	0.273513	0.441997	0.357755	0.017055	0.0180009	0.0930636	0.104954	0.0582684
1700037F24Rik	ENSMUSG00000097540	0.0839938	#DIV/0!	6.77232	0.000117168	1	0.000354373	0	0	0	0	0	0	0	0	0	0	0	0	0.192456	0.0944864	0	0.106434	0.110586	0	0.0839938	0	0	0	0	0	0	0	0	0	0	0	0	0	0	0	0
1700037H04Rik	ENSMUSG00000027327	-38.9809	-134.903	101.1	0	0	0	10.4065	10.2784	9.97248	10.0799	10.1843	11.0383	11.9317	12.6986	11.6961	10.746	11.7472	11.643	20.9705	22.1594	21.0279	20.7031	20.5222	21.9946	21.2296	15.2952	14.8226	13.1742	13.5777	14.1641	13.2512	14.0475	33.1041	1.63351	0.784955	1.20923	0.0240755	0.0508214	0.32843	0.518549	0.230469
1700039E15Rik	ENSMUSG00000070568	0.015101	#DIV/0!	6.52276	0.000157859	1	0.000471204	0	0	0	0	0	0	0	0	0	0	0	0	0	0	0	0	0	0	0	0	0	0	0	0	0	0	0	0	0	0	0.028428	0	0.0271464	0.0218677	0.0193605
1700039E22Rik	ENSMUSG00000092369	0	1	0	1	1	1	0	0	0	0	0	0	0	0	0	0	0	0	0	0	0	0	0	0	0	0	0	0	0	0	0	0	0	0	0	0	0	0	0	0	0
1700039I01Rik	ENSMUSG00000102536	0	1	0	1	1	1	0	0	0	0	0	0	0	0	0	0	0	0	0	0	0	0	0	0	0	0	0	0	0	0	0	0	0	0	0	0	0	0	0	0	0
1700039M10Rik	ENSMUSG00000097933	-0.094055	#DIV/0!	1.86314	0.119141	1	0.237497	0	0	0.376488	0.187842	0.141083	0	0	0	0	0	0	0	0	0	0	0	0	0	0	0	0	0	0	0	0	0	0	0	0	0	0	0	0	0	0
1700039M15Rik	ENSMUSG00000104086	-0.0595706	#DIV/0!	1.69536	0.155357	1	0.304885	0	0	0	0	0	0	0	0	0	0	0	0	0	0	0	0	0	0	0	0	0	0	0	0	0	0	0	0	0	0	0	0	0	0	0
1700040D17Rik	ENSMUSG00000097515	-0.99474	-67.2068	12.1032	5.62271e-07	0.0272364	2.18942e-06	0.361166	0.808743	0.689222	0.687751	0.636721	1.21225	0.522237	0.473731	0.960247	0.907911	1.09625	0.862104	0.656722	0.829075	0.625535	0.830146	0.646896	0	0.598062	0	0	0.104057	0	0	0	0.0173429	0	0.544244	1.47528	1.00976	0	0	0.0300918	0.0424207	0.0181281
1700040F15Rik	ENSMUSG00000100667	0	1	0	1	1	1	0	0	0	0	0	0	0	0	0	0	0	0	0	0	0	0	0	0	0	0	0	0	0	0	0	0	0	0	0	0	0	0	0	0	0
1700040F17Rik	ENSMUSG00000101568	0	1	0	1	1	1	0	0	0	0	0	0	0	0	0	0	0	0	0	0	0	0	0	0	0	0	0	0	0	0	0	0	0	0	0	0	0	0	0	0	0
1700040K01Rik	ENSMUSG00000103840	0	1	0	1	1	1	0	0	0	0	0	0	0	0	0	0	0	0	0	0	0	0	0	0	0	0	0	0	0	0	0	0	0	0	0	0	0	0	0	0	0
1700040L02Rik	ENSMUSG00000019945	-26.5855	#DIV/0!	336.395	0	0	0	7.28314	5.75605	5.99547	5.128	6.04066	2.39664	2.47794	2.54749	2.42999	3.11126	2.75839	2.62028	26.338	28.5567	25.6408	28.311	24.9817	25.6849	26.5855	8.50068	8.68903	10.0393	10.206	7.78725	8.58452	8.96779	0.521435	0	0	0	0.523327	0.230146	1.85616	0.738025	0.836913
1700040L08Rik	ENSMUSG00000107406	-0.402782	#DIV/0!	3.5638	0.00842514	1	0.0193199	0	0.497305	1.0898	0.72498	0.57802	0	0	0	0	0	0	0	0	0	0	0.191425	0	0	0.0319041	0	0	0	0	0	0	0	0	0	0	0	0	0	0.0277557	0	0.00693892
1700041C23Rik	ENSMUSG00000100282	0	1	0	1	1	1	0	0	0	0	0	0	0	0	0	0	0	0	0	0	0	0	0	0	0	0	0	0	0	0	0	0	0	0	0	0	0	0	0	0	0
1700041G16Rik	ENSMUSG00000054822	-0.678291	#DIV/0!	51.1661	9.99201e-15	4.84013e-10	1.20611e-13	0.296418	0.196668	0.161617	0.268787	0.230873	0.426394	0.285742	0.259202	0.15762	0.386371	0.163585	0.279819	0.769982	0.756046	0.741565	0.567767	0.471931	0.762454	0.678291	0	0	0	0	0	0	0	0.120258	0	0	0	0	0	0	0	0
1700041M05Rik	ENSMUSG00000087010	0	1	0	1	1	1	0	0	0	0	0	0	0	0	0	0	0	0	0	0	0	0	0	0	0	0	0	0	0	0	0	0	0	0	0	0	0	0	0	0	0
1700041M19Rik	ENSMUSG00000100857	0	1	0	1	1	1	0	0	0	0	0	0	0	0	0	0	0	0	0	0	0	0	0	0	0	0	0	0	0	0	0	0	0	0	0	0	0	0	0	0	0
1700042D02Rik	ENSMUSG00000105991	0	1	0	1	1	1	0	0	0	0	0	0	0	0	0	0	0	0	0	0	0	0	0	0	0	0	0	0	0	0	0	0	0	0	0	0	0	0	0	0	0
1700042G07Rik	ENSMUSG00000078593	0	1	0	1	1	1	0	0	0	0	0	0	0	0	0	0	0	0	0	0	0	0	0	0	0	0	0	0	0	0	0	0	0	0	0	0	0	0	0	0	0
1700042G15Rik	ENSMUSG00000087044	0	1	0	1	1	1	0	0	0	0	0	0	0	0	0	0	0	0	0	0	0	0	0	0	0	0	0	0	0	0	0	0	0	0	0	0	0	0	0	0	0
1700042O10Rik	ENSMUSG00000086391	0.0258835	#DIV/0!	3.32125	0.0121323	1	0.0273268	0	0	0	0	0	0	0	0	0	0	0	0	0	0	0	0	0	0	0	0	0	0	0	0	0	0	0	0	0	0	0	0	0.0419046	0	0.0104762
1700044C05Rik	ENSMUSG00000099911	-0.0835411	#DIV/0!	2.43517	0.0480032	1	0.101007	0.100346	0.0998671	0	0.109191	0.0773511	0	0	0	0	0	0	0	0	0	0	0	0	0	0	0	0	0	0	0	0	0	0	0	0	0	0	0	0	0	0
1700044K03Rik	ENSMUSG00000100297	0	1	0	1	1	1	0	0	0	0	0	0	0	0	0	0	0	0	0	0	0	0	0	0	0	0	0	0	0	0	0	0	0	0	0	0	0	0	0	0	0
1700045H11Rik	ENSMUSG00000078492	0.8949	#DIV/0!	21.0376	1.12631e-09	5.45587e-05	6.32418e-09	0.151958	0.302464	0	0.330703	0.196281	0	0	0	0	0	0	0	0.157892	0	0.350919	0.174639	0	0	0.113908	1.17255	0.666366	1.22588	1.24623	0.348895	0.709486	0.8949	0	0	0	0	0	0	0.0759654	0	0.0189913
1700045I11Rik	ENSMUSG00000104526	0.0119743	#DIV/0!	1.15542	0.354909	1	0.654601	0	0	0	0	0	0	0	0	0	0	0	0	0	0	0	0	0	0	0	0	0	0	0	0	0	0	0	0	0	0	0	0	0.0304581	0	0.00761451
1700046C09Rik	ENSMUSG00000085561	0	1	0	1	1	1	0	0	0	0	0	0	0	0	0	0	0	0	0	0	0	0	0	0	0	0	0	0	0	0	0	0	0	0	0	0	0	0	0	0	0
1700047A11Rik	ENSMUSG00000085437	0.0693696	#DIV/0!	1.93335	0.106569	1	0.214005	0	0	0	0	0	0	0	0	0	0	0	0	0	0	0	0	0	0.130302	0.021717	0	0	0	0	0	0	0	0	0.0826972	0.056042	0.0693696	0	0	0.0365793	0	0.00914484
1700047F07Rik	ENSMUSG00000085549	0	1	0	1	1	1	0	0	0	0	0	0	0	0	0	0	0	0	0	0	0	0	0	0	0	0	0	0	0	0	0	0	0	0	0	0	0	0	0	0	0
1700047G03Rik	ENSMUSG00000099349	-0.0468832	#DIV/0!	2.17527	0.0725204	1	0.149165	0	0	0	0	0	0	0	0	0	0	0	0	0	0	0	0	0	0	0	0	0	0	0	0	0	0	0	0	0	0	0	0	0	0	0
1700047I17Rik2	ENSMUSG00000094103	-20.8312	#DIV/0!	3.05897	0.0181088	1	0.0399141	2.06278	18.2603	1.89423	16.8936	9.77772	1.9782	15.8032	1.70886	2.54014	1.81947	2.63628	4.41436	23.5767	2.99066	31.841	3.24407	30.9837	32.3512	20.8312	37.9376	2.73752	2.62751	3.8159	3.98834	44.9872	16.0157	18.8298	0	0	0	0	0.139973	1.95387	0.204028	0.574467
1700047K16Rik	ENSMUSG00000087347	1.22648	66.9993	4.78004	0.00148011	1	0.0037504	0.203411	0.506098	0.110907	0	0.205104	0.19507	0	0	0.108163	0.113631	0.112257	0.0881869	0	0.207529	0	0	0	0	0.0345881	0	0.1115	0	0	0	0	0.0185833	0.804615	0.153261	2.33687	1.24507	0	0	0.169479	0.0955662	0.0662612
1700047L14Rik	ENSMUSG00000101762	0.00761281	#DIV/0!	1.35743	0.262531	1	0.499509	0	0	0	0	0	0	0	0	0	0	0	0	0	0	0	0	0	0	0	0	0	0	0	0	0	0	0	0	0	0	0	0	0.0293852	0	0.00734629
1700047M11Rik	ENSMUSG00000100147	1.01334	#DIV/0!	37.7891	6.28497e-13	3.04444e-08	5.75291e-12	0	0	0	0	0	0.15182	0.0610439	0.265795	0.3704	0.1415	0.174736	0.194216	0.493481	0.419943	0.548387	0.363882	0.302461	0.37589	0.417341	0.663144	0.902497	1.31362	1.00157	1.09045	1.10873	1.01334	0.944147	0	0	0	0	0	0.09497	0.0892533	0.0460558
1700047N06Rik	ENSMUSG00000102356	0	1	0	1	1	1	0	0	0	0	0	0	0	0	0	0	0	0	0	0	0	0	0	0	0	0	0	0	0	0	0	0	0	0	0	0	0	0	0	0	0
1700048F04Rik	ENSMUSG00000105274	0	1	0	1	1	1	0	0	0	0	0	0	0	0	0	0	0	0	0	0	0	0	0	0	0	0	0	0	0	0	0	0	0	0	0	0	0	0	0	0	0
1700048M11Rik	ENSMUSG00000085637	0.419965	#DIV/0!	3.49835	0.00929106	1	0.0211902	0	0	0	0.202172	0.0505431	0	0	0	0	0	0	0	0.193051	0	0	0	0.221856	0	0.0691512	0	0	0	0	0	0	0	0	0.839931	0	0.419965	0	0	0	0.174581	0.0436452
1700048O20Rik	ENSMUSG00000043773	1.99336	32.6604	18.4708	5.29554e-09	0.000256516	2.69761e-08	0.219515	0.49155	0.777968	0.238864	0.431974	1.68411	1.37546	0.863795	1.28399	0.797079	0.969158	1.16227	0.855327	0.615888	0.443564	0.693769	0.39318	0.521209	0.587156	0	0.0601637	0.0632455	0.0642955	0.126002	0.0640568	0.0629605	0.935111	2.93575	1.17688	2.05632	0.016759	0.0353769	0.256055	0.232048	0.13506
1700049E15Rik	ENSMUSG00000085077	0.0019228	#DIV/0!	0.582707	0.741272	1	1	0	0	0	0	0	0	0	0	0	0	0	0	0	0	0	0	0	0	0	0	0	0	0	0	0	0	0	0	0	0	0	0	0	0	0
1700049E17Rik1	ENSMUSG00000079271	0.0435005	#DIV/0!	4.89474	0.00126601	1	0.00325386	0	0	0	0	0	0	0	0	0	0	0	0	0	0	0	0	0	0	0	0	0	0	0	0	0	0	0	0	0	0	0	0	0	0	0
1700049E17Rik2	ENSMUSG00000072613	0.0433283	#DIV/0!	4.89474	0.00126601	1	0.00325386	0	0	0	0	0	0	0	0	0	0	0	0	0	0	0	0	0	0	0	0	0	0	0	0	0	0	0	0	0	0	0	0	0	0	0
1700049E22Rik	ENSMUSG00000101553	-0.0377546	#DIV/0!	0.870175	0.527729	1	0.942143	0	0	0	0	0	0	0	0	0	0	0	0	0	0	0	0	0	0	0	0	0	0	0	0	0	0	0	0	0	0	0	0	0	0	0
1700049G17Rik	ENSMUSG00000070709	-1.88568	-25.1638	26.3927	6.80415e-11	3.29593e-06	4.56373e-10	1.10271	1.13324	1.13713	1.29121	1.16607	1.4713	1.69849	1.43382	1.58064	1.92837	1.48171	1.59906	1.18314	1.10058	1.05182	1.4877	1.21655	1.28066	1.22008	1.08343	0.814698	1.21558	1.05321	1.1008	1.30112	1.09481	0.189648	1.21014	2.7173	1.96372	0.0146413	0	0.157788	0.202725	0.0937887
1700049J03Rik	ENSMUSG00000011052	0.0295308	#DIV/0!	0.582707	0.741272	1	1	0	0	0	0	0	0	0	0	0	0	0.236247	0.0393744	0	0	0	0	0	0	0	0	0	0	0	0	0	0	0	0	0	0	0	0	0	0	0
1700049L16Rik	ENSMUSG00000043859	0.00233165	#DIV/0!	0.582707	0.741272	1	1	0	0	0	0	0	0	0	0	0	0	0	0	0	0	0	0	0	0	0	0	0	0	0	0	0	0	0	0	0	0	0	0	0.0186532	0	0.0046633
1700051A21Rik	ENSMUSG00000086951	0.0584885	#DIV/0!	4.71014	0.00162903	1	0.00409498	0	0	0	0	0	0	0	0.105063	0.0532404	0.0559318	0.0552555	0.0449151	0	0	0	0	0	0	0	0.110369	0	0.057694	0.0586518	0	0	0.0377858	0	0	0.0255614	0.0127807	0	0	0	0	0
1700051K13Rik	ENSMUSG00000108263	0	1	0	1	1	1	0	0	0	0	0	0	0	0	0	0	0	0	0	0	0	0	0	0	0	0	0	0	0	0	0	0	0	0	0	0	0	0	0	0	0
1700051O22Rik	ENSMUSG00000103341	-0.0755292	#DIV/0!	1.86496	0.118797	1	0.236861	0	0.140565	0	0	0.0351413	0	0	0	0	0	0	0	0.146755	0.144099	0	0.162321	0	0	0.0755292	0	0	0	0	0	0	0	0	0	0	0	0	0	0.0235358	0	0.00588394
1700052I22Rik	ENSMUSG00000101912	0	1	0	1	1	1	0	0	0	0	0	0	0	0	0	0	0	0	0	0	0	0	0	0	0	0	0	0	0	0	0	0	0	0	0	0	0	0	0	0	0
1700052K11Rik	ENSMUSG00000099681	-1.5567	-16.4578	1.88476	0.115122	1	0.230007	2.13856	0.0241857	2.43803	0.0264438	1.1568	1.7479	0.046853	2.14206	2.17097	1.60193	1.52891	1.53977	0.101003	2.55376	0.0280602	2.96047	0.116074	0.0288506	0.964703	0	2.79742	1.96047	2.6194	2.53876	0.028366	1.6574	0.162679	0.201413	0	0.100706	0.00742133	0	0.00809915	0.0114174	0.00673448
1700054A03Rik	ENSMUSG00000099988	0.186971	#DIV/0!	7.63525	4.34608e-05	1	0.000137579	0.110701	0	0	0	0.0276754	0	0	0	0	0	0	0	0.230049	0.112943	0.127822	0.254449	0.396561	0	0.186971	0	0	0	0	0	0	0	0	0	0	0	0	0	0	0	0
1700054K02Rik	ENSMUSG00000097001	0	1	0	1	1	1	0	0	0	0	0	0	0	0	0	0	0	0	0	0	0	0	0	0	0	0	0	0	0	0	0	0	0	0	0	0	0	0	0	0	0
1700054K19Rik	ENSMUSG00000100219	0	1	0	1	1	1	0	0	0	0	0	0	0	0	0	0	0	0	0	0	0	0	0	0	0	0	0	0	0	0	0	0	0	0	0	0	0	0	0	0	0
1700054M17Rik	ENSMUSG00000085889	0.0342059	#DIV/0!	1.75246	0.141971	1	0.279988	0	0	0	0	0	0	0	0	0	0	0	0	0	0	0	0	0	0	0	0	0	0	0	0	0	0	0	0	0	0	0	0	0.0337434	0.0951367	0.03222
1700054O19Rik	ENSMUSG00000104183	0.0951133	#DIV/0!	2.07589	0.0849458	1	0.172919	0	0	0	0	0	0.199115	0	0	0.331219	0.115988	0.114585	0.126818	0	0	0	0	0	0	0	0	0	0	0	0	0.121177	0.0201961	0	0.0782194	0	0.0391097	0	0	0	0.048774	0.0121935
1700055C04Rik	ENSMUSG00000093616	0	1	0	1	1	1	0	0	0	0	0	0	0	0	0	0	0	0	0	0	0	0	0	0	0	0	0	0	0	0	0	0	0	0	0	0	0	0	0	0	0
1700055D18Rik	ENSMUSG00000070997	-0.655985	#DIV/0!	11.978	6.25807e-07	0.0303141	2.42164e-06	0.339127	0.747339	0.713202	0.579887	0.594889	0.301991	0.396966	0.406696	0.540991	0.43302	0.507994	0.431276	0.478217	0.741413	0.727213	0.807328	0.462797	0.718939	0.655985	0	0	0	0	0	0	0	0.722323	0.219014	0.0123684	0.115691	0	0	0.0807302	0.216231	0.0742404
1700056E22Rik	ENSMUSG00000044854	-1.08409	-6.82433	5.24213	0.000795011	1	0.00220943	0.279558	0.370964	0.203233	1.1154	0.492288	1.87666	1.70677	2.15124	1.98206	1.35347	0.719978	1.6317	0.96825	0.950726	0.968383	1.07095	0.890179	1.21692	1.0109	0.308165	0.61296	0	0.109176	0.106978	0.543853	0.280189	0	0.210634	0.333064	0.271849	0.0569148	0	0.465848	0.262683	0.196361
1700056N10Rik	ENSMUSG00000084792	-2.03266	#DIV/0!	15.0738	5.36839e-08	0.00260045	2.38027e-07	0.259188	0	0.282637	0.470056	0.25297	1.82277	1.83225	1.0879	1.83764	1.73748	2.38398	1.78367	0.179539	0.35258	0.299273	0.198582	0.309493	0.205135	0.257434	0.761894	0.94716	1.69265	0.809766	1.28937	0.806759	1.05127	0	0.325477	0.264681	0.295079	0	0	0.0431903	0.0405904	0.0209452
1700057G04Rik	ENSMUSG00000074139	0.0694498	#DIV/0!	3.88715	0.00522865	1	0.0122851	0	0	0	0	0	0	0	0	0	0	0	0	0	0	0	0	0	0	0	0	0	0	0	0	0	0	0.1389	0	0	0	0	0	0.0304272	0	0.0076068
1700057H15Rik	ENSMUSG00000084757	0	1	0	1	1	1	0	0	0	0	0	0	0	0	0	0	0	0	0	0	0	0	0	0	0	0	0	0	0	0	0	0	0	0	0	0	0	0	0	0	0
1700057H21Rik	ENSMUSG00000086007	0.0247634	#DIV/0!	0.870175	0.527729	1	0.942143	0	0	0	0	0	0	0	0	0	0	0	0	0	0	0	0.148581	0	0	0.0247634	0	0	0	0	0	0	0	0	0	0	0	0	0	0	0	0
1700058P15Rik	ENSMUSG00000089636	-0.173214	#DIV/0!	0.971299	0.460816	1	0.835526	0.218186	0	0	0	0.0545466	0	0	0	0	0	0	0	0	0	0	0	0	0	0	0	0	0	0	0	0	0	0.132779	0	0	0	0	0	0.290863	0.102508	0.0983428
1700060C16Rik	ENSMUSG00000086887	0.0593832	#DIV/0!	3.78291	0.00609092	1	0.0142026	0	0	0	0	0	0	0	0	0	0	0	0	0	0	0	0	0	0	0	0	0	0	0	0	0	0	0	0	0	0	0	0	0.0465607	0	0.0116402
1700060C20Rik	ENSMUSG00000078957	0.228151	#DIV/0!	2.55758	0.0395643	1	0.0841195	0	0	0	0	0	0	0	0	0	0	0	0	0	0	0	0	0	0	0	0	0	0	0	0	0	0	0	0	0.456302	0.228151	0	0	0	0	0
1700060J05Rik	ENSMUSG00000084970	1.33607	#DIV/0!	37.0247	8.26339e-13	4.00279e-08	7.43183e-12	0	0	0.0927013	0	0.0231753	0	0	0	0	0	0	0	0	0.173463	0	0	0	0	0.0289104	0	0	0	0	0	0	0	0	1.15292	1.51921	1.33607	0.285567	0	0.0424976	0	0.0820162
1700060O08Rik	ENSMUSG00000099407	0	1	0	1	1	1	0	0	0	0	0	0	0	0	0	0	0	0	0	0	0	0	0	0	0	0	0	0	0	0	0	0	0	0	0	0	0	0	0	0	0
1700061E17Rik	ENSMUSG00000102060	0.226523	#DIV/0!	1.0709	0.400899	1	0.733089	0	0	0	0	0	0	0	0	0	0	0	0	0	0	0	0	0	0	0	0	0	0	0	0	0	0	0	0	0	0	0	0	0.0844376	0.15871	0.0607868
1700061E18Rik	ENSMUSG00000085759	0.00806798	#DIV/0!	1.31939	0.27812	1	0.525496	0	0	0	0	0	0	0	0	0	0	0	0	0	0	0	0	0	0	0	0	0	0	0	0	0	0	0	0	0	0	0	0	0	0	0
1700061F12Rik	ENSMUSG00000085580	0	1	0	1	1	1	0	0	0	0	0	0	0	0	0	0	0	0	0	0	0	0	0	0	0	0	0	0	0	0	0	0	0	0	0	0	0	0	0	0	0
1700061G19Rik	ENSMUSG00000024209	0.0708623	#DIV/0!	26.635	6.06016e-11	2.93554e-06	4.0982e-10	0	0	0	0	0	0	0	0	0	0	0	0	0	0	0	0	0	0	0	0	0	0	0	0	0	0	0	0.0467271	0.0949975	0.0708623	0	0	0.00516718	0	0.00129179
1700061H18Rik	ENSMUSG00000084948	-2.9793	#DIV/0!	5.86455	0.000355617	1	0.00102433	1.58382	0.414804	1.36351	0	0.840532	2.1584	0.562496	2.62415	2.30495	3.25967	3.7723	2.44699	0	0.510279	0	0.287403	0	0	0.132947	0	0.731092	0.672474	0.488313	0.191392	0	0.347212	0	0	0	0	0.0254563	0	0.0138907	0	0.00983675
1700061I17Rik	ENSMUSG00000028009	0.0822628	#DIV/0!	8.26839	2.17621e-05	1	7.12365e-05	0	0	0	0	0	0	0	0	0	0	0	0	0	0	0	0	0	0	0	0	0	0	0	0	0	0	0	0	0	0	0.0420769	0.0296069	0.168373	0.129467	0.0923811
1700061J23Rik	ENSMUSG00000086366	0	1	0	1	1	1	0	0	0	0	0	0	0	0	0	0	0	0	0	0	0	0	0	0	0	0	0	0	0	0	0	0	0	0	0	0	0	0	0	0	0
1700063A18Rik	ENSMUSG00000100062	0	1	0	1	1	1	0	0	0	0	0	0	0	0	0	0	0	0	0	0	0	0	0	0	0	0	0	0	0	0	0	0	0	0	0	0	0	0	0	0	0
1700063D05Rik	ENSMUSG00000100837	0.070503	#DIV/0!	2.11179	0.0802285	1	0.163901	0	0	0	0	0	0	0	0	0	0	0	0	0.0972272	0	0	0	0	0.111088	0.0347193	0.103148	0	0.107839	0	0.107422	0	0.0530683	0	0.141006	0	0.070503	0.0285756	0	0.0779638	0.0439624	0.0376254
1700063H04Rik	ENSMUSG00000040657	0	1	0	1	1	1	0	0	0	0	0	0	0	0	0	0	0	0	0	0	0	0	0	0	0	0	0	0	0	0	0	0	0	0	0	0	0	0	0	0	0
1700063H06Rik	ENSMUSG00000099266	0	1	0	1	1	1	0	0	0	0	0	0	0	0	0	0	0	0	0	0	0	0	0	0	0	0	0	0	0	0	0	0	0	0	0	0	0	0	0	0	0
1700063I16Rik	ENSMUSG00000103463	0	1	0	1	1	1	0	0	0	0	0	0	0	0	0	0	0	0	0	0	0	0	0	0	0	0	0	0	0	0	0	0	0	0	0	0	0	0	0	0	0
1700063K16Rik	ENSMUSG00000102036	0	1	0	1	1	1	0	0	0	0	0	0	0	0	0	0	0	0	0	0	0	0	0	0	0	0	0	0	0	0	0	0	0	0	0	0	0	0	0	0	0
1700063O14Rik	ENSMUSG00000101978	0	1	0	1	1	1	0	0	0	0	0	0	0	0	0	0	0	0	0	0	0	0	0	0	0	0	0	0	0	0	0	0	0	0	0	0	0	0	0	0	0
1700064H15Rik	ENSMUSG00000082766	-0.524147	#DIV/0!	1.72119	0.149157	1	0.293312	0	0	0	0.248867	0.0622167	0	0	0	0.24323	0.255526	0.252436	0.125199	0	0	0	0	0	0.271518	0.045253	0	0	0.263576	0.267952	0	0.266957	0.133081	0	0	0	0	0	0	0.343001	0.107451	0.112613
1700064J06Rik	ENSMUSG00000100681	0	1	0	1	1	1	0	0	0	0	0	0	0	0	0	0	0	0	0	0	0	0	0	0	0	0	0	0	0	0	0	0	0	0	0	0	0	0	0	0	0
1700064M15Rik	ENSMUSG00000100211	0.0593832	#DIV/0!	4.89474	0.00126601	1	0.00325386	0	0	0	0	0	0	0	0	0	0	0	0	0	0	0	0	0	0	0	0	0	0	0	0	0	0	0	0	0	0	0	0	0	0	0
1700065D16Rik	ENSMUSG00000096655	-0.0927223	#DIV/0!	4.64356	0.0017856	1	0.00445756	0.0583999	0.116242	0.19105	0.190642	0.139083	0	0	0	0	0	0.0644587	0.0107431	0	0	0	0	0	0	0	0	0	0	0	0	0	0	0	0.132005	0	0.0660023	0	0	0	0	0
1700065I16Rik	ENSMUSG00000099435	0	1	0	1	1	1	0	0	0	0	0	0	0	0	0	0	0	0	0	0	0	0	0	0	0	0	0	0	0	0	0	0	0	0	0	0	0	0	0	0	0
1700065J11Rik	ENSMUSG00000107341	0.28747	#DIV/0!	5.01214	0.00108036	1	0.002961	0	0	0	0	0	0	0	0	0	0	0	0	0	0	0	0	0	0	0	0	0	0.734782	0.497987	0.24398	0.248069	0.28747	0	0	0	0	0	0	0	0	0
1700065J18Rik	ENSMUSG00000100872	0	1	0	1	1	1	0	0	0	0	0	0	0	0	0	0	0	0	0	0	0	0	0	0	0	0	0	0	0	0	0	0	0	0	0	0	0	0	0	0	0
1700065L07Rik	ENSMUSG00000107408	0	1	0	1	1	1	0	0	0	0	0	0	0	0	0	0	0	0	0	0	0	0	0	0	0	0	0	0	0	0	0	0	0	0	0	0	0	0	0	0	0
1700065O20Rik	ENSMUSG00000100134	0	1	0	1	1	1	0	0	0	0	0	0	0	0	0	0	0	0	0	0	0	0	0	0	0	0	0	0	0	0	0	0	0	0	0	0	0	0	0	0	0
1700066B17Rik	ENSMUSG00000101634	0.0319765	#DIV/0!	1.44927	0.228083	1	0.43881	0	0	0.0920069	0	0.0230017	0	0	0	0	0	0	0	0	0	0	0	0	0	0	0.0930075	0	0	0.0988514	0	0	0.0319765	0	0	0	0	0	0	0	0	0
1700066B19Rik	ENSMUSG00000073598	-0.23261	#DIV/0!	16.3886	2.10243e-08	0.00101842	9.85923e-08	0	0	0	0	0	0.243683	0.214331	0.266639	0.270237	0.212923	0.17529	0.230517	0.0330031	0.0648116	0.0366751	0.0365036	0.0379275	0.0377082	0.0411049	0	0	0	0	0	0	0	0.193294	0.0239318	0	0.0119659	0	0	0.0317571	0.0298455	0.0154006
1700066C05Rik	ENSMUSG00000101810	0.0226722	#DIV/0!	1.32158	0.277204	1	0.524338	0	0	0	0	0	0	0	0	0	0	0	0	0	0	0	0	0	0	0	0	0	0	0	0	0	0	0	0	0	0	0	0	0	0.104019	0.0260048
1700066J03Rik	ENSMUSG00000097717	0	1	0	1	1	1	0	0	0	0	0	0	0	0	0	0	0	0	0	0	0	0	0	0	0	0	0	0	0	0	0	0	0	0	0	0	0	0	0	0	0
1700066M21Rik	ENSMUSG00000038323	-3.44467	-12.9135	2.44703	0.0471111	1	0.099259	5.06961	5.62756	5.34601	5.42553	5.36718	2.511	2.76573	2.45526	2.54764	2.95652	2.7363	2.66208	1.013	0.966244	1.31868	1.40855	1.13088	1.15741	1.1658	0.460581	0.4886	0.54573	0.783233	0.607574	0.585243	0.578493	3.25466	0.293824	0.284454	0.289139	0.263699	0.448909	4.12181	7.48565	3.08002
1700066N21Rik	ENSMUSG00000099605	0	1	0	1	1	1	0	0	0	0	0	0	0	0	0	0	0	0	0	0	0	0	0	0	0	0	0	0	0	0	0	0	0	0	0	0	0	0	0	0	0
1700066O22Rik	ENSMUSG00000085800	0.00727165	#DIV/0!	0.870175	0.527729	1	0.942143	0	0	0	0	0	0	0	0	0	0	0	0	0.0436299	0	0	0	0	0	0.00727165	0	0	0	0	0	0	0	0	0	0	0	0	0	0	0	0
1700067G17Rik	ENSMUSG00000099378	0.605203	#DIV/0!	10.0746	3.50575e-06	0.169818	1.24555e-05	0	0	0	0	0	0.42993	0.432166	0.470431	0.794632	0.667842	1.15459	0.658266	0.621093	0.914778	0.862747	0.343485	0.356883	0.53223	0.605203	0	0	0	0	0	0	0	0	0	0	0	0	0	0	0	0
1700067K01Rik	ENSMUSG00000046408	2.73671	58.5021	5.20664	0.000833265	1	0.00231097	0.368364	0.229128	0.150634	0.601248	0.337343	0.264944	0.399483	0.241586	0.244846	0.360113	0.406581	0.319592	0.0956871	0.0469776	0.0531668	0	0.164947	0	0.0601297	0.0507573	0.0504797	0.0530655	0.0539465	0	0.107492	0.0526235	0.0560425	0.208159	5.36044	2.7843	0	0.0296826	0.0997474	0.151431	0.0702153
1700067P10Rik	ENSMUSG00000021545	0	1	0	1	1	1	0	0	0	0	0	0	0	0	0	0	0	0	0	0	0	0	0	0	0	0	0	0	0	0	0	0	0	0	0	0	0	0	0	0	0
1700069B07Rik	ENSMUSG00000053081	-0.282767	#DIV/0!	2.52125	0.0418977	1	0.0888661	0.479824	0.382026	0	0.104423	0.241568	0.0920298	0.462542	0.201399	0.102058	0	0	0.143005	0.199424	0.0979076	0.110807	0	0.343771	0.455711	0.20127	0.21157	0.420825	0.110595	0.112432	0.330503	0.112014	0.216323	0	0	0	0	0.0586119	0	0.12793	0.0450861	0.0579071
1700069L16Rik	ENSMUSG00000042184	0	1	0	1	1	1	0	0	0	0	0	0	0	0	0	0	0	0	0	0	0	0	0	0	0	0	0	0	0	0	0	0	0	0	0	0	0	0	0	0	0
1700069P05Rik	ENSMUSG00000107637	0	1	0	1	1	1	0	0	0	0	0	0	0	0	0	0	0	0	0	0	0	0	0	0	0	0	0	0	0	0	0	0	0	0	0	0	0	0	0	0	0
1700071G01Rik	ENSMUSG00000086376	-0.0774819	#DIV/0!	1.87498	0.116923	1	0.233413	0	0	0	0	0	0	0	0	0	0	0	0	0	0	0	0	0	0	0	0	0	0	0	0	0	0	0	0	0	0	0	0	0	0	0
1700071K01Rik	ENSMUSG00000080980	0	1	0	1	1	1	0	0	0	0	0	0	0	0	0	0	0	0	0	0	0	0	0	0	0	0	0	0	0	0	0	0	0	0	0	0	0	0	0	0	0
1700071M16Rik	ENSMUSG00000090307	-2.13081	-269.479	40.9594	2.12053e-13	1.02718e-08	2.08269e-12	0	0	0	0.034011	0.00850274	0	0	0	0	0	0.0689974	0.0114996	0.617054	0.414554	0.32481	0.502896	0.335901	0.296852	0.415344	0.999177	0.753851	0.936551	0.842243	0.789401	0.948565	0.878298	0	2.87309	1.40441	2.13875	0	0	0.0156252	0.0293693	0.0112486
1700072B07Rik	ENSMUSG00000100487	0.151428	#DIV/0!	1.51884	0.204802	1	0.396239	0	0	0	0	0	0	0	0	0	0	0	0	0.210404	0	0	0.698162	0	0	0.151428	0	0	0	0	0	0	0	0	0	0	0	0	0	0	0	0
1700072G22Rik	ENSMUSG00000101702	0	1	0	1	1	1	0	0	0	0	0	0	0	0	0	0	0	0	0	0	0	0	0	0	0	0	0	0	0	0	0	0	0	0	0	0	0	0	0	0	0
1700072O05Rik	ENSMUSG00000107744	0	1	0	1	1	1	0	0	0	0	0	0	0	0	0	0	0	0	0	0	0	0	0	0	0	0	0	0	0	0	0	0	0	0	0	0	0	0	0	0	0
1700073E17Rik	ENSMUSG00000087204	0.158076	#DIV/0!	1.31495	0.279995	1	0.528626	0	0	0	0	0	0	0	0	0.0757571	0	0	0.0126262	0	0	0.0822509	0	0	0.169135	0.0418977	0	0	0	0	0	0	0	0	0	0.145488	0.0727438	0	0	0.0118702	0	0.00296755
1700074A21Rik	ENSMUSG00000102231	0	1	0	1	1	1	0	0	0	0	0	0	0	0	0	0	0	0	0	0	0	0	0	0	0	0	0	0	0	0	0	0	0	0	0	0	0	0	0	0	0
1700074H08Rik	ENSMUSG00000099872	0.978658	#DIV/0!	4.70473	0.0016412	1	0.00412236	0	0	0	0	0	0	0	0	0.172671	0	0.179207	0.0586464	0	0	0	0	0	0	0	0	0	0	0	0	0	0	0	1.95732	0	0.978658	0	0	0	0	0
1700074P13Rik	ENSMUSG00000029883	0	1	0	1	1	1	0	0	0	0	0	0	0	0	0	0	0	0	0	0	0	0	0	0	0	0	0	0	0	0	0	0	0	0	0	0	0	0	0	0	0
1700080E11Rik	ENSMUSG00000032566	0	1	0	1	1	1	0	0	0	0	0	0	0	0	0	0	0	0	0	0	0	0	0	0	0	0	0	0	0	0	0	0	0	0	0	0	0	0	0	0	0
1700080G11Rik	ENSMUSG00000086771	1.12149	#DIV/0!	3.38889	0.0109529	1	0.0248018	0	0	0	0	0	0	0	0	0	0	0	0	0	0	0	0	0	0	0	0	0	0	0	0	0	0	0	0	0	0	0	0	3.51288	1.35941	1.21807
1700080N15Rik	ENSMUSG00000084859	5.80602	#DIV/0!	1010.36	0	0	0	0	0	0	0	0	0	0	0	0	0	0	0	0	0	0	0	0	0	0	0	0	0	0	0	0	0	0	6.21014	5.40191	5.80602	0	0	0	0	0
1700080O16Rik	ENSMUSG00000031118	0	1	0	1	1	1	0	0	0	0	0	0	0	0	0	0	0	0	0	0	0	0	0	0	0	0	0	0	0	0	0	0	0	0	0	0	0	0	0	0	0
1700081H04Rik	ENSMUSG00000100573	0	1	0	1	1	1	0	0	0	0	0	0	0	0	0	0	0	0	0	0	0	0	0	0	0	0	0	0	0	0	0	0	0	0	0	0	0	0	0	0	0
1700082M22Rik	ENSMUSG00000023737	0.0865844	#DIV/0!	2.49778	0.0434791	1	0.0920188	0.0402461	0	0	0.0437935	0.0210099	0.0771916	0.0775931	0.0422317	0.0856031	0	0	0.0471032	0	0.0821217	0	0.0925062	0.0961146	0.0477794	0.053087	0	0	0	0	0	0	0	0	0.0909706	0.0821982	0.0865844	0	0	0.0268259	0.0945418	0.0303419
1700083H02Rik	ENSMUSG00000100668	0.0532923	#DIV/0!	4.89474	0.00126601	1	0.00325386	0	0	0	0	0	0	0	0	0	0	0	0	0	0	0	0	0	0	0	0	0	0	0	0	0	0	0	0.106585	0	0.0532923	0	0	0	0	0
1700084C06Rik	ENSMUSG00000086016	1.6155	#DIV/0!	21.7489	7.5259e-10	3.64555e-05	4.33117e-09	0	0	0	0	0	1.84354	0.694924	0.756454	0.894438	1.74507	0.928292	1.14379	0.749038	0.367741	0.554919	0.414243	0.286934	0.285275	0.443025	1.58931	1.97578	2.07698	1.26688	1.24137	1.54266	1.6155	0	0.181052	0.306736	0.243894	0.036691	0.464711	0.500527	0.0564478	0.264594
1700084E18Rik	ENSMUSG00000100747	-0.309414	#DIV/0!	2.00622	0.0949061	1	0.191904	0	0.246037	0	0.134504	0.0951354	0.237081	0.119157	0.648537	0.394373	0	0.682166	0.346886	0.513744	0.378334	0	0	0	0.440239	0.222053	0.272516	0.135513	0.142454	0.144819	0.42571	0.432845	0.258976	0	0	0	0	0.037748	0	0.0823913	0.0580738	0.0445533
1700084F23Rik	ENSMUSG00000099639	-0.0127124	#DIV/0!	1.00425	0.440317	1	0.800636	0	0	0	0	0	0	0	0	0	0	0	0	0	0	0	0	0	0	0	0	0	0	0	0	0	0	0	0	0	0	0	0	0	0	0
1700084J12Rik	ENSMUSG00000058101	0	1	0	1	1	1	0	0	0	0	0	0	0	0	0	0	0	0	0	0	0	0	0	0	0	0	0	0	0	0	0	0	0	0	0	0	0	0	0	0	0
1700084M14Rik	ENSMUSG00000057805	0	1	0	1	1	1	0	0	0	0	0	0	0	0	0	0	0	0	0	0	0	0	0	0	0	0	0	0	0	0	0	0	0	0	0	0	0	0	0	0	0
1700085C21Rik	ENSMUSG00000100890	-0.0725725	#DIV/0!	2.36775	0.0534145	1	0.111815	0.0832819	0	0	0.0906225	0.0434761	0	0	0	0	0	0	0	0	0	0	0	0	0	0	0	0	0	0	0	0	0	0	0	0	0	0	0	0	0	0
1700086D15Rik	ENSMUSG00000020548	0.155294	#DIV/0!	1.96318	0.101632	1	0.204642	0	0	0	0	0	0	0.0794743	0	0	0	0	0.0132457	0	0	0	0	0	0	0	0	0	0	0	0	0	0	0	0.310587	0	0.155294	0	0	0	0	0
1700086L19Rik	ENSMUSG00000071265	0	1	0	1	1	1	0	0	0	0	0	0	0	0	0	0	0	0	0	0	0	0	0	0	0	0	0	0	0	0	0	0	0	0	0	0	0	0	0	0	0
1700086O06Rik	ENSMUSG00000097080	-2.24533	-8.88484	13.9898	1.21556e-07	0.00588818	5.14027e-07	3.17325	3.20454	3.613	2.94516	3.23399	2.10334	2.02431	1.76284	1.83626	2.18977	2.52384	2.07339	1.74556	1.8568	2.42472	1.66255	2.84185	1.82821	2.05995	1.95475	1.68826	1.29072	1.14813	1.7143	1.41622	1.5354	2.49907	0.140641	0.428891	0.284766	0.0997556	0	0.404362	0.328864	0.208245
1700086P04Rik	ENSMUSG00000085085	-2.62564	-148.729	6.65638	0.000134484	1	0.000404445	2.5006	2.66642	2.72683	2.91537	2.70231	1.62726	1.98008	1.12456	0.474889	1.59647	1.0843	1.31459	0	0	0	0	0.106641	0	0.0177734	0	0.0979076	0	0	0.205049	0.104243	0.0678667	0	0.269155	0	0.134578	0	0	0.0446456	0	0.0111614
1700087M22Rik	ENSMUSG00000087653	0	1	0	1	1	1	0	0	0	0	0	0	0	0	0	0	0	0	0	0	0	0	0	0	0	0	0	0	0	0	0	0	0	0	0	0	0	0	0	0	0
1700088E04Rik	ENSMUSG00000033029	-3.00706	-94.0425	41.5559	1.74305e-13	8.44333e-09	1.74197e-12	0.885444	1.62686	0.779868	1.29701	1.14729	0.996102	1.70711	0.964865	1.39439	0.98927	0.90213	1.15898	2.1762	1.68513	2.8902	1.36985	2.41958	2.16301	2.11733	2.74045	1.96009	1.92313	2.2543	2.20891	2.90183	2.33145	0.683916	2.80969	3.26907	3.03938	0	0	0.0425618	0.0239999	0.0166404
1700091H14Rik	ENSMUSG00000090462	0.0275357	#DIV/0!	4.89474	0.00126601	1	0.00325386	0	0	0	0	0	0	0	0	0	0	0	0	0	0	0	0	0	0	0	0	0	0	0	0	0	0	0	0	0	0	0	0	0	0	0
1700092C02Rik	ENSMUSG00000086781	0	1	0	1	1	1	0	0	0	0	0	0	0	0	0	0	0	0	0	0	0	0	0	0	0	0	0	0	0	0	0	0	0	0	0	0	0	0	0	0	0
1700092C10Rik	ENSMUSG00000092499	0.113085	#DIV/0!	3.23013	0.0139336	1	0.0311637	0	0	0	0	0	0	0	0	0	0	0	0	0	0	0	0	0	0	0	0	0	0	0	0	0	0	0	0	0	0	0.0470398	0	0.385021	0.144738	0.1442
1700092C17Rik	ENSMUSG00000085353	0.0171252	#DIV/0!	0.582707	0.741272	1	1	0	0	0	0	0	0	0	0	0	0	0	0	0	0	0	0	0	0	0	0	0	0	0	0	0	0	0	0	0	0	0	0.137002	0	0	0.0342505
1700092E19Rik	ENSMUSG00000084811	0	1	0	1	1	1	0	0	0	0	0	0	0	0	0	0	0	0	0	0	0	0	0	0	0	0	0	0	0	0	0	0	0	0	0	0	0	0	0	0	0
1700092K14Rik	ENSMUSG00000078600	0	1	0	1	1	1	0	0	0	0	0	0	0	0	0	0	0	0	0	0	0	0	0	0	0	0	0	0	0	0	0	0	0	0	0	0	0	0	0	0	0
1700092M07Rik	ENSMUSG00000090840	0.226777	#DIV/0!	4.60919	0.00187258	1	0.00465694	0	0	0	0	0	0	0	0	0	0	0	0	0	0.241935	0	0.272528	0.283159	0.563043	0.226777	0	0	0	0	0	0	0	0	0	0	0	0	0	0	0	0
1700093J21Rik	ENSMUSG00000022915	0.0523877	#DIV/0!	4.44394	0.00235754	1	0.00578166	0	0	0	0	0	0	0	0	0	0	0	0	0	0	0	0	0	0	0	0	0	0	0	0	0	0	0	0.104775	0	0.0523877	0	0	0.0231726	0	0.00579314
1700093K21Rik	ENSMUSG00000020286	1.26242	#DIV/0!	13.6606	1.57147e-07	0.00761218	6.54924e-07	0	0	0	0	0	0	0	0	0	0	0	0	0	0	0	0	0	0	0	0	0	0	0	0	0	0	0	0.507432	2.0174	1.26242	0	0	0	0	0
1700094J05Rik	ENSMUSG00000101695	0.567864	#DIV/0!	3.695	0.00693356	1	0.0160561	0	0	0.197118	0	0.0492795	0.086676	0	0.0948413	0	0	0	0.0302529	0	0.184424	0	0	0	0	0.0307373	0	0	0.104162	0.105891	0.207517	0	0.069595	0	1.08958	0.0461489	0.567864	0.0828033	0	0	0	0.0207008
1700094M24Rik	ENSMUSG00000107895	0	1	0	1	1	1	0	0	0	0	0	0	0	0	0	0	0	0	0	0	0	0	0	0	0	0	0	0	0	0	0	0	0	0	0	0	0	0	0	0	0
1700095A13Rik	ENSMUSG00000100430	0	1	0	1	1	1	0	0	0	0	0	0	0	0	0	0	0	0	0	0	0	0	0	0	0	0	0	0	0	0	0	0	0	0	0	0	0	0	0	0	0
1700095A21Rik	ENSMUSG00000086046	0.0227013	#DIV/0!	1.06796	0.402583	1	0.736002	0	0	0	0	0	0	0	0	0	0	0	0	0	0	0	0	0	0	0	0	0.0924123	0	0	0	0	0.0154021	0	0	0	0	0	0	0.0140466	0.0792064	0.0233133
1700095B10Rik	ENSMUSG00000098230	0	1	0	1	1	1	0	0	0	0	0	0	0	0	0	0	0	0	0	0	0	0	0	0	0	0	0	0	0	0	0	0	0	0	0	0	0	0	0	0	0
1700095J03Rik	ENSMUSG00000085407	0	1	0	1	1	1	0	0	0	0	0	0	0	0	0	0	0	0	0	0	0	0	0	0	0	0	0	0	0	0	0	0	0	0	0	0	0	0	0	0	0
1700095J07Rik	ENSMUSG00000084861	0.0202347	#DIV/0!	2.33784	0.0560094	1	0.116924	0	0	0	0	0	0	0	0	0	0	0	0	0	0	0	0	0	0	0	0	0	0	0	0	0	0	0	0	0	0	0	0	0	0.0561111	0.0140278
1700095J12Rik	ENSMUSG00000084804	0.184245	#DIV/0!	3.4442	0.0100775	1	0.0229117	0	0	0	0	0	0	0	0.128299	0	0	0	0.0213832	0	0	0	0	0	0	0	0	0	0	0	0	0	0	0	0.368491	0	0.184245	0	0	0	0	0
1700095K22Rik	ENSMUSG00000108505	0	1	0	1	1	1	0	0	0	0	0	0	0	0	0	0	0	0	0	0	0	0	0	0	0	0	0	0	0	0	0	0	0	0	0	0	0	0	0	0	0
1700096J18Rik	ENSMUSG00000099630	0.0704299	#DIV/0!	4.89474	0.00126601	1	0.00325386	0	0	0	0	0	0	0	0	0	0	0	0	0	0	0	0	0	0	0	0	0	0	0	0	0	0	0	0.14086	0	0.0704299	0	0	0	0	0
1700096K18Rik	ENSMUSG00000101856	-10.422	-33.9918	57.7868	1.77636e-15	8.60467e-11	2.38952e-14	9.48211	9.99193	10.4075	11.4643	10.3365	12.481	10.6341	11.3156	11.9297	10.6632	12.2444	11.5447	6.18188	6.19646	5.79631	5.69798	6.21625	5.66528	5.95903	8.53954	7.9493	7.07088	8.64045	7.11468	7.30626	7.77019	2.2629	0.513644	0.601237	0.557441	0	0	0.743562	0.582336	0.331474
1700097M23Rik	ENSMUSG00000108194	0.453454	#DIV/0!	4.48301	0.00223202	1	0.00549637	0	0.0589229	0.064562	0.128848	0.0630833	0	0	0	0	0	0	0	0	0	0	0	0	0	0	0	0	0	0	0	0	0	0	0	0.906908	0.453454	0	0	0.00986585	0	0.00246646
1700097N02Rik	ENSMUSG00000099474	-0.310111	#DIV/0!	4.22696	0.00320351	1	0.00772606	0	0.212262	0	0.232079	0.111085	0	0	0	0	0	0	0	0	0	0	0	0	0	0	0	0.11691	0.122898	0.124939	0.367269	0.24895	0.163494	0	0	0	0	0	0	0.0177702	0.100203	0.0294933
1700099I09Rik	ENSMUSG00000091906	-0.06837	#DIV/0!	1.45361	0.226562	1	0.435987	0	0	0	0	0	0.0976451	0.0981531	0.106844	0	0	0	0.0504403	0	0	0	0	0	0	0	0	0	0	0	0	0	0	0	0	0	0	0	0	0	0	0
1700100L14Rik	ENSMUSG00000101051	0	1	0	1	1	1	0	0	0	0	0	0	0	0	0	0	0	0	0	0	0	0	0	0	0	0	0	0	0	0	0	0	0	0	0	0	0	0	0	0	0
1700101I11Rik	ENSMUSG00000097675	-4.52137	#DIV/0!	45.8155	4.59632e-14	2.22646e-09	5.03155e-13	1.10627	0.90081	1.20636	1.53209	1.18638	5.401	3.39318	4.96001	5.98954	4.60688	5.66122	5.00197	0.313493	0.307819	0.464497	0.231162	0.480359	0.238791	0.339353	0	0	0	0	0	0	0	0	0	0.205404	0.102702	0.0307124	0	0	0	0.00767809
1700101I19Rik	ENSMUSG00000045815	0	1	0	1	1	1	0	0	0	0	0	0	0	0	0	0	0	0	0	0	0	0	0	0	0	0	0	0	0	0	0	0	0	0	0	0	0	0	0	0	0
1700101O22Rik	ENSMUSG00000102096	0	1	0	1	1	1	0	0	0	0	0	0	0	0	0	0	0	0	0	0	0	0	0	0	0	0	0	0	0	0	0	0	0	0	0	0	0	0	0	0	0
1700102F20Rik	ENSMUSG00000108229	0	1	0	1	1	1	0	0	0	0	0	0	0	0	0	0	0	0	0	0	0	0	0	0	0	0	0	0	0	0	0	0	0	0	0	0	0	0	0	0	0
1700102P08Rik	ENSMUSG00000032611	1.86649	#DIV/0!	5.31227	0.000724768	1	0.00202175	0.145811	0.0725572	0.318004	0	0.134093	0.279663	0.0702795	0	0	0	0	0.0583238	0.303009	0.371906	0.0841807	0.335148	0.609387	0.259656	0.327214	0.401828	1.03904	1.34433	0.683322	0.920649	1.10628	0.915907	0	0.494377	3.2386	1.86649	0.022264	0	0.0607436	0.0685046	0.037878
1700104B16Rik	ENSMUSG00000049476	0.0160384	#DIV/0!	1.98237	0.0985773	1	0.198879	0	0	0	0	0	0	0	0	0	0	0	0	0	0	0	0	0	0	0	0	0	0	0	0	0	0	0	0	0	0	0	0	0.0623926	0	0.0155982
1700105P06Rik	ENSMUSG00000099923	-0.282957	#DIV/0!	10.1008	3.41893e-06	0.165613	1.2164e-05	0.203411	0	0.110907	0.276675	0.147748	0.292605	0.294127	0.213446	0.108163	0.170447	0.336771	0.235927	0.158515	0.0518822	0.117435	0.116886	0.303613	0.241486	0.164969	0.336339	0.222999	0.175817	0.178736	0.116758	0.296787	0.221239	0	0	0	0	0.0155295	0	0	0	0.00388238
1700108F19Rik	ENSMUSG00000101009	0.143301	#DIV/0!	4.24184	0.00313637	1	0.00757394	0	0	0	0	0	0	0	0	0	0	0	0	0	0	0	0	0	0	0	0	0	0	0	0	0	0	0	0	0	0	0	0	0.0401278	0	0.0100319
1700108J01Rik	ENSMUSG00000100585	0	1	0	1	1	1	0	0	0	0	0	0	0	0	0	0	0	0	0	0	0	0	0	0	0	0	0	0	0	0	0	0	0	0	0	0	0	0	0	0	0
1700108N11Rik	ENSMUSG00000084837	-0.356295	#DIV/0!	4.95592	0.0011654	1	0.00318183	0	0.0977979	0.107157	0	0.0512388	0.0942377	0.0947279	0.103115	0.418027	0.10979	0.108462	0.154727	0.510522	0.200513	0	0.112934	0.469358	0	0.215555	0.216646	0.215461	0.226498	0.345387	0.789675	0.344104	0.356295	0	0	0	0	0	0	0	0	0
1700109G14Rik	ENSMUSG00000101505	0.0284792	#DIV/0!	4.89474	0.00126601	1	0.00325386	0	0	0	0	0	0	0	0	0	0	0	0	0	0	0	0	0	0	0	0	0	0	0	0	0	0	0	0.0569584	0	0.0284792	0	0	0	0	0
1700109G15Rik	ENSMUSG00000085044	0	1	0	1	1	1	0	0	0	0	0	0	0	0	0	0	0	0	0	0	0	0	0	0	0	0	0	0	0	0	0	0	0	0	0	0	0	0	0	0	0
1700109H08Rik	ENSMUSG00000008307	1.01906	51.2966	19.2466	3.26302e-09	0.000158061	1.71619e-08	0	0	0	0.111425	0.0278561	0.1964	0.197421	0.107451	0.435603	0.228812	0.113023	0.213118	0	0	0	0	0	0.121566	0.020261	0	0.11226	0.236021	0	0	0	0.0580468	0	0.771527	1.30711	1.03932	0	0	0.0341269	0.0962178	0.0325862
1700109I08Rik	ENSMUSG00000101261	0	1	0	1	1	1	0	0	0	0	0	0	0	0	0	0	0	0	0	0	0	0	0	0	0	0	0	0	0	0	0	0	0	0	0	0	0	0	0	0	0
1700109K24Rik	ENSMUSG00000097267	-0.510753	#DIV/0!	1.34178	0.268849	1	0.510308	0	0	0	0	0	0.0826947	0	0.0904849	0.0917059	0	0.190354	0.0758732	0	0	0	0	0	0	0	0.190109	0.189069	0.298131	0	0.395971	0.201304	0.212431	0	0	0	0	0	0	0.129323	0.0810255	0.0525871
1700110C19Rik	ENSMUSG00000099384	0.160427	#DIV/0!	2.65253	0.0340743	1	0.0729271	0	0	0	0	0	0	0	0	0	0	0	0	0	0	0	0	0	0	0	0	0	0	0	0	0	0	0	0	0.320854	0.160427	0	0	0	0	0
1700110I01Rik	ENSMUSG00000079407	0.00267361	#DIV/0!	0.92599	0.490071	1	0.885257	0	0	0	0	0	0	0	0	0	0	0	0	0	0	0	0	0	0	0	0	0	0	0	0	0	0	0	0	0	0	0	0	0	0	0
1700110I07Rik	ENSMUSG00000100732	0	1	0	1	1	1	0	0	0	0	0	0	0	0	0	0	0	0	0	0	0	0	0	0	0	0	0	0	0	0	0	0	0	0	0	0	0	0	0	0	0
1700110K17Rik	ENSMUSG00000087047	0.319582	#DIV/0!	3.75855	0.00631309	1	0.0146973	0	0.174476	0	0	0.043619	0	0	0	0	0	0	0	0	0	0	0	0	0	0	0	0	0	0	0	0	0	0	0.594406	0.0447572	0.319582	0	0	0	0	0
1700111E14Rik	ENSMUSG00000029837	1.10121	#DIV/0!	20.071	1.98178e-09	9.59975e-05	1.07092e-08	0	0	0	0	0	0	0	0	0	0	0	0	0	0	0	0	0	0	0	0	0	0	0	0	0	0	0	1.64502	0.557395	1.10121	0	0	0	0	0
1700111N16Rik	ENSMUSG00000100511	0	1	0	1	1	1	0	0	0	0	0	0	0	0	0	0	0	0	0	0	0	0	0	0	0	0	0	0	0	0	0	0	0	0	0	0	0	0	0	0	0
1700112D23Rik	ENSMUSG00000091329	0.125842	9.37925	1.36349	0.260119	1	0.496969	0.124635	0.12404	0	0	0.0621686	0	0.120146	0	0	0	0	0.0200243	0.129502	0.127158	0	0	0	0.147964	0.0674373	0	0	0.143636	0	0	0	0.0239394	0	0.28172	0	0.14086	0	0	0.0415375	0.0585558	0.0250233
1700112E06Rik	ENSMUSG00000063458	2.73543	#DIV/0!	23.5854	2.78205e-10	1.34762e-05	1.69662e-09	0.0332023	0.132175	0.144824	0.0361288	0.0865826	0.987065	0.864174	1.04521	1.16525	1.03867	1.1727	1.04551	0.620979	0.91461	0.613396	0.992107	1.18939	0.82776	0.859707	0	0	0	0	0	0	0	1.43459	0	0	0	0.0202788	0.0642102	0.0387291	0.15599	0.0698021
1700112H15Rik	ENSMUSG00000101574	0	1	0	1	1	1	0	0	0	0	0	0	0	0	0	0	0	0	0	0	0	0	0	0	0	0	0	0	0	0	0	0	0	0	0	0	0	0	0	0	0
1700112J05Rik	ENSMUSG00000086632	0.0856172	#DIV/0!	4.12295	0.0037171	1	0.00889575	0	0	0	0	0	0	0	0	0	0	0	0	0	0	0	0	0	0	0	0	0	0	0	0	0	0	0	0.171234	0	0.0856172	0	0	0	0.0533869	0.0133467
1700112J16Rik	ENSMUSG00000097527	-1.50548	-66.0908	40.3202	2.62457e-13	1.27134e-08	2.54421e-12	0.796161	0.68431	0.789264	0.905716	0.793863	1.42291	1.32566	1.40506	1.34705	1.09168	1.35809	1.32507	0.451228	0.295374	0.292503	0.374316	0.43213	0.257779	0.350555	0.518601	0.595113	0.583891	0.466388	0.540087	0.675863	0.563324	0.132139	0.0272668	0.0739124	0.0505896	0	0	0.0180913	0.0170023	0.00877342
1700112K13Rik	ENSMUSG00000087510	0	1	0	1	1	1	0	0	0	0	0	0	0	0	0	0	0	0	0	0	0	0	0	0	0	0	0	0	0	0	0	0	0	0	0	0	0	0	0	0	0
1700113A16Rik	ENSMUSG00000096935	-5.05618	-31.0829	6.258	0.000217844	1	0.000641675	4.27924	7.20721	4.9356	9.4024	6.45611	2.84107	5.07707	3.28142	3.58826	3.76965	4.08739	3.77414	6.15648	4.53379	5.22612	3.78304	6.4855	4.98254	5.19458	7.52927	4.05981	3.1297	4.1458	4.8181	5.76336	4.90767	0.65104	0	0.336149	0.168075	0.0251309	0.0530492	1.13819	1.39186	0.652057
1700113B19Rik	ENSMUSG00000102822	0	1	0	1	1	1	0	0	0	0	0	0	0	0	0	0	0	0	0	0	0	0	0	0	0	0	0	0	0	0	0	0	0	0	0	0	0	0	0	0	0
1700113H08Rik	ENSMUSG00000047129	0.0438028	#DIV/0!	3.67255	0.00716784	1	0.0165741	0	0	0	0	0	0	0	0	0	0	0	0	0	0	0	0	0	0	0	0	0	0	0	0	0	0	0	0.0876057	0	0.0438028	0	0.0374767	0	0	0.00936917
1700116B05Rik	ENSMUSG00000092276	0	1	0	1	1	1	0	0	0	0	0	0	0	0	0	0	0	0	0	0	0	0	0	0	0	0	0	0	0	0	0	0	0	0	0	0	0	0	0	0	0
1700119H24Rik	ENSMUSG00000100593	0.0436599	#DIV/0!	1.50524	0.209173	1	0.404258	0	0	0	0	0	0	0	0	0	0	0	0	0	0	0	0	0	0	0	0	0	0	0	0	0	0	0	0	0.0782491	0.0391245	0	0	0.0255371	0	0.00638428
1700119I11Rik	ENSMUSG00000082488	0	1	0	1	1	1	0	0	0	0	0	0	0	0	0	0	0	0	0	0	0	0	0	0	0	0	0	0	0	0	0	0	0	0	0	0	0	0	0	0	0
1700120B22Rik	ENSMUSG00000045391	1.16459	#DIV/0!	1.40857	0.242806	1	0.465693	1.35943	0	0	0	0.339858	1.30369	0	1.4265	2.47843	1.30186	0.857412	1.22798	0	1.18882	0	0.223191	0	0	0.235335	0	1.91616	0.895251	1.82023	0.668841	0	0.883414	0	0	0	0	1.12683	0	0	0	0.281707
1700120C14Rik	ENSMUSG00000100599	-0.582283	#DIV/0!	1.60571	0.178848	1	0.348264	0.385914	0.384071	0.631242	0.41993	0.455289	0.925224	0	0.809908	0.410418	1.2935	1.06488	0.750655	0.400984	0.59059	0.445599	1.10879	0.230408	0.687226	0.577266	0.212702	0.211539	0.8895	0.226067	1.32909	0	0.47815	0.117425	0	0	0	0.176777	0	0.0964614	0.271965	0.136301
1700120C18Rik	ENSMUSG00000098086	0.00914644	#DIV/0!	0.582707	0.741272	1	1	0	0	0	0	0	0	0	0	0	0	0	0	0	0	0	0	0	0	0	0	0	0	0	0	0	0	0	0	0	0	0	0	0	0	0
1700120E14Rik	ENSMUSG00000086333	0.041447	#DIV/0!	1.26672	0.301056	1	0.564625	0	0	0	0	0	0	0	0	0	0	0	0	0	0	0	0	0	0	0	0	0	0	0	0	0	0	0	0	0	0	0	0	0.0173996	0	0.00434989
1700120G07Rik	ENSMUSG00000100717	0.00216237	#DIV/0!	0.582707	0.741272	1	1	0	0	0	0	0	0	0	0	0	0	0	0	0	0	0	0	0	0	0	0	0	0	0	0	0	0	0	0	0	0	0	0	0	0	0
1700120G11Rik	ENSMUSG00000086068	0	1	0	1	1	1	0	0	0	0	0	0	0	0	0	0	0	0	0	0	0	0	0	0	0	0	0	0	0	0	0	0	0	0	0	0	0	0	0	0	0
1700120K04Rik	ENSMUSG00000099579	0	1	0	1	1	1	0	0	0	0	0	0	0	0	0	0	0	0	0	0	0	0	0	0	0	0	0	0	0	0	0	0	0	0	0	0	0	0	0	0	0
1700120O09Rik	ENSMUSG00000093386	0	1	0	1	1	1	0	0	0	0	0	0	0	0	0	0	0	0	0	0	0	0	0	0	0	0	0	0	0	0	0	0	0	0	0	0	0	0	0	0	0
1700121C08Rik	ENSMUSG00000086275	-0.0280699	#DIV/0!	2.17527	0.0725204	1	0.149165	0	0	0	0	0	0	0	0	0	0	0	0	0	0	0	0	0	0	0	0	0	0	0	0	0	0	0	0	0	0	0	0	0	0	0
1700121L03Rik	ENSMUSG00000099574	0	1	0	1	1	1	0	0	0	0	0	0	0	0	0	0	0	0	0	0	0	0	0	0	0	0	0	0	0	0	0	0	0	0	0	0	0	0	0	0	0
1700121L16Rik	ENSMUSG00000100364	0.00717708	#DIV/0!	0.582707	0.741272	1	1	0	0	0	0	0	0	0	0	0	0	0	0	0	0	0	0	0	0	0	0	0	0	0	0	0	0	0	0	0	0	0	0	0	0	0
1700121N20Rik	ENSMUSG00000092066	0	1	0	1	1	1	0	0	0	0	0	0	0	0	0	0	0	0	0	0	0	0	0	0	0	0	0	0	0	0	0	0	0	0	0	0	0	0	0	0	0
1700122D07Rik	ENSMUSG00000101409	0	1	0	1	1	1	0	0	0	0	0	0	0	0	0	0	0	0	0	0	0	0	0	0	0	0	0	0	0	0	0	0	0	0	0	0	0	0	0	0	0
1700122E12Rik	ENSMUSG00000087685	-0.397121	#DIV/0!	3.04468	0.0185117	1	0.040763	0	0	0.415783	0.276597	0.173095	0	0.122518	0.133366	0.135166	0.141999	0	0.0888416	0	0	0.146752	0.146066	0.151764	0.301772	0.124392	0	0	0	0	0	0	0	0	0	0	0	0.0388128	0	0.169431	0.059712	0.066989
1700122O11Rik	ENSMUSG00000094928	0	1	0	1	1	1	0	0	0	0	0	0	0	0	0	0	0	0	0	0	0	0	0	0	0	0	0	0	0	0	0	0	0	0	0	0	0	0	0	0	0
1700123I01Rik	ENSMUSG00000024786	0.636882	#DIV/0!	18.3854	5.59069e-09	0.000270813	2.83663e-08	0.439298	0.3279	0.598802	0.537771	0.475943	0.210642	0.158803	0.230486	0	0.122702	0.121219	0.140642	0	0	0	0	0	0	0	0.665845	0.541803	0.632841	0.900686	0.567353	0.512767	0.636882	0.267337	0	0	0	0	0	0	0	0
1700123K08Rik	ENSMUSG00000029526	-0.0464122	#DIV/0!	2.13072	0.0778479	1	0.159287	0	0	0	0	0	0	0	0	0	0	0	0	0	0	0	0	0	0	0	0	0	0	0	0	0	0	0	0	0	0	0	0	0	0	0
1700123L14Rik	ENSMUSG00000072878	0.00230472	#DIV/0!	0.582707	0.741272	1	1	0	0	0	0	0	0	0	0	0	0	0	0	0	0	0	0	0	0	0	0	0	0	0	0	0	0	0	0	0	0	0	0	0	0	0
1700123M08Rik	ENSMUSG00000085614	-1.05742	-44.1593	33.7042	2.87914e-12	1.39466e-07	2.38444e-11	0.286067	0.355876	0.155974	0.466922	0.316209	0.137168	0.344704	0	0.152115	0.399513	0.315745	0.224874	1.11464	1.09447	0.990927	0.821911	1.28096	1.18865	1.08192	1.18252	0.548826	0.8242	1.00546	1.14942	1.00173	0.952025	0.261131	0.107769	0.255614	0.181691	0	0	0.0238346	0.134399	0.0395585
1700123O12Rik	ENSMUSG00000086080	0.0442597	#DIV/0!	4.89474	0.00126601	1	0.00325386	0	0	0	0	0	0	0	0	0	0	0	0	0	0	0	0	0	0	0	0	0	0	0	0	0	0	0	0.0885194	0	0.0442597	0	0	0	0	0
1700123O20Rik	ENSMUSG00000040822	-37.8617	-9.68193	32.5981	4.46632e-12	2.16348e-07	3.59741e-11	29.6236	30.9538	32.6157	31.0408	31.0585	28.7291	28.8325	29.6835	32.2148	29.6329	29.959	29.842	32.9117	33.2407	35.1965	37.0056	34.5757	34.8288	34.6265	35.0212	34.7774	30.7314	35.3774	33.4055	33.854	33.8612	43.4869	0.467246	10.8389	5.65306	1.80639	1.56831	8.2273	8.26994	4.96798
1700123O21Rik	ENSMUSG00000101481	0.0501436	#DIV/0!	4.89474	0.00126601	1	0.00325386	0	0	0	0	0	0	0	0	0	0	0	0	0	0	0	0	0	0	0	0	0	0	0	0	0	0	0	0.100287	0	0.0501436	0	0	0	0	0
1700124L16Rik	ENSMUSG00000099354	1.23634	#DIV/0!	11.2083	1.22851e-06	0.059509	4.60453e-06	0.458191	0.304002	0	0	0.190548	0.439403	1.03061	0.320531	0.324857	0.511918	0	0.437886	0.476084	0	0	0	0	0	0.0793473	0	0	0	0	0	0	0	0	1.3809	1.09177	1.23634	0	0	0	0	0
1700125G02Rik	ENSMUSG00000085263	0.130818	#DIV/0!	4.89474	0.00126601	1	0.00325386	0	0	0	0	0	0	0	0	0	0	0	0	0	0	0	0	0	0	0	0	0	0	0	0	0	0	0	0.261636	0	0.130818	0	0	0	0	0
1700125G22Rik	ENSMUSG00000097584	-0.25416	#DIV/0!	2.51785	0.042123	1	0.0893166	0.209317	0.208317	0	0	0.104409	0.100367	0.302667	0.219644	0	0	0	0.10378	0.108745	0.213555	0	0.12028	0	0.248497	0.11518	0	0	0	0	0	0	0	0	0	0	0	0	0	0	0	0
1700125H03Rik	ENSMUSG00000085197	0.0432449	#DIV/0!	4.89474	0.00126601	1	0.00325386	0	0	0	0	0	0	0	0	0	0	0	0	0	0	0	0	0	0	0	0	0	0	0	0	0	0	0	0.0864897	0	0.0432449	0	0	0	0	0
1700125H20Rik	ENSMUSG00000018479	0.647383	#DIV/0!	4.89474	0.00126601	1	0.00325386	0	0	0	0	0	0	0	0	0	0	0	0	0	0	0	0	0	0	0	0	0	0	0	0	0	0	0	0	1.29477	0.647383	0	0	0	0	0
1700126A01Rik	ENSMUSG00000099945	0	1	0	1	1	1	0	0	0	0	0	0	0	0	0	0	0	0	0	0	0	0	0	0	0	0	0	0	0	0	0	0	0	0	0	0	0	0	0	0	0
1700126G02Rik	ENSMUSG00000107802	0.26585	#DIV/0!	5.62711	0.000481276	1	0.00136661	0.124291	0.247395	0	0	0.0929215	0	0	0	0	0	0	0	0	0	0	0	0	0	0	0	0	0	0	0	0	0	0.0756381	0.468237	0.0634627	0.26585	0	0	0.0828459	0	0.0207115
1700126H18Rik	ENSMUSG00000107014	0	1	0	1	1	1	0	0	0	0	0	0	0	0	0	0	0	0	0	0	0	0	0	0	0	0	0	0	0	0	0	0	0	0	0	0	0	0	0	0	0
1700128A07Rik	ENSMUSG00000099794	0	1	0	1	1	1	0	0	0	0	0	0	0	0	0	0	0	0	0	0	0	0	0	0	0	0	0	0	0	0	0	0	0	0	0	0	0	0	0	0	0
1700128E19Rik	ENSMUSG00000031510	0.179212	#DIV/0!	4.88216	0.0012878	1	0.0033032	0	0	0	0	0	0	0	0	0	0	0	0	0	0	0	0	0	0	0	0	0	0	0	0	0	0	0	0	0.358425	0.179212	0	0	0	0	0
1700128F08Rik	ENSMUSG00000031998	0	1	0	1	1	1	0	0	0	0	0	0	0	0	0	0	0	0	0	0	0	0	0	0	0	0	0	0	0	0	0	0	0	0	0	0	0	0	0	0	0
1700129C05Rik	ENSMUSG00000021977	0.00334375	#DIV/0!	0.582707	0.741272	1	1	0	0	0	0	0	0	0	0	0	0	0	0	0	0	0	0	0	0	0	0	0	0	0	0	0	0	0	0	0	0	0	0	0	0	0
1700129L04Rik	ENSMUSG00000100603	-0.172668	#DIV/0!	1.13147	0.367488	1	0.676001	0	0	0	0	0	0	0	0	0	0	0	0	0	0	0	0	0	0	0	0	0	0	0	0	0	0	0	0	0	0	0	0	0	0	0
1810006J02Rik	ENSMUSG00000100182	0.0360757	#DIV/0!	4.74551	0.00155179	1	0.00391708	0	0	0	0	0	0	0	0	0	0	0	0	0	0	0	0	0	0	0	0	0	0	0	0	0	0	0	0.0721513	0	0.0360757	0	0	0.00797865	0	0.00199466
1810007C17Rik	ENSMUSG00000100844	0	1	0	1	1	1	0	0	0	0	0	0	0	0	0	0	0	0	0	0	0	0	0	0	0	0	0	0	0	0	0	0	0	0	0	0	0	0	0	0	0
1810007D17Rik	ENSMUSG00000100001	0	1	0	1	1	1	0	0	0	0	0	0	0	0	0	0	0	0	0	0	0	0	0	0	0	0	0	0	0	0	0	0	0	0	0	0	0	0	0	0	0
1810008B01Rik	ENSMUSG00000089745	-2.21109	#DIV/0!	13.579	1.67579e-07	0.00811752	6.95768e-07	0.434794	0.432717	0.237065	0.354838	0.364853	2.50179	2.61959	2.85153	1.84961	3.40044	2.99939	2.70372	0.903544	0.998091	0.502038	1.1243	1.16816	1.03236	0.954749	0.599107	1.0725	1.00216	0.636751	0.499143	0.761264	0.761821	0	1.55608	0.0555011	0.805793	0	0	0.0362263	0.0510685	0.0218237
1810008I18Rik	ENSMUSG00000100094	27.9963	#DIV/0!	8.09267	2.62913e-05	1	8.51932e-05	0	0	0	0	0	0	0	0	0	0	0	0	0	0.336759	0.381126	0.126448	0.26276	0.391861	0.249826	0	0	0	0	0	0	0	0	0	0	0	15.8927	10.4971	69.9088	36.5463	33.2112
1810009A15Rik	ENSMUSG00000071653	-57.31	-38.1127	98.932	0	0	0	33.8228	29.5623	34.2969	30.6248	32.0767	30.7004	28.9351	30.3839	28.2056	27.5398	30.0997	29.3107	53.8177	57.746	61.5349	62.3229	61.1772	56.5265	58.8542	41.48	46.2474	46.8184	44.9637	43.6285	42.5387	44.2794	24.0769	2.0688	1.01962	1.54421	1.92476	1.1666	10.3572	6.42074	4.96732
1810009J06Rik	ENSMUSG00000094808	0.115467	#DIV/0!	4.89474	0.00126601	1	0.00325386	0	0	0	0	0	0	0	0	0	0	0	0	0	0	0	0	0	0	0	0	0	0	0	0	0	0	0	0.230933	0	0.115467	0	0	0	0	0
1810010D01Rik	ENSMUSG00000109305	0.702792	#DIV/0!	18.7124	4.54709e-09	0.000220261	2.34022e-08	0	0	0	0	0	1.01427	1.15549	0.887857	0.974824	0.472663	0.389123	0.815704	0.146525	0.143874	0.0814142	0.0810334	0.0841943	0	0.0895068	0	0	0	0	0	0	0	0	0	0	0	0	0	0.0234989	0	0.00587473
1810010H24Rik	ENSMUSG00000078607	-2.59615	-16.9107	15.4861	3.97705e-08	0.00192648	1.79642e-07	3.2087	2.02247	2.33266	2.9096	2.61836	2.61556	2.62916	2.63749	2.38871	2.44971	2.95133	2.61199	2.61163	2.34612	2.65521	2.76572	3.25675	2.92047	2.75932	2.24013	1.28982	2.21874	1.9423	1.84179	1.81024	1.8905	2.08285	0.0805868	0.245753	0.16317	0.195976	0.0344741	0.882235	0.577878	0.422641
1810010K12Rik	ENSMUSG00000056329	0.14051	#DIV/0!	4.89474	0.00126601	1	0.00325386	0	0	0	0	0	0	0	0	0	0	0	0	0	0	0	0	0	0	0	0	0	0	0	0	0	0	0	0.28102	0	0.14051	0	0	0	0	0
1810011H11Rik	ENSMUSG00000041707	3.6404	#DIV/0!	4.72565	0.00159467	1	0.00401611	0	0	0	0	0	0	0	0	0	0	0	0	0	0	0	0	0	0	0	0	0	0	0	0	0	0	0	0	0	0	0	0	0.468926	0.661048	0.282493
1810011O10Rik	ENSMUSG00000056313	-18.3154	#DIV/0!	12.1113	5.58371e-07	0.0270475	2.17511e-06	1.298	1.44085	1.85094	1.95564	1.63636	2.29804	2.88749	3.30032	2.70774	3.23506	3.80207	3.03845	3.5792	3.25975	4.09272	3.32771	4.59015	4.97848	3.97134	2.31133	1.86084	1.49589	1.81317	2.00591	1.80644	1.88226	24.3655	0	0	0	0.274421	0.257457	10.6151	7.29443	4.61034
1810012K08Rik	ENSMUSG00000087595	1.65828	#DIV/0!	0.850598	0.541336	1	0.965419	0.156988	0	0	0	0.0392469	0	0	0.329466	0.667824	0.350792	0	0.22468	0	0	0	0	0	0	0	0	0	0	0	0	0	0	0	0.236566	0.0801576	0.158362	0.0479413	0	0.15696	0.590046	0.198737
1810012K16Rik	ENSMUSG00000099825	-0.720888	#DIV/0!	4.55311	0.00202416	1	0.00500972	1.31789	0.49185	0.538921	0.537771	0.721609	0.157982	0.47641	0.172864	0.175197	0.55216	0	0.255769	0.513509	0.168072	0	0	0.78684	0.195572	0.277332	0.363188	0.361202	0.379704	0	0.567353	0.76915	0.406766	0.601509	0	0	0	0.0503077	0	0	0.232189	0.0706242
1810013D15Rik	ENSMUSG00000028177	-0.423168	-8.23245	12.1282	5.50394e-07	0.0266611	2.14542e-06	0.424851	0.422822	0.277973	0.0924598	0.304527	0.285201	0.40955	0.267487	0.361462	0.806937	0.32825	0.409815	0.485586	0.520143	0.735837	0.439437	0.507309	0.20175	0.481677	0	0.093153	0.195849	0.0497752	0.048773	0.148771	0.089387	0.103418	0.0640211	0.0650784	0.0645498	0	0	0.0778755	0.179643	0.0643796
1810013L24Rik	ENSMUSG00000022507	-6.44148	-3.19826	3.78666	0.00605741	1	0.0141258	3.14701	2.64675	3.06922	3.13501	2.9995	2.82669	2.84139	3.30228	3.34684	3.93696	4.15843	3.4021	5.75687	5.38135	5.1691	4.07519	4.81635	5.02529	5.03736	3.98207	4.13037	4.54627	3.79088	3.94352	3.59572	3.99814	5.63751	5.56046	13.183	9.37174	1.12347	0.828616	4.30606	5.10196	2.84003
1810014B01Rik	ENSMUSG00000097412	-2.81188	-2.86953	4.11878	0.00373939	1	0.00894764	4.06883	4.64331	3.84534	4.4865	4.26099	4.16212	6.17106	4.61113	5.36571	4.90961	5.20952	5.07152	3.60765	4.31725	3.06943	3.36682	3.62771	4.05757	3.6744	3.58815	3.74695	3.37619	3.68648	3.42541	3.29285	3.51934	1.71677	4.00581	0.415507	2.21066	0.331346	0.384694	1.78093	3.77225	1.5673
1810017P11Rik	ENSMUSG00000106838	0	1	0	1	1	1	0	0	0	0	0	0	0	0	0	0	0	0	0	0	0	0	0	0	0	0	0	0	0	0	0	0	0	0	0	0	0	0	0	0	0
1810018F18Rik	ENSMUSG00000101088	0	1	0	1	1	1	0	0	0	0	0	0	0	0	0	0	0	0	0	0	0	0	0	0	0	0	0	0	0	0	0	0	0	0	0	0	0	0	0	0	0
1810019D21Rik	ENSMUSG00000086390	3.48404	#DIV/0!	2.77599	0.0280839	1	0.0606691	1.22007	1.21424	1.64723	1.58049	1.41551	0.724312	0.728079	0.85351	1.23575	0.908756	1.02602	0.912738	0.664041	0.592748	0.536672	1.00155	0.693748	0.551789	0.673426	1.85727	1.27387	1.47304	1.29329	1.06716	1.08504	1.34161	3.57098	0	0	0	0.212907	0.262168	3.7951	8.10686	3.09426
1810019N24Rik	ENSMUSG00000097115	-0.148295	#DIV/0!	2.36475	0.0536689	1	0.112314	0.122267	0.121683	0.133329	0.199566	0.144211	0.527641	0.0589318	0.192449	0	0.204906	0.202428	0.197726	0	0	0.0705884	0	0	0.0725768	0.0238609	0	0	0	0	0	0	0	0	0	0	0	0	0	0.0305614	0.0287217	0.0148208
1810020O05Rik	ENSMUSG00000089997	-0.55306	#DIV/0!	15.1495	5.07847e-08	0.00246001	2.25979e-07	0.0860659	0.17131	0.0938523	0.0936519	0.11122	0.990441	0.995593	0.361248	0.366123	0.576947	0.37998	0.611722	0	0	0	0	0	0	0	0	0	0	0	0	0	0	0	0	0	0	0	0	0	0	0
1810021B22Rik	ENSMUSG00000087331	-5.03455	-17.6102	16.2515	2.31243e-08	0.00112014	1.07737e-07	4.92794	5.0045	6.14146	3.72078	4.94867	2.21827	2.90844	2.32171	2.24608	2.02253	1.66506	2.23035	5.01588	5.33553	5.57396	5.31673	6.60493	4.17883	5.33765	3.76929	4.29996	3.59299	2.71003	3.46364	2.93474	3.46178	2.50931	0.6062	0	0.3031	0.122849	0.129663	1.42449	0.803247	0.620063
1810022K09Rik	ENSMUSG00000078784	-40.9498	-8.70107	19.7423	2.41317e-09	0.000116894	1.28909e-08	45.8523	47.3727	47.9265	49.726	47.7193	43.5284	40.633	38.8907	39.2515	42.6141	41.4747	41.0654	41.821	40.3298	46.0586	42.4168	41.432	38.9955	41.8423	27.482	25.7538	29.5612	28.727	27.2634	26.8803	27.6113	36.3811	2.71113	8.81889	5.76501	3.09247	1.15979	11.4353	6.01347	5.42526
1810024B03Rik	ENSMUSG00000044145	-1.80092	-32.3883	45.9934	4.36318e-14	2.11352e-09	4.79148e-13	1.04072	1.21258	0.830394	1.07721	1.04023	0.778961	0.905358	0.932249	0.755863	0.907513	0.756455	0.8394	1.3451	1.94229	2.11026	2.21707	1.60643	1.92862	1.8583	0.391732	0.751351	0.643572	1.13008	1.10732	1.09626	0.853386	0.324391	0.114751	0	0.0573756	0.00775163	0.0163631	0.0930558	0.238512	0.0889205
1810026B05Rik	ENSMUSG00000101970	-4.74829	-10.5705	17.0715	1.3197e-08	0.00063926	6.37666e-08	5.33504	4.80042	5.45111	4.37384	4.9901	6.08346	4.39611	5.87433	6.69974	6.36888	6.22733	5.94164	4.0702	3.74302	3.67921	4.09875	3.66522	4.1646	3.9035	4.96257	5.22387	5.55883	5.10314	5.73869	4.87945	5.24443	2.63292	1.99333	1.76131	1.87732	0.0490999	0.0188447	0.837866	1.0232	0.482253
1810026J23Rik	ENSMUSG00000048429	-25.9081	-5.66467	7.32264	6.18284e-05	1	0.000192652	42.753	42.4639	38.7784	43.1807	41.794	36.1748	36.0615	34.4521	34.6146	36.0787	34.607	35.3314	24.9581	26.4205	23.6978	25.9065	23.2851	24.8716	24.8566	28.8282	30.7274	31.9737	31.5055	30.5774	30.3599	30.662	31.9684	4.28356	8.02643	6.15499	1.24136	1.31937	8.60686	9.2017	5.09232
1810030O07Rik	ENSMUSG00000044148	-31.007	-33.4901	37.5564	6.82787e-13	3.30742e-08	6.20995e-12	19.0973	17.4776	15.4367	15.7307	16.9356	25.7423	25.49	24.8741	25.8844	24.6564	24.2109	25.143	31.8459	30.0433	33.2689	31.5402	32.0927	32.9773	31.9614	22.7444	22.6566	20.9314	21.5919	20.0456	21.3168	21.5478	12.4954	4.30157	4.48342	4.3925	0.509787	0.258268	1.5689	1.3176	0.913639
1810032O08Rik	ENSMUSG00000020812	4.31482	8.93124	0.751381	0.613059	1	1	0.941361	0.807643	1.13272	0.635794	0.879379	0.653723	0.59454	0.681244	0.483306	0.616539	0.573255	0.600435	0.843208	1.02665	1.01199	1.15648	1.00778	1.04049	1.01443	0.429389	0.391454	0.710783	0.570461	0.745299	0.416784	0.544028	0.0197542	1.34517	2.18782	1.76649	0.0297388	0.711463	2.46658	3.03488	1.56066
1810034E14Rik	ENSMUSG00000097101	1.72183	46.2827	5.29062	0.000745727	1	0.00207735	0.199692	0.198738	0.272198	0.108647	0.194819	0.430883	0.384999	0.52386	0.37165	0.111554	0.440819	0.377294	1.08932	0.865872	1.15288	0.91799	0.894186	0.948283	0.978089	0.0550316	0	0	0.0584893	0.114623	0	0.038024	1.15448	1.12844	0.509811	0.819125	0.579332	0.836737	2.59553	3.63549	1.91177
1810037I17Rik	ENSMUSG00000054091	-197.877	-38.9374	133.35	0	0	0	102.618	110.864	115.968	118.171	111.905	147.95	152.614	143.954	152.837	146.503	142.502	147.727	202.596	199.801	209.62	213.282	195.072	198.186	203.093	171.605	164.705	173.41	174.651	182.638	179.08	174.348	70.2016	4.79943	5.63231	5.21587	2.08759	1.05161	14.964	12.7007	7.701
1810041H14Rik	ENSMUSG00000102112	-2.74341	-18.7618	39.5974	3.35065e-13	1.62306e-08	3.19562e-12	2.7531	3.0561	3.69498	2.18921	2.92335	0.609278	0.408298	0.777787	1.01351	0.118305	0.233748	0.526821	0.550116	1.08032	1.34491	0.730158	0.758639	1.00567	0.911636	0.933791	1.04477	1.58641	0.62029	0.850919	0.741583	0.962961	0.128878	0	1.29759	0.648796	0.0970092	0	0.194094	0.29849	0.147398
1810041L15Rik	ENSMUSG00000062760	89.4129	#DIV/0!	197.285	0	0	0	4.29165	3.92892	3.91493	4.07122	4.05168	1.09487	1.11383	1.03924	1.0679	1.0143	1.22977	1.09332	0	0	0	0	0	0	0	2.0015	1.77943	1.69621	2.09503	1.15275	1.20418	1.65485	0	75.5534	103.272	89.4129	0	0	0.00229214	0	0.000573035
1810043G02Rik	ENSMUSG00000020284	-6.40001	-30.1198	21.9414	6.75982e-10	3.27446e-05	3.91588e-09	7.00274	6.9287	6.92455	6.58425	6.86006	5.11167	5.51839	5.1937	5.33609	5.46911	5.53805	5.36117	6.62628	6.5341	6.75122	6.14145	7.12789	6.53782	6.6198	5.93564	6.48455	5.59441	5.91032	5.18252	5.01543	5.68714	2.53211	0.286863	0.486001	0.386432	0.0498294	0.0262964	0.333081	0.440799	0.212501
1810043H04Rik	ENSMUSG00000078572	-98.8067	-174.389	60.2561	9.99201e-16	4.84013e-11	1.40416e-14	89.4627	88.2827	87.0703	89.2358	88.5129	85.0689	84.0533	76.303	79.6308	69.4118	68.6917	77.1932	86.2202	90.9431	99.8056	105.672	83.3451	85.8134	91.9665	102.31	96.7751	99.1174	102.915	102.951	92.1912	99.3766	27.4188	1.13971	0	0.569857	1.81476	0.696509	12.4592	10.6093	6.39494
1810044D09Rik	ENSMUSG00000100680	-5.81151	-28.7332	11.972	6.2904e-07	0.0304707	2.43299e-06	2.03955	4.24415	4.04376	5.04391	3.84284	5.86775	5.18333	4.28035	4.3381	5.59318	5.52555	5.13138	3.46777	4.35084	2.99725	3.19632	4.2066	4.62251	3.80688	0.61316	1.42288	0.641044	2.38952	1.06427	1.08211	1.20217	4.73905	0.419101	0	0.209551	0.396354	0	3.08967	1.39377	1.21995
1810046K07Rik	ENSMUSG00000036027	0.11043	#DIV/0!	2.78538	0.027675	1	0.0598178	0	0	0	0	0	0	0	0	0	0	0	0	0	0	0	0	0	0	0	0	0	0	0	0	0.073195	0.0121992	0	0	0	0	0.114899	0	0.417977	0.0589225	0.14795
1810049J17Rik	ENSMUSG00000097221	-6.54761	#DIV/0!	1.8951	0.113246	1	0.22652	8.38695	7.76456	5.74266	8.70173	7.64897	4.30209	4.32447	6.54938	3.52631	2.83291	3.87506	4.23504	7.09317	6.5668	6.08069	5.37978	6.98704	7.17819	6.54761	3.65507	1.92446	3.14694	3.19919	3.35868	5.00863	3.38216	2.25523	0	0	0	0.0595634	1.25733	5.07028	5.77307	3.04006
1810053B23Rik	ENSMUSG00000100277	0.279932	#DIV/0!	1.91378	0.109936	1	0.220235	0	0	0	0	0	0.0859005	0.0287825	0	0	0.0333589	0	0.0246737	0	0	0	0	0	0	0	0	0	0	0	0	0	0	0	0	0	0	0.0364722	0.0384949	0.5871	0.0981944	0.190065
1810055G02Rik	ENSMUSG00000035372	-18.5753	-8.17368	10.0232	3.68265e-06	0.178388	1.3063e-05	11.5871	11.1029	12.061	12.4	11.7877	16.2087	14.4468	16.4294	15.5308	15.353	14.956	15.4874	22.1388	21.9335	19.5711	20.1949	20.7539	22.3961	21.1647	14.5673	15.7999	15.3401	15.2582	13.0821	14.3073	14.7258	11.8009	1.73163	3.44712	2.58937	0.979663	0.586444	10.8909	9.40296	5.46498
1810058I24Rik	ENSMUSG00000073155	-59.606	-43.1105	73.7299	1.11022e-16	5.37792e-12	1.77959e-15	33.5327	33.4048	34.8016	34.9386	34.1694	19.1208	18.3778	17.6275	16.7638	17.8283	17.6484	17.8944	38.3062	35.9287	41.447	40.9184	36.6784	36.2358	38.2524	44.8136	44.2491	42.7855	43.2304	45.444	43.6744	44.0329	49.2632	1.70712	1.12382	1.41547	3.29152	2.14912	12.5563	14.5225	8.12987
1810059C17Rik	ENSMUSG00000086340	-0.523275	#DIV/0!	3.70976	0.00678405	1	0.015731	0.185033	0	0	0	0.0462582	0.177445	0.178368	0	0.196782	0.620188	0.20423	0.229502	0	0.755115	0.427299	0.637951	0.220945	1.09834	0.523275	0	0.202852	0	0.650349	0.637253	0.431956	0.320402	0	0	0	0	0	0	0.0308333	0	0.00770833
1810059H22Rik	ENSMUSG00000108207	1.06051	24.7511	10.5629	2.21295e-06	0.107196	8.04349e-06	0.254072	0.449527	0.338627	0.0614371	0.275916	0.0541453	0.0272135	0.0592461	0.0600455	0.063081	0.0934773	0.0595348	0.351992	0.48963	0.358559	0.194663	0.202256	0.201087	0.299698	0.124476	0.0309489	0.130137	0.099223	0.0324083	0.164758	0.0969918	0.58411	1.44637	0.763958	1.10517	0.0603471	0.0181983	0.461012	0.358104	0.224415
1810062G17Rik	ENSMUSG00000027713	-0.926356	#DIV/0!	5.16472	0.000880958	1	0.00243668	0.197829	0.295326	0.323589	0	0.204186	0.0948583	0	0.311383	0.315585	0.110513	0.109177	0.156919	0.205554	0	0.228424	0.341034	0.118112	0.352288	0.207569	0.109036	0.43376	0.113995	0.115887	0.227107	0.230914	0.205117	1.26409	0	0	0	0.0302067	0	0.478001	0.325303	0.208378
1810062O18Rik	ENSMUSG00000084925	-1.23916	-78.0207	59.0458	1.33227e-15	6.4535e-11	1.8313e-14	0.583452	0.451629	0.282772	0.282169	0.400006	0.124339	0.187479	0.204079	0.206833	0.217289	0.143108	0.180521	1.41455	1.32281	1.04796	1.04306	1.62562	1.07748	1.25525	0	0.142142	0	0	0	0	0.0236903	0.867933	0.0488449	0.662021	0.355433	0	0	0.0324082	0	0.00810206
1810063I02Rik	ENSMUSG00000085551	0.439024	#DIV/0!	3.77986	0.00611828	1	0.0142613	0	0	0.358625	0	0.0896563	0	0	0.345098	0	0	0.362992	0.118015	0	0	0	0	0	0	0	0.362525	0.360543	0.758023	0.385304	0	0.767746	0.439024	0	0	0	0	0	0	0	0	0
1810064F22Rik	ENSMUSG00000090925	-0.613198	#DIV/0!	20.8576	1.24938e-09	6.05198e-05	6.97153e-09	0.130928	0.130302	0.285545	0.178085	0.181215	0.0313897	0	0	0.0348103	0	0	0.0110333	0.680202	0.467524	0.642501	0.601879	0.82078	0.466305	0.613198	0.0360814	0.035884	0.113167	0.115045	0.112729	0	0.0688177	0	0.024662	0.0167128	0.0206874	0.00999574	0.0844008	0.0927239	0.430586	0.154427
1810065E05Rik	ENSMUSG00000013653	0	1	0	1	1	1	0	0	0	0	0	0	0	0	0	0	0	0	0	0	0	0	0	0	0	0	0	0	0	0	0	0	0	0	0	0	0	0	0	0	0
2010001A14Rik	ENSMUSG00000087165	-12.7089	-132.479	49.2251	1.70974e-14	8.282e-10	1.98943e-13	6.5627	5.90335	4.12871	5.21854	5.45333	3.38886	6.20468	2.51622	4.42924	4.51214	5.71128	4.4604	14.8182	12.6186	13.5524	14.6493	11.9054	9.28942	12.8055	9.59931	9.82353	10.1813	11.5332	10.8663	8.83876	10.1404	2.53451	0	0.193321	0.0966606	0.269787	0.162714	1.72451	1.30447	0.865368
2010001K21Rik	ENSMUSG00000051606	0.2214	#DIV/0!	2.04219	0.0896269	1	0.181852	0.173624	0	0.189332	0	0.0907391	0.499514	0.167371	0.18219	0.184649	0	0	0.172287	0	0	0	0	0	0	0	0	0	0	0	0	0	0	0	0	0	0	0	0	0.115729	0	0.0289322
2010003K11Rik	ENSMUSG00000042041	40.1963	#DIV/0!	6.5706	0.00014903	1	0.000445893	0	0	0	0	0	0.445061	0.0745626	0.0811646	0	0.172836	0.25612	0.171624	0	0	0	0	0	0	0	0	0	0	0	0	0	0	61.1922	0	0	0	2.78726	0.797787	31.4881	8.24913	10.8306
2010005H15Rik	ENSMUSG00000095620	0.336603	#DIV/0!	12.4604	4.15857e-07	0.0201441	1.64321e-06	0.141019	0.280691	0	0	0.105427	0	0	0	0	0	0	0	0.439576	0.431621	0.488485	0.324134	0.168389	0.167415	0.336603	0	0	0	0	0	0	0	0	0	0	0	0	0	0.0234989	0	0.00587473
2010007H06Rik	ENSMUSG00000044694	1.1676	146.89	30.2418	1.18875e-11	5.7583e-07	8.95258e-11	1.33322	0.981507	1.43392	1.13276	1.22035	0.0350288	0	0	0	0	0	0.00583813	0.474411	0.242229	0.379581	0.27286	0.436159	0.195136	0.333396	1.16766	1.10121	1.26286	1.24103	1.27894	1.00193	1.17561	1.05585	0	0.419633	0.209817	0	0	0.03652	0.0171609	0.0134202
2010008C14Rik	ENSMUSG00000107761	0.175419	#DIV/0!	17.9292	7.49342e-09	0.000362981	3.74246e-08	0	0	0	0	0	0	0	0	0	0	0	0	0	0	0	0	0	0	0	0	0	0	0	0	0	0	0.0924749	0	0	0	0	0	0.0253218	0	0.00633045
2010009K17Rik	ENSMUSG00000100860	0.179615	#DIV/0!	1.60688	0.178523	1	0.347701	0	0	0	0	0	0	0	0	0	0	0	0	0	0	0	0	0	0	0	0	0	0	0	0	0	0	0	0.35923	0	0.179615	0	0	0	0	0
2010010A06Rik	ENSMUSG00000102047	0.0260773	#DIV/0!	1.62943	0.172324	1	0.336154	0	0	0	0	0	0	0	0	0	0	0	0	0	0	0	0	0	0	0	0	0	0	0	0	0	0	0	0	0	0	0	0	0.0248401	0.105052	0.0324729
2010013B24Rik	ENSMUSG00000087277	0	1	0	1	1	1	0	0	0	0	0	0	0	0	0	0	0	0	0	0	0	0	0	0	0	0	0	0	0	0	0	0	0	0	0	0	0	0	0	0	0
2010015M23Rik	ENSMUSG00000096983	-1.7916	-57.5754	45.0121	5.86198e-14	2.83954e-09	6.3143e-13	0.901861	0.673166	1.31127	1.39025	1.06914	2.1622	2.02855	1.73499	2.23796	1.51142	1.57609	1.8752	0.858989	0.613413	0.607449	0.863726	1.43587	0.981451	0.893483	0.414228	0.411963	0.346453	0.176102	0.0862781	0.263172	0.283033	0	0.113252	0	0.0566259	0	0	0.0500945	0	0.0125236
2010016I18Rik	ENSMUSG00000091575	-7.02605	-407.282	40.92	2.14939e-13	1.04117e-08	2.10762e-12	1.05581	0.868025	0.550635	0.899116	0.843396	4.27017	4.46939	4.19075	4.68667	4.35943	4.45872	4.40585	6.10525	6.04159	7.95064	6.85833	7.78362	7.52062	7.04334	3.13733	4.12668	3.75613	3.17311	4.0578	4.07222	3.72055	0.111742	0.0345871	0	0.0172935	0	0	0.0458965	0.0431338	0.0222576
2010103J01Rik	ENSMUSG00000104368	-0.107365	#DIV/0!	1.08914	0.390596	1	0.715816	0	0	0	0	0	0	0	0.487406	0	0	0	0.0812343	0	0	0	0	0	0	0	0	0	0	0	0	0	0	0	0	0	0	0	0	0.0387006	0	0.00967514
2010106C02Rik	ENSMUSG00000100738	0.0514352	#DIV/0!	0.577079	0.745564	1	1	0	0	0	0	0	0	0	0	0	0	0	0	0	0	0	0	0	0	0	0	0	0	0	0	0	0	0	0.10287	0	0.0514352	0	0	0.0227512	0	0.00568781
2010106E10Rik	ENSMUSG00000025528	1.03822	#DIV/0!	69.5109	1.11022e-16	5.37792e-12	1.77959e-15	0	0	0	0	0	0	0	0	0	0	0	0	0	0	0	0	0	0	0	0	0	0	0	0	0	0	0.766959	0	0	0	0.0213817	0	0	0.0657899	0.0217929
2010107E04Rik	ENSMUSG00000021290	-521.615	-9.42117	59.4031	1.22125e-15	5.91571e-11	1.68924e-14	523.384	534.153	565.889	546.951	542.594	641.135	633.047	594.024	597.576	581.997	580.954	604.789	508.166	517.608	574.683	576.252	494.077	502.358	528.857	560.341	521.009	532.049	579.062	511.569	543.484	541.252	346.153	66.7783	57.1034	61.9409	37.4701	14.8007	218.244	185.234	113.937
2010107G12Rik	ENSMUSG00000029847	0.0440538	#DIV/0!	3.07281	0.0177274	1	0.0391142	0.0496479	0.0988216	0.0270698	0	0.0438848	0	0	0	0	0	0	0	0.07738	0	0	0.0285291	0	0.0589411	0.027475	0	0	0	0	0	0	0	0	0.0374074	0.0507002	0.0440538	0	0	0.00413659	0.0116628	0.00394984
2010107G23Rik	ENSMUSG00000020083	-20.8267	-72.8599	52.8987	6.32827e-15	3.06541e-10	7.85802e-14	15.3258	15.3128	14.306	13.9466	14.7228	9.59533	9.93664	10.3724	10.0301	8.81475	8.70816	9.57623	22.1432	21.249	21.4657	20.8094	20.9714	20.0606	21.1166	17.2273	17.5308	18.2894	16.8577	16.8306	18.2065	17.4904	0.772619	1.02491	1.37368	1.19929	0.083081	0	0.65987	0.29824	0.260298
2010109A12Rik	ENSMUSG00000029384	-0.281566	#DIV/0!	3.02623	0.0190455	1	0.0418853	0	0	0	0	0	0.314812	0.158225	0	0.174559	0	0.181165	0.138127	0.170546	0	0.758086	0.565906	0	0.19486	0.281566	0	0	0	0	0	0	0	0	0	0	0	0	0	0.136756	0.154229	0.0727462
2010109I03Rik	ENSMUSG00000063522	0.0242149	#DIV/0!	1.93569	0.106173	1	0.213315	0	0	0	0	0	0	0	0.0286362	0	0	0	0.0047727	0	0	0	0	0	0	0	0	0	0	0	0	0	0	0	0.0205616	0.0278682	0.0242149	0	0	0.00454749	0	0.00113687
2010109P13Rik	ENSMUSG00000107558	0	1	0	1	1	1	0	0	0	0	0	0	0	0	0	0	0	0	0	0	0	0	0	0	0	0	0	0	0	0	0	0	0	0	0	0	0	0	0	0	0
2010110E17Rik	ENSMUSG00000098434	0.00310671	#DIV/0!	0.582707	0.741272	1	1	0	0	0	0	0	0	0	0	0	0	0	0	0	0	0	0	0	0	0	0	0	0	0	0	0	0	0	0	0	0	0	0	0	0	0
2010110G14Rik	ENSMUSG00000106095	0	1	0	1	1	1	0	0	0	0	0	0	0	0	0	0	0	0	0	0	0	0	0	0	0	0	0	0	0	0	0	0	0	0	0	0	0	0	0	0	0
2010110K18Rik	ENSMUSG00000097755	-0.0405386	#DIV/0!	2.7476	0.0293578	1	0.0632546	0	0	0	0	0	0.0302789	0.0913092	0.0331313	0.134313	0.0352758	0	0.0540514	0	0	0	0	0	0	0	0	0	0	0	0	0	0	0	0	0	0	0	0	0.00526132	0.0148339	0.00502379
2010111I01Rik	ENSMUSG00000021458	-10.24	-22.6472	19.8008	2.32959e-09	0.000112845	1.24732e-08	9.6512	9.53448	10.0446	9.97679	9.80176	10.1402	10.6444	10.7231	10.1131	9.46674	9.60291	10.1151	4.37991	4.69161	4.24449	4.46931	4.89786	4.61679	4.54999	11.0143	10.425	10.8936	10.2098	9.69463	10.3044	10.4236	6.75429	0.417055	0.529022	0.473039	0.117025	0.100642	1.07611	1.45365	0.686855
2010204K13Rik	ENSMUSG00000063018	1.6227	#DIV/0!	10.528	2.28587e-06	0.110728	8.29297e-06	0	0	0	0	0	0	0	0	0	0	0	0	0.177441	0.290383	0.460096	0.523364	0.0679724	0.202738	0.286999	0	0	0	0	0	0	0	0.138566	0.600456	2.64495	1.6227	0.0521509	0.0366954	0.170742	0.0802321	0.0849551
2010300C02Rik	ENSMUSG00000026090	-20.7445	-3102.24	19.8472	2.26551e-09	0.000109742	1.2149e-08	25.675	28.0793	26.2746	25.0206	26.2624	16.9086	16.4488	17.3276	16.1641	16.5845	16.3055	16.6232	2.82273	2.68107	2.58324	2.26507	2.54424	2.23442	2.5218	7.30066	8.44814	7.10062	7.07289	7.15469	7.08808	7.36085	0	0.0133782	0	0.0066891	0	0	0.0295878	0	0.00739696
2010300F17Rik	ENSMUSG00000097289	0.0405744	#DIV/0!	4.89474	0.00126601	1	0.00325386	0	0	0	0	0	0	0	0	0	0	0	0	0	0	0	0	0	0	0	0	0	0	0	0	0	0	0	0	0	0	0	0	0	0	0
2010308F09Rik	ENSMUSG00000100714	-0.0962409	#DIV/0!	1.47327	0.219789	1	0.423593	0	0	0.139579	0	0.0348947	0	0.123388	0.134314	0	0	0	0.0429503	0	0.13059	0.147795	0.147103	0	0.151958	0.0962409	0	0	0	0	0	0	0	0	0	0	0	0	0	0.149305	0	0.0373263
2010309G21Rik	ENSMUSG00000106567	0.0235851	#DIV/0!	0.582707	0.741272	1	1	0	0	0	0	0	0.188681	0	0	0	0	0	0.0314469	0	0	0	0	0	0	0	0	0	0	0	0	0	0	0	0	0	0	0	0	0	0	0
2010310C07Rik	ENSMUSG00000101268	0.0136213	#DIV/0!	0.80616	0.572927	1	1	0	0	0	0	0	0	0	0	0	0	0	0	0	0.0383383	0.0433892	0	0	0	0.0136213	0	0	0	0	0	0	0	0	0	0	0	0	0	0.00626181	0	0.00156545
2010315B03Rik	ENSMUSG00000074829	-6.14525	-6.70011	26.3413	6.97401e-11	3.37821e-06	4.66926e-10	4.69664	4.49091	4.042	4.25884	4.3721	6.18203	5.25987	6.30539	6.1946	5.47886	6.09871	5.91991	3.03806	2.77168	3.77484	4.49804	3.54636	3.38919	3.50303	4.77118	4.34125	4.66976	4.61242	3.88523	4.27282	4.42544	6.30478	2.63668	1.24607	1.94137	0.175768	0.11873	1.53458	2.43371	1.0657
2010320M18Rik	ENSMUSG00000100691	-25.382	-126.737	63.5837	4.44089e-16	2.15117e-11	6.58051e-15	18.0401	20.887	22.399	22.3512	20.9193	17.129	16.9599	15.8375	16.8111	16.1642	13.4059	16.0513	24.5906	27.2434	22.9956	29.5595	22.7144	26.4	25.5839	19.6892	21.7355	20.5846	19.9846	20.8125	23.6632	21.0783	12.2284	0.403733	0	0.201866	0.545457	0.748419	4.70267	6.00002	2.99914
2010320O07Rik	ENSMUSG00000089983	-0.1194	#DIV/0!	4.58211	0.00194423	1	0.00482398	0.17164	0.17082	0.187168	0.186769	0.179099	0	0	0	0	0	0	0	0	0.175115	0	0.197259	0	0.203768	0.0960235	0	0	0	0	0	0	0	0	0	0	0	0	0	0	0	0
2200002A13Rik	ENSMUSG00000108479	0.00947611	#DIV/0!	0.582707	0.741272	1	1	0	0	0	0	0	0	0	0	0	0	0	0	0	0	0	0	0	0	0	0	0	0	0	0	0	0	0	0	0	0	0	0	0	0	0
2200002D01Rik	ENSMUSG00000030587	-11.2053	-129.004	7.02647	8.69513e-05	1	0.000266392	1.44039	1.20415	0.753939	1.44196	1.21011	0.607785	0.888649	0.906874	0.30637	0.579345	1.20827	0.749549	1.85583	1.11686	1.79621	1.58917	1.37596	1.71001	1.57401	4.76336	3.66352	4.64798	4.11763	2.84414	4.97661	4.16887	2.6998	0.0868215	0.0882553	0.0875384	0.879741	0.408553	1.78577	2.86931	1.48584
2200002J24Rik	ENSMUSG00000013083	0	1	0	1	1	1	0	0	0	0	0	0	0	0	0	0	0	0	0	0	0	0	0	0	0	0	0	0	0	0	0	0	0	0	0	0	0	0	0	0	0
2200007N16Rik	ENSMUSG00000108787	0	1	0	1	1	1	0	0	0	0	0	0	0	0	0	0	0	0	0	0	0	0	0	0	0	0	0	0	0	0	0	0	0	0	0	0	0	0	0	0	0
2210008F06Rik	ENSMUSG00000097165	-1.10291	#DIV/0!	40.7814	2.25042e-13	1.0901e-08	2.20179e-12	0.749537	1.32615	1.36225	1.17809	1.15401	0	0	0	0	0.186095	0.0919222	0.0463361	0	0	0	0	0	0	0	0.367216	0.547812	0.479894	0.0975723	0.478038	0.68047	0.441834	0	0	0	0	0	0	0.0138778	0	0.00346946
2210010C04Rik	ENSMUSG00000029882	0	1	0	1	1	1	0	0	0	0	0	0	0	0	0	0	0	0	0	0	0	0	0	0	0	0	0	0	0	0	0	0	0	0	0	0	0	0	0	0	0
2210011C24Rik	ENSMUSG00000074217	-92.1009	#DIV/0!	14.5362	8.00901e-08	0.00387956	3.4732e-07	121.041	122.684	129.557	122.55	123.958	113.02	115.144	108.61	110.618	110.795	106.64	110.804	2.18668	1.82179	2.13544	1.31925	1.90376	1.96846	1.88923	19.4024	20.7645	17.7124	19.5008	20.2795	18.7584	19.403	2.36737	0	0	0	0.0194751	0.0411103	0.0531345	0.0299617	0.0359204
2210011K15Rik	ENSMUSG00000101791	0.0194987	#DIV/0!	4.89474	0.00126601	1	0.00325386	0	0	0	0	0	0	0	0	0	0	0	0	0	0	0	0	0	0	0	0	0	0	0	0	0	0	0	0.0389974	0	0.0194987	0	0	0	0	0
2210013O21Rik	ENSMUSG00000086316	-38.7981	-94.2451	40.2954	2.64677e-13	1.2821e-08	2.56265e-12	33.1916	32.9876	33.3527	36.0177	33.8874	19.9927	20.9341	18.2781	18.6706	17.2648	19.1754	19.0526	25.842	23.7418	26.4473	27.3745	26.3678	25.7269	25.9167	35.0257	31.1753	32.6669	33.5842	32.2781	32.2855	32.836	24.094	1.99791	7.86683	4.93237	0.0698079	0	1.08181	0.386629	0.384561
2210016F16Rik	ENSMUSG00000021550	-43.3558	-38.866	38.063	5.70433e-13	2.76318e-08	5.25718e-12	24.7151	24.8195	27.6126	26.4071	25.8886	17.8834	18.0688	17.6582	19.4586	18.7655	18.7853	18.4366	44.4924	46.326	41.8107	43.9271	45.6024	44.8459	44.5007	28.7929	28.2154	27.8943	26.7861	25.477	25.084	27.0416	30.3336	1.03454	1.25542	1.14498	1.22867	2.0996	8.49229	9.4213	5.31046
2210016L21Rik	ENSMUSG00000029559	-19.8346	-21.7176	35.6371	1.37546e-12	6.66271e-08	1.19532e-11	19.6973	21.3409	20.6463	20.6616	20.5865	16.1948	15.4375	15.3444	15.3483	15.4841	15.6281	15.5729	20.8066	20.3744	21.0426	20.8187	21.3051	20.4046	20.792	18.6755	17.2275	16.6637	16.4928	17.9146	18.2149	17.5315	8.74944	4.80996	5.32122	5.06559	0.399902	0.0703468	1.43203	1.66626	0.892134
2210017I01Rik	ENSMUSG00000103523	0.110583	#DIV/0!	14.204	1.0308e-07	0.00499319	4.40705e-07	0	0	0	0	0	0	0	0	0	0	0	0	0	0	0	0	0	0	0	0	0	0	0	0	0	0	0	0.165193	0.0559738	0.110583	0	0	0.0182674	0.0515034	0.0174427
2210019I11Rik	ENSMUSG00000092570	0.00190217	#DIV/0!	0.582707	0.741272	1	1	0	0	0	0	0	0	0	0	0	0	0	0	0	0	0	0	0	0	0	0	0	0	0	0	0	0	0	0	0	0	0	0	0	0	0
2210404O09Rik	ENSMUSG00000078546	-1.81846	-10.0191	16.4586	2.0032e-08	0.000970349	9.43191e-08	2.27625	2.52023	2.97862	2.60073	2.59396	0.573014	0.630851	0.328426	0.423637	0.57221	0.345456	0.478932	1.62603	1.3934	1.37985	1.7658	1.5289	1.95918	1.60886	0.972305	1.18534	1.14769	1.33342	1.50255	0.797079	1.1564	0.986973	0.214381	0.188865	0.201623	0.0173781	0	0.360342	0.42777	0.201372
2210406H18Rik	ENSMUSG00000109036	0	1	0	1	1	1	0	0	0	0	0	0	0	0	0	0	0	0	0	0	0	0	0	0	0	0	0	0	0	0	0	0	0	0	0	0	0	0	0	0	0
2210406O10Rik	ENSMUSG00000039563	-0.386039	-19.7063	8.10747	2.58738e-05	1	8.39413e-05	0.400979	0.471622	0.477007	0.674317	0.505981	0.17479	0.105419	0.0765022	0	0.040727	0.0402346	0.0729454	0	0.111572	0	0.083787	0	0.043276	0.0397725	0	0.0399631	0.0420102	0	0.0418477	0	0.0206368	0	0	0.0930632	0.0465316	0	0.0234987	0.127562	0.0856307	0.0591727
2210407C18Rik	ENSMUSG00000037145	0	1	0	1	1	1	0	0	0	0	0	0	0	0	0	0	0	0	0	0	0	0	0	0	0	0	0	0	0	0	0	0	0	0	0	0	0	0	0	0	0
2210408F21Rik	ENSMUSG00000087380	-9.81029	#DIV/0!	37.4671	7.04881e-13	3.41444e-08	6.40128e-12	3.90725	4.13163	2.92926	4.31808	3.82155	10.5385	9.12205	8.77661	9.02489	9.20828	7.9514	9.10363	10.213	8.09728	11.4198	10.6648	9.91439	8.55245	9.81029	3.83599	4.6851	4.78438	5.14992	5.46674	5.34458	4.87778	5.49862	0	0	0	0.540671	0.275489	4.50678	3.81481	2.28444
2210408I21Rik	ENSMUSG00000071252	-6.94456	-41.1665	100.308	0	0	0	2.66893	2.26268	2.82415	2.47393	2.55742	3.50745	2.97302	2.92508	3.5953	3.35738	2.85854	3.20279	6.79936	6.55528	7.19063	6.52083	6.27944	6.07884	6.57073	7.43137	6.71885	6.97188	7.18028	6.71796	7.68437	7.11745	0.67374	1.26613	2.07945	1.67279	0.108672	0.165677	0.263551	0.250783	0.197171
2210409E12Rik	ENSMUSG00000081766	0	1	0	1	1	1	0	0	0	0	0	0	0	0	0	0	0	0	0	0	0	0	0	0	0	0	0	0	0	0	0	0	0	0	0	0	0	0	0	0	0
2210411M09Rik	ENSMUSG00000085563	0.022609	#DIV/0!	0.894691	0.510976	1	0.920889	0	0	0	0	0	0	0	0	0	0	0	0	0	0	0	0	0	0	0	0	0	0	0	0	0	0	0	0	0	0	0	0	0	0	0
2210412B16Rik	ENSMUSG00000107216	0	1	0	1	1	1	0	0	0	0	0	0	0	0	0	0	0	0	0	0	0	0	0	0	0	0	0	0	0	0	0	0	0	0	0	0	0	0	0	0	0
2210414B05Rik	ENSMUSG00000085394	0	1	0	1	1	1	0	0	0	0	0	0	0	0	0	0	0	0	0	0	0	0	0	0	0	0	0	0	0	0	0	0	0	0	0	0	0	0	0	0	0
2210417A02Rik	ENSMUSG00000086494	0.98015	#DIV/0!	8.24992	2.21969e-05	1	7.25859e-05	0	0	0	0	0	0	0	0	0	0	0	0	0	0	0	0	0	0	0	0	0	0	0	0	0	0	0	0	0	0	0.250166	0.316848	1.52888	1.61646	0.928089
2210418O10Rik	ENSMUSG00000078894	2.80625	21.1099	1.9526	0.103356	1	0.207906	0	2.66581	0	0	0.666453	0	1.61107	0	0	0	0	0.268512	0.689854	0	0.422957	0	0.4374	0.733844	0.380676	0.757104	0	0	0	0	0.0801686	0.139545	2.13164	0	5.89158	2.94579	0	0.118067	2.85362	0.161341	0.783256
2210420H20Rik	ENSMUSG00000101773	-0.0238768	#DIV/0!	0.809196	0.57074	1	1	0.143261	0	0	0	0.0358152	0	0	0	0	0	0	0	0	0	0	0	0	0	0	0	0	0	0	0	0	0	0	0	0	0	0	0	0.0238725	0	0.00596813
2300002M23Rik	ENSMUSG00000039269	0.0264034	#DIV/0!	2.17185	0.0729158	1	0.149879	0	0	0	0	0	0	0	0	0	0	0	0	0	0	0	0	0	0	0	0	0.0765804	0	0.0818397	0	0	0.0264034	0	0	0	0	0	0	0	0	0
2300003K06Rik	ENSMUSG00000078257	0	1	0	1	1	1	0	0	0	0	0	0	0	0	0	0	0	0	0	0	0	0	0	0	0	0	0	0	0	0	0	0	0	0	0	0	0	0	0	0	0
2300009A05Rik	ENSMUSG00000032403	-25.8576	-8.83028	16.0155	2.7279e-08	0.00132139	1.25847e-07	35.807	32.1905	36.5656	40.3623	36.2314	13.4699	13.0632	15.2578	16.0948	12.488	13.7562	14.0216	9.55826	9.78893	10.0507	10.231	7.6773	7.28062	9.0978	16.4645	15.3985	15.1613	17.1513	16.0111	14.3167	15.7505	22.5129	4.84428	14.394	9.61916	0.422894	0.637638	4.87891	7.90021	3.45991
2310001H17Rik	ENSMUSG00000097354	-1.51849	#DIV/0!	11.8228	7.1534e-07	0.034651	2.74986e-06	0.784007	0.879343	0.705661	0.677072	0.761521	0.202882	0.275916	0.235053	0.198521	0.0973264	0.192299	0.200333	1.21547	0.952236	1.06332	1.07265	1.01047	1.47739	1.13192	1.34436	1.6508	1.54892	1.47257	1.71436	1.37995	1.51849	0.795187	0	0	0	0.0494045	0.256711	0.65737	1.64292	0.651601
2310001K20Rik	ENSMUSG00000108514	0	1	0	1	1	1	0	0	0	0	0	0	0	0	0	0	0	0	0	0	0	0	0	0	0	0	0	0	0	0	0	0	0	0	0	0	0	0	0	0	0
2310001K24Rik	ENSMUSG00000053353	-1.60739	#DIV/0!	7.77085	3.73842e-05	1	0.00011924	0	0.12119	0.265577	0	0.0966917	0.233557	0.352157	0.383338	0.259007	0	0	0.204677	0.126527	0.124237	0.140605	0.139947	0	0	0.0885525	0.268465	0.266997	0	0.142667	0.419382	0.284274	0.230297	2.59367	0	0	0	0	0.392492	0.507291	0.228842	0.282156
2310002F09Rik	ENSMUSG00000097178	-0.521847	-1046.42	7.13655	7.65387e-05	1	0.000236149	0.0893737	0	0.0487297	0.0486256	0.0466822	0.0642816	0.150771	0.187566	0.0712864	0.29956	0.197292	0.161793	0.417887	0.364732	0.206392	0.30814	0.4002	0.265257	0.327101	0.369447	0.293941	0.360498	0.471192	0.436054	0.417282	0.391403	0	0.0168347	0	0.00841736	0	0	0	0	0
2310002L09Rik	ENSMUSG00000028396	0.114351	#DIV/0!	6.39654	0.000183918	1	0.000544992	0	0	0	0	0	0	0	0	0	0	0	0	0.260324	0.127806	0	0.143968	0.0498611	0.0991456	0.113517	0	0	0	0	0	0	0	0.228702	0	0	0	0	0	0	0	0
2310003L06Rik	ENSMUSG00000007457	0	1	0	1	1	1	0	0	0	0	0	0	0	0	0	0	0	0	0	0	0	0	0	0	0	0	0	0	0	0	0	0	0	0	0	0	0	0	0	0	0
2310005A03Rik	ENSMUSG00000087254	0.013266	#DIV/0!	1.74104	0.144555	1	0.28484	0	0	0	0	0	0	0	0	0	0	0	0	0	0	0	0	0	0	0	0	0	0	0	0	0	0	0	0	0	0	0	0	0	0.0605663	0.0151416
2310005E17Rik	ENSMUSG00000099446	0	1	0	1	1	1	0	0	0	0	0	0	0	0	0	0	0	0	0	0	0	0	0	0	0	0	0	0	0	0	0	0	0	0	0	0	0	0	0	0	0
2310007B03Rik	ENSMUSG00000034159	1.98524	139.286	10.5729	2.19246e-06	0.106203	7.97316e-06	0.228322	0.227231	0.207482	0.0414078	0.176111	0.218959	0.110049	0.0798621	0.242819	0.212579	0.336013	0.200047	0.751253	0.504712	0.834839	0.656001	0.454393	0.542119	0.623886	0	0.0417182	0	0	0	0.0444178	0.014356	0.764206	0.286716	0	0.143358	0.0697254	0.0245308	0.145846	0.0357566	0.0689647
2310008N11Rik	ENSMUSG00000100335	0	1	0	1	1	1	0	0	0	0	0	0	0	0	0	0	0	0	0	0	0	0	0	0	0	0	0	0	0	0	0	0	0	0	0	0	0	0	0	0	0
2310009A05Rik	ENSMUSG00000098332	-41.8158	-97.1344	26.1512	7.64295e-11	3.70225e-06	5.08341e-10	27.0696	35.2575	38.4336	38.3516	34.7781	26.3081	30.473	22.8766	27.6292	31.2587	29.8781	28.0706	38.3203	35.2171	43.6328	39.0441	34.9267	33.4307	37.4286	34.4458	26.8881	25.5435	27.6704	36.0815	37.3224	31.3253	29.5194	0.68442	0.185526	0.434973	1.60893	1.75672	10.4445	6.91371	5.18096
2310009B15Rik	ENSMUSG00000079283	-13.1218	-14.7949	31.6213	6.65212e-12	3.22229e-07	5.21153e-11	14.6752	17.5774	17.2943	16.8092	16.589	7.06142	6.84996	7.18631	7.28328	6.32828	8.07045	7.12995	4.76174	5.35851	6.54012	5.68105	4.61144	6.29643	5.54155	3.46243	4.008	4.09462	4.76588	4.72903	3.90673	4.16112	2.38152	3.84088	6.941	5.39094	0.204422	0.0331936	1.74184	1.64505	0.906125
2310010J17Rik	ENSMUSG00000097162	-2.03515	-2.70418	1.89663	0.112971	1	0.22599	2.68988	2.97448	0.977745	4.22785	2.71749	0.85986	1.15244	0.940863	1.11249	1.66961	0.494825	1.03835	0.46582	1.2197	3.27844	1.54568	1.24909	1.59669	1.55924	2.96513	3.60423	3.09997	3.67668	2.91643	2.61645	3.14648	1.27318	1.01335	4.04404	2.52869	0.136907	0.192666	4.40763	5.89753	2.65868
2310011J03Rik	ENSMUSG00000020133	-51.1666	-191.703	45.4303	5.16254e-14	2.50073e-09	5.60954e-13	31.3121	35.7852	31.0462	32.0503	32.5484	28.1939	27.6558	29.5311	25.9196	27.352	27.8053	27.7429	54.5653	50.9017	51.0457	51.2466	50.9617	49.8885	51.4349	36.5643	36.3044	36.7156	38.7337	40.2749	38.2071	37.8	36.8133	0.452904	0.0837061	0.268305	0.867769	0.493174	5.35434	3.90239	2.65442
2310014F06Rik	ENSMUSG00000085945	-2.66647	-285.837	41.9053	1.55542e-13	7.53447e-09	1.56284e-12	0.513087	0.702126	0.909198	0.872363	0.749194	0.492048	0.30913	0.269201	0.40925	0.322454	0.176975	0.329843	0.0333202	0.0654343	0.111083	0.0737087	0.153168	0.114212	0.0918209	3.04005	3.33983	2.62395	2.36695	1.91433	2.7699	2.67583	2.9663	0	0.785944	0.392972	0.00979298	0	0.0213748	0.0150661	0.0115585
2310015A10Rik	ENSMUSG00000097729	-2.55816	-14.8895	22.0592	6.3324e-10	3.06741e-05	3.68281e-09	0.874503	0.759221	0.608693	0.708626	0.737761	0.678052	0.681579	0.566208	0.534273	0.68601	0.636641	0.630461	0.63799	0.569493	0.666006	0.962262	0.755402	0.662677	0.708972	1.29216	1.57067	0.857726	1.08996	1.45249	1.10763	1.22844	0.1472	2.98606	2.49861	2.74234	0.0113641	0	0.229438	0.349666	0.147617
2310015D24Rik	ENSMUSG00000099411	0	1	0	1	1	1	0	0	0	0	0	0	0	0	0	0	0	0	0	0	0	0	0	0	0	0	0	0	0	0	0	0	0	0	0	0	0	0	0	0	0
2310015K22Rik	ENSMUSG00000101257	-0.302327	#DIV/0!	18.6232	4.80927e-09	0.000232961	2.46598e-08	0	0	0	0	0	0.236594	0.237825	0.0647206	0.262376	0.344549	0.340383	0.247741	0	0	0	0	0	0	0	0	0	0	0	0	0	0	0	0	0	0	0	0	0	0	0
2310016D03Rik	ENSMUSG00000102098	0	1	0	1	1	1	0	0	0	0	0	0	0	0	0	0	0	0	0	0	0	0	0	0	0	0	0	0	0	0	0	0	0	0	0	0	0	0	0	0	0
2310016D23Rik	ENSMUSG00000085965	0	1	0	1	1	1	0	0	0	0	0	0	0	0	0	0	0	0	0	0	0	0	0	0	0	0	0	0	0	0	0	0	0	0	0	0	0	0	0	0	0
2310016G11Rik	ENSMUSG00000070574	-0.319077	#DIV/0!	4.10277	0.00382637	1	0.00914629	0.115675	0.0575614	0.12614	0.188807	0.122046	0	0	0.303455	0.0615101	0	0	0.0608276	0.360577	0.236034	0.267131	0.0664703	0.207189	0.411983	0.258231	0.0637561	0	0	0	0.132795	0.0675104	0.0440103	0	0	0	0	0	0	0.0192758	0.0815196	0.0251988
2310020H05Rik	ENSMUSG00000100410	0	1	0	1	1	1	0	0	0	0	0	0	0	0	0	0	0	0	0	0	0	0	0	0	0	0	0	0	0	0	0	0	0	0	0	0	0	0	0	0	0
2310022A10Rik	ENSMUSG00000049643	-2.61785	-7.27924	25.299	1.16017e-10	5.61987e-06	7.48027e-10	1.7155	1.95121	1.66513	1.31285	1.66117	1.80787	1.88996	2.13643	1.90462	1.51648	1.91429	1.86161	1.70414	1.9041	1.50194	1.16993	1.82335	1.49948	1.60049	3.01321	3.45141	2.73745	2.82707	2.85671	3.32267	3.03475	1.13576	1.13631	1.96363	1.54997	0.115139	0.0729149	0.804195	0.59341	0.396415
2310022B05Rik	ENSMUSG00000031983	-5.74827	-5.29772	31.0679	8.37463e-12	4.05667e-07	6.46585e-11	2.24116	2.23046	1.99686	2.23052	2.17475	1.88715	1.97601	1.4053	1.33706	2.01538	1.68934	1.71837	7.24161	7.22209	6.53254	6.31353	6.20081	6.749	6.70993	6.95957	7.2511	7.65403	6.91654	6.68314	7.05037	7.08579	1.92938	0.844304	7.07531	3.95981	0.358898	0.229043	1.56671	2.50394	1.16465
2310026I22Rik	ENSMUSG00000097710	0	1	0	1	1	1	0	0	0	0	0	0	0	0	0	0	0	0	0	0	0	0	0	0	0	0	0	0	0	0	0	0	0	0	0	0	0	0	0	0	0
2310026L22Rik	ENSMUSG00000078519	-1.66553	#DIV/0!	11.5079	9.41592e-07	0.0456107	3.57143e-06	0.450555	0.672605	1.22829	0.245134	0.649146	1.72832	2.17164	1.89113	2.6354	0.755079	0.745949	1.65459	0.702223	0.919352	1.04047	0.517804	0	0	0.529975	0.99332	0.987888	0.519246	1.31967	1.55171	1.57772	1.15826	0.274188	0	0	0	0	0	0.0750791	0.423358	0.124609
2310030A07Rik	ENSMUSG00000099447	0.391396	#DIV/0!	27.5035	4.02964e-11	1.95196e-06	2.79891e-10	0	0	0	0	0	0	0	0	0	0	0	0	0	0	0	0	0	0	0	0	0	0	0	0	0	0	0	0.556512	0.226281	0.391396	0	0	0	0	0
2310030G06Rik	ENSMUSG00000032062	-95.4937	#DIV/0!	133.167	0	0	0	33.7372	33.2151	34.495	33.553	33.7501	29.5011	27.9061	30.3769	30.3239	28.6144	31.0712	29.6323	96.8714	96.8207	95.8375	90.5531	93.8254	99.0538	95.4937	48.6263	51.0647	49.0817	52.9566	45.8101	49.6266	49.5277	3.39975	0	0	0	1.24076	0.327393	8.88617	7.43093	4.47131
2310031A07Rik	ENSMUSG00000097457	-0.154597	#DIV/0!	3.96043	0.00469973	1	0.0111046	0	0.0905865	0	0	0.0226466	0.0872888	0.263229	0	0.0968007	0.101694	0.100464	0.108246	0.0945755	0.185728	0.105098	0	0.326062	0.216117	0.154597	0	0	0	0	0	0	0	0.166175	0.0685802	0	0.0342901	0.0277962	0	0.0151675	0.171054	0.0535044
2310033P09Rik	ENSMUSG00000020441	-21.3773	-12.0706	18.0711	6.8367e-09	0.00033117	3.43176e-08	19.9156	18.983	18.8115	19.0766	19.1967	11.9032	10.8159	12.7302	13.4986	10.4203	11.6875	11.8426	17.123	16.67	17.1658	14.9901	11.723	13.57	15.207	12.059	13.3	13.0923	12.0773	15.9398	12.8509	13.2199	14.7229	1.84926	2.18415	2.01671	1.135	0.226027	3.42384	2.27329	1.76454
2310034C09Rik	ENSMUSG00000068078	0.035885	#DIV/0!	4.89474	0.00126601	1	0.00325386	0	0	0	0	0	0	0	0	0	0	0	0	0	0	0	0	0	0	0	0	0	0	0	0	0	0	0	0.07177	0	0.035885	0	0	0	0	0
2310034G01Rik	ENSMUSG00000099655	-4.29751	-309.003	16.0482	2.66581e-08	0.00129132	1.23147e-07	4.98794	5.09475	6.15488	4.85626	5.27346	4.84634	4.55522	5.23402	5.44425	5.42616	4.70859	5.03576	4.02342	4.88803	4.16796	4.22389	3.60496	3.66203	4.09505	3.47264	3.09389	2.57165	2.92191	3.01376	3.2941	3.06133	3.03544	0.346148	0.100533	0.22334	0	0	0.0109365	0.0308345	0.0104428
2310034O05Rik	ENSMUSG00000100157	0.135944	#DIV/0!	3.22448	0.0140542	1	0.0314218	0	0	0	0	0	0	0	0	0	0	0	0	0	0	0	0	0	0	0	0	0	0	0	0	0	0	0	0	0	0	0	0	0.0532948	0.187825	0.06028
2310035C23Rik	ENSMUSG00000026319	-11.6371	-11.9553	259.301	0	0	0	12.8147	12.999	12.3088	12.7573	12.7199	3.79321	3.61177	3.60311	4.15611	4.06948	3.95745	3.86519	2.39495	2.08064	2.72714	2.43095	2.2766	2.52243	2.40545	4.20331	3.93075	4.12117	3.83398	3.65877	3.55402	3.88367	0.808133	7.01814	6.67394	6.84604	0.431603	0.525857	1.61539	1.84941	1.10556
2310036O22Rik	ENSMUSG00000041203	-74.2496	-5.35363	18.8302	4.22366e-09	0.000204594	2.18443e-08	73.0279	73.8722	84.8638	77.3993	77.2908	65.3389	67.1233	61.1159	60.1345	57.5936	63.6234	62.4883	82.9381	83.7813	90.5512	90.1277	74.4375	75.7861	82.937	91.1828	94.4079	88.882	87.7827	90.3732	94.3366	91.1608	56.6615	16.4091	17.7002	17.0547	5.2779	1.8676	26.852	30.6019	16.1499
2310039H08Rik	ENSMUSG00000062619	-44.7309	-16.7	9.21895	8.1151e-06	0.393095	2.77943e-05	22.9649	23.3193	18.8137	17.7587	20.7141	26.3831	29.6669	28.0123	24.5471	26.6997	22.6454	26.3257	33.9151	38.0586	40.3806	40.7276	39.6715	35.4287	38.0304	31.483	25.5598	24.0479	27.9981	32.3859	25.717	27.8653	56.1145	4.56728	1.13092	2.8491	3.06154	2.40471	31.7022	34.9421	18.0276
2310039L15Rik	ENSMUSG00000100550	-0.0594158	#DIV/0!	1.38383	0.252174	1	0.482628	0	0	0	0	0	0	0	0	0	0	0	0	0	0	0	0	0	0	0	0	0	0	0	0	0	0	0	0	0.0716674	0.0358337	0	0	0.0233891	0.0659436	0.0223332
2310040G07Rik	ENSMUSG00000072852	-0.62037	#DIV/0!	13.9659	1.23824e-07	0.00599802	5.23068e-07	0	0.388228	0	0	0.097057	0	0	0	0	0	0.215281	0.0358802	1.01331	0.198994	0.675632	0.672472	0.698704	0.463109	0.62037	0	0	0	0	0	0	0	0	0	0	0	0	0	0	0	0
2310040G24Rik	ENSMUSG00000101655	-73.1373	-2464.85	99.0501	0	0	0	78.8326	80.539	78.991	89.4502	81.9532	15.3876	17.5973	16.3492	16.6934	16.3682	15.5286	16.3207	26.458	28.5889	29.4018	27.5271	23.325	28.0214	27.2203	29.7355	25.8763	24.6558	26.836	26.5626	29.7222	27.2314	2.26426	0	0.0593683	0.0296842	0.248552	0.44972	2.98379	1.20179	1.22096
2310043L19Rik	ENSMUSG00000101746	0.243266	#DIV/0!	3.18873	0.0148419	1	0.0330579	0	0	0	0	0	0	0	0	0	0	0	0	0	0	0	0	0	0	0	0.426928	0.283062	0	0.302502	0.296411	0.150689	0.243266	0	0	0	0	0	0	0	0	0
2310043M15Rik	ENSMUSG00000097768	1.43456	#DIV/0!	30.101	1.26285e-11	6.11722e-07	9.48113e-11	0	0	0	0	0	0.500801	0.447472	0.487092	0.493665	0.25931	0.384262	0.428767	0	0.118397	0	0.0666843	0	0.13777	0.0538085	0	0	0	0	0	0	0	0	1.18039	1.68873	1.43456	0.0354389	0	0.116027	0.0272607	0.0446816
2310043O21Rik	ENSMUSG00000102106	0.00906752	#DIV/0!	0.582707	0.741272	1	1	0	0	0	0	0	0	0	0	0	0	0	0	0	0	0	0	0	0	0	0	0	0	0	0	0	0	0	0	0	0	0	0	0.0725402	0	0.018135
2310043P16Rik	ENSMUSG00000108732	0	1	0	1	1	1	0	0	0	0	0	0	0	0	0	0	0	0	0	0	0	0	0	0	0	0	0	0	0	0	0	0	0	0	0	0	0	0	0	0	0
2310044K18Rik	ENSMUSG00000085080	0.0619777	#DIV/0!	2.05198	0.0882414	1	0.179206	0	0	0	0	0	0	0	0	0	0	0	0	0	0	0	0	0	0	0	0	0	0	0	0	0	0	0	0	0	0	0	0	0	0	0
2310046K23Rik	ENSMUSG00000102308	0.100287	#DIV/0!	4.89474	0.00126601	1	0.00325386	0	0	0	0	0	0	0	0	0	0	0	0	0	0	0	0	0	0	0	0	0	0	0	0	0	0	0	0.200574	0	0.100287	0	0	0	0	0
2310047D07Rik	ENSMUSG00000100783	0.894164	#DIV/0!	4.94907	0.00117623	1	0.0032094	0.109491	0.108968	0	0.119142	0.0844001	0	0.105547	0.344678	0	0	0	0.0750376	0	0	0	0	0	0	0	0	0	0	0	0	0	0	0	1.73242	0.0559058	0.894164	0	0	0	0	0
2310050C09Rik	ENSMUSG00000090314	0	1	0	1	1	1	0	0	0	0	0	0	0	0	0	0	0	0	0	0	0	0	0	0	0	0	0	0	0	0	0	0	0	0	0	0	0	0	0	0	0
2310057J18Rik	ENSMUSG00000015519	0	1	0	1	1	1	0	0	0	0	0	0	0	0	0	0	0	0	0	0	0	0	0	0	0	0	0	0	0	0	0	0	0	0	0	0	0	0	0	0	0
2310057M21Rik	ENSMUSG00000040177	-3.86736	-41.8259	50.698	1.13243e-14	5.48548e-10	1.35678e-13	4.48636	4.9325	4.79122	4.54338	4.68837	3.76301	3.13833	3.36066	3.14563	3.55601	3.18435	3.358	0.990064	0.911386	0.809885	0.996215	0.971864	0.966244	0.940943	1.31295	1.2695	1.40316	1.43421	1.28379	1.15083	1.30907	1.32483	0.877472	0.915614	0.896543	0.0606219	0.0127968	0.235966	0.139897	0.11232
2310057N15Rik	ENSMUSG00000048830	0	1	0	1	1	1	0	0	0	0	0	0	0	0	0	0	0	0	0	0	0	0	0	0	0	0	0	0	0	0	0	0	0	0	0	0	0	0	0	0	0
2310058D17Rik	ENSMUSG00000085379	-0.442159	-5.50112	11.4194	1.01814e-06	0.0493187	3.84882e-06	0.197056	0.112066	0.184186	0.153161	0.161617	0.431945	0.651287	0.738494	0.449075	0.188711	0.435001	0.482419	0.292502	0.603136	0.585083	0.485289	0.773136	0.501303	0.540075	0.465473	0.432066	0.227099	0.428757	0.549393	0.525742	0.438088	0.342628	0.212104	0.273102	0.242603	0	0.0181471	0.107892	0.224839	0.0877196
2310061I04Rik	ENSMUSG00000050705	-11.5992	-4.79109	20.6248	1.43016e-09	6.92769e-05	7.89481e-09	13.1396	12.7797	13.1479	10.4796	12.3867	14.1043	16.6966	16.0206	15.1649	13.6794	13.926	14.932	8.61053	7.80726	9.05134	7.85071	8.37981	8.15409	8.30896	8.64114	8.18465	7.22728	7.78461	8.01353	7.27642	7.85461	9.83624	2.25002	3.86915	3.05958	1.60732	0.601583	6.5562	4.99822	3.44083
2310061N02Rik	ENSMUSG00000050704	0	1	0	1	1	1	0	0	0	0	0	0	0	0	0	0	0	0	0	0	0	0	0	0	0	0	0	0	0	0	0	0	0	0	0	0	0	0	0	0	0
2310065F04Rik	ENSMUSG00000087410	0	1	0	1	1	1	0	0	0	0	0	0	0	0	0	0	0	0	0	0	0	0	0	0	0	0	0	0	0	0	0	0	0	0	0	0	0	0	0	0	0
2310068J16Rik	ENSMUSG00000100084	0	1	0	1	1	1	0	0	0	0	0	0	0	0	0	0	0	0	0	0	0	0	0	0	0	0	0	0	0	0	0	0	0	0	0	0	0	0	0	0	0
2310069B03Rik	ENSMUSG00000100291	0.231933	#DIV/0!	8.59798	1.53533e-05	0.743716	5.10934e-05	0	0	0	0	0	0	0	0	0	0	0.0522922	0.00871537	0.196908	0.145008	0.273521	0.381138	0.226289	0.168735	0.231933	0	0	0	0	0	0	0	0	0	0	0	0	0	0	0	0
2310069G16Rik	ENSMUSG00000097102	4.75138	#DIV/0!	16.6307	1.77968e-08	0.000862078	8.4397e-08	2.46439	1.4929	1.16841	1.74887	1.71864	0	0.103288	0.112434	0.227902	0	0	0.0739373	0.556658	0.874533	0.618593	0.49256	1.53532	1.01763	0.849215	0	0.117466	0.370449	0.251066	0.123005	0.375201	0.206198	0	2.66411	6.83865	4.75138	0.196325	0	0.267821	0	0.116037
2310074N15Rik	ENSMUSG00000105858	-0.851488	#DIV/0!	9.95915	3.91621e-06	0.189701	1.38539e-05	0.30966	0.924543	0.506512	1.01086	0.687894	0	0	0.162469	0	0	0.341786	0.0840425	0.321752	0.789822	0.893877	0.889697	0.554641	0.551434	0.66687	0.512021	1.18818	0.535305	0.72559	1.24421	0.903619	0.851488	0	0.583285	0.316223	0.449754	0	0	0	0.145484	0.036371
2310075C17Rik	ENSMUSG00000089718	0	1	0	1	1	1	0	0	0	0	0	0	0	0	0	0	0	0	0	0	0	0	0	0	0	0	0	0	0	0	0	0	0	0	0	0	0	0	0	0	0
2310079G19Rik	ENSMUSG00000045331	0	1	0	1	1	1	0	0	0	0	0	0	0	0	0	0	0	0	0	0	0	0	0	0	0	0	0	0	0	0	0	0	0	0	0	0	0	0	0	0	0
2310081O03Rik	ENSMUSG00000085020	0	1	0	1	1	1	0	0	0	0	0	0	0	0	0	0	0	0	0	0	0	0	0	0	0	0	0	0	0	0	0	0	0	0	0	0	0	0	0	0	0
2410002F23Rik	ENSMUSG00000045411	-9.55983	-3.94929	13.4179	1.90412e-07	0.00922354	7.84915e-07	6.95678	7.64333	8.0556	7.85103	7.62669	6.63849	7.76859	7.3	6.57442	6.6759	6.6712	6.9381	12.8108	12.0695	12.5262	13.1603	12.7278	13.5128	12.8012	8.63674	9.9676	9.22795	9.13906	9.38994	9.12522	9.24775	1.88625	3.13978	3.59608	3.36793	0.210344	3.59656	4.42756	12.0463	5.07018
2410003L11Rik	ENSMUSG00000085860	0.0861606	#DIV/0!	3.8562	0.00547041	1	0.0128289	0	0	0	0	0	0	0	0	0	0	0	0	0	0	0	0	0	0	0	0	0	0	0	0	0	0	0	0	0	0	0.0721633	0	0.236263	0.185034	0.123365
2410004B18Rik	ENSMUSG00000036873	-15.7435	-10.9622	15.7858	3.209e-08	0.00155444	1.46756e-07	12.8793	14.4532	14.8194	14.0629	14.0537	12.4364	13.4001	13.2351	12.8942	12.2063	13.5293	12.9502	9.50603	9.19805	8.7689	8.88101	9.28046	10.3867	9.33687	15.8128	15.3855	13.1539	15.6617	18.9662	17.9881	16.1614	12.1081	5.22007	5.10219	5.16113	0.352625	0.114517	2.98244	2.7125	1.54052
2410004I01Rik	ENSMUSG00000085338	0.00331558	#DIV/0!	0.582707	0.741272	1	1	0	0	0	0	0	0	0	0	0	0	0	0	0	0	0	0	0	0	0	0	0	0	0	0	0	0	0	0	0	0	0	0	0	0	0
2410004P03Rik	ENSMUSG00000071398	0.140777	#DIV/0!	4.3927	0.00253346	1	0.00619178	0	0	0.0277816	0	0.00694539	0	0	0	0	0	0	0	0.0529431	0.0259924	0.0294168	0	0	0.0302454	0.0230996	0	0	0	0	0	0	0	0	0.0767819	0.0260166	0.0513993	0	0	0.0127361	0	0.00318402
2410006H16Rik	ENSMUSG00000086841	11.5671	3.45376	1.6241	0.173768	1	0.338876	3.90091	4.85285	5.95535	5.09369	4.9507	2.43162	3.38437	3.68403	3.31888	3.05083	1.72225	2.93199	7.70115	6.36781	9.23364	7.62135	3.49352	5.0942	6.58528	4.51509	7.484	6.51867	8.22649	7.3891	7.51295	6.94105	7.35916	12.3444	4.8799	8.61217	0.297817	0.125733	10.6281	14.0203	6.26798
2410012E07Rik	ENSMUSG00000099528	0.0250164	#DIV/0!	4.39074	0.00254046	1	0.00620543	0	0	0	0	0	0	0	0	0	0	0	0	0	0	0	0	0	0	0	0	0	0	0	0	0	0	0	0.0500327	0	0.0250164	0	0	0	0	0
2410015M20Rik	ENSMUSG00000049760	-173.117	-57.2382	76.2967	0	0	0	110.162	112.606	123.512	114.158	115.11	103.814	105.504	94.0558	88.9784	95.3433	91.8192	96.5857	160.721	158.177	167.165	165.286	147.363	152.887	158.6	110.252	110.565	110.589	109.209	119.067	113.679	112.227	183.76	3.59706	2.55952	3.07829	10.3877	25.6206	37.7285	38.4667	28.0509
2410016O06Rik	ENSMUSG00000046791	-3.33495	-4.03653	4.61867	0.00184814	1	0.00460065	2.95761	3.70802	2.8901	2.67495	3.05767	2.76266	4.44325	2.74077	3.75814	3.47607	2.71331	3.3157	3.75158	3.80124	4.74555	4.28192	5.64145	4.37762	4.43323	2.3711	2.56868	2.87732	2.47508	2.16067	3.1384	2.59854	2.54787	5.75916	0.0392246	2.89919	0.539574	0.198086	3.1875	1.17299	1.27454
2410017I17Rik	ENSMUSG00000038311	0.0204099	#DIV/0!	3.18527	0.0149208	1	0.0332106	0	0	0	0	0	0	0	0	0	0	0	0	0	0	0	0	0	0	0	0.0394488	0	0	0.0419274	0.0410832	0	0.0204099	0	0	0	0	0.0218573	0	0	0	0.00546431
2410018L13Rik	ENSMUSG00000073164	-0.318207	-9.8924	5.75541	0.000408418	1	0.00116836	0.284193	0.217566	0.119194	0.237879	0.214708	0.125787	0.168589	0.0458791	0.116245	0.195395	0.193032	0.140821	0.204432	0.468375	0.353387	0.150743	0.156623	0.207624	0.256864	0.409666	0.19173	0.251939	0.35857	0.301157	0.561375	0.345739	0.212858	0.0494137	0.658568	0.353991	0.0133519	0	0.0145714	0.0410828	0.0172515
2410021H03Rik	ENSMUSG00000100572	5.08192	#DIV/0!	64.2186	4.44089e-16	2.15117e-11	6.58051e-15	0.117946	0.117383	0.128617	0	0.0909866	0	0	0	0	0	0	0	0	0	0.136188	0	0.140838	0.140024	0.0695083	0.260031	0.129305	0.951497	0.27637	0	0.137672	0.292479	0	6.30956	3.85428	5.08192	0	0	0	0.0554134	0.0138533
2410022M11Rik	ENSMUSG00000100017	-4.36012	-35.2279	39.6185	3.32734e-13	1.61176e-08	3.17526e-12	2.96662	3.81358	3.20805	2.93219	3.23011	1.89665	2.14483	1.91967	1.81412	1.79534	1.96464	1.92254	4.0072	4.6409	4.42451	4.46064	5.07744	4.31435	4.48751	3.92423	4.55323	5.01439	4.63422	4.65443	3.69361	4.41235	3.98682	0.242147	0.0126229	0.127385	0.105694	0.0318732	0.358402	0.48782	0.245947
2410024N13Rik	ENSMUSG00000054379	0.00300922	#DIV/0!	0.582707	0.741272	1	1	0	0	0	0	0	0	0	0	0	0	0	0	0	0	0	0	0	0	0	0	0	0	0	0	0	0	0	0	0	0	0	0	0	0	0
2410080I02Rik	ENSMUSG00000044387	-0.902904	#DIV/0!	7.48816	5.12531e-05	1	0.000161152	0.435319	0.86648	0.949404	0	0.562801	0.417468	0.41964	0	0.23148	0	0	0.178098	0.226159	0.222066	0.502644	0.500293	0.779713	0.516803	0.457946	0.719797	1.1931	0.501687	1.02003	0.749619	1.01624	0.866747	0.397374	0	0	0	0	0	0.0362701	0.306781	0.0857629
2410089E03Rik	ENSMUSG00000039801	3.89169	30.5414	45.1822	5.56222e-14	2.69434e-09	6.01549e-13	0.906856	0.895635	0.822824	0.813535	0.859713	1.13522	1.18784	1.20584	1.1264	1.14467	1.21488	1.16914	0.395609	0.402574	0.335714	0.421658	0.380242	0.378044	0.38564	0.816511	1.01695	1.12489	1.1679	1.00134	1.16356	1.04853	0.15166	4.90809	3.13876	4.02343	0.0676489	0.0312378	0.179955	0.204898	0.120935
2410124H12Rik	ENSMUSG00000051297	0.0542524	#DIV/0!	4.89474	0.00126601	1	0.00325386	0	0	0	0	0	0	0	0	0	0	0	0	0	0	0	0	0	0	0	0	0	0	0	0	0	0	0	0	0	0	0	0	0	0	0
2410131K14Rik	ENSMUSG00000032840	-9.61286	-20.2796	44.2824	7.32747e-14	3.54943e-09	7.75662e-13	7.35372	6.76296	6.43608	6.4397	6.74812	6.08843	5.96633	6.04266	5.80187	5.84566	5.56369	5.88477	10.4254	10.4808	9.35671	9.11129	9.98098	9.98008	9.88922	10.0756	9.72323	10.4419	10.4097	9.85214	10.1662	10.1115	4.10627	1.15381	4.39009	2.77195	0.116913	0.0308491	1.1935	0.884338	0.556401
2410137M14Rik	ENSMUSG00000064308	0.235014	#DIV/0!	2.61875	0.0359321	1	0.0766762	0	0	0	0	0	0	0	0	0	0	0	0	0	0	0	0	0	0	0	0	0	0	0	0	0	0	0	0	0.470027	0.235014	0	0	0.0340881	0.384434	0.104631
2410141K09Rik	ENSMUSG00000074832	0.0194428	#DIV/0!	3.70786	0.00680304	1	0.0157712	0	0	0	0	0	0	0	0	0	0	0	0	0	0	0	0	0	0	0	0	0	0	0	0	0	0	0	0.0388857	0	0.0194428	0	0.0166348	0.00430006	0.036371	0.0143265
2410152P15Rik	ENSMUSG00000084825	0.00231133	#DIV/0!	0.582707	0.741272	1	1	0	0	0	0	0	0	0	0	0	0	0	0	0	0	0	0	0	0	0	0	0	0	0	0	0	0	0	0	0	0	0	0	0	0	0
2500002B13Rik	ENSMUSG00000096917	-1.96853	-40.3159	16.9188	1.46279e-08	0.000708574	7.02045e-08	3.05686	2.41397	3.04355	2.56704	2.77036	1.72067	1.69759	1.60384	2.54423	2.116	1.687	1.89489	0.448815	0.372894	0.498752	0.572792	0.63481	0.552247	0.513385	0.0732537	0.145706	0.229755	0.116785	0.228866	0.193918	0.164714	0.181983	0.100139	0	0.0500696	0.0304406	0.107096	0.420797	0.28099	0.209831
2500004C02Rik	ENSMUSG00000073236	-2.70972	-14.9335	28.4571	2.60544e-11	1.26207e-06	1.86202e-10	2.4343	1.83789	1.78494	1.55278	1.90248	2.09298	1.90157	1.93782	1.56225	2.67285	1.6677	1.97253	1.70077	1.92691	1.84155	2.26705	1.35315	1.59446	1.78065	2.5446	2.89878	2.8538	3.04869	2.65003	3.42929	2.9042	0.740703	1.23329	1.84299	1.53814	0.0128171	0	0.300736	0.453528	0.19177
2510002D24Rik	ENSMUSG00000071632	-85.7511	-44.837	83.8615	0	0	0	99.3889	101.449	103.686	99.3733	100.974	69.1444	68.8026	74.0673	68.6177	66.6665	66.0611	68.8933	21.9898	22.0867	20.6554	20.3498	20.7091	21.8132	21.2673	35.428	36.2314	35.4317	35.4516	34.877	35.0368	35.4094	13.3588	2.1474	1.76487	1.95613	1.01851	0.664542	5.4162	6.78057	3.46996
2510009E07Rik	ENSMUSG00000043391	-7.26305	-17.2517	39.8874	3.03646e-13	1.47086e-08	2.91029e-12	2.75708	3.00441	2.91137	2.54438	2.80431	9.45488	8.96578	8.53281	8.44382	8.20781	8.84045	8.74092	6.12836	6.19548	5.98413	6.09653	6.68856	7.12635	6.3699	3.53933	3.17563	3.35841	3.74127	3.94639	3.74774	3.58479	2.59109	3.22117	3.8936	3.55739	0.0959197	0.112488	0.660068	0.631266	0.374935
2510016D11Rik	ENSMUSG00000106825	0	1	0	1	1	1	0	0	0	0	0	0	0	0	0	0	0	0	0	0	0	0	0	0	0	0	0	0	0	0	0	0	0	0	0	0	0	0	0	0	0
2510017J16Rik	ENSMUSG00000104891	0	1	0	1	1	1	0	0	0	0	0	0	0	0	0	0	0	0	0	0	0	0	0	0	0	0	0	0	0	0	0	0	0	0	0	0	0	0	0	0	0
2510039O18Rik	ENSMUSG00000044496	-43.0989	-29.0422	26.353	6.93512e-11	3.35937e-06	4.64451e-10	34.3154	34.2501	32.5626	34.2882	33.8541	51.9255	54.3585	53.978	54.8818	47.0392	47.0531	51.5394	29.9643	30.6675	28.1549	28.5162	29.5891	28.3212	29.2022	29.134	28.4321	29.0899	28.1039	28.5229	29.8097	28.8487	12.2285	1.06901	2.00485	1.53693	0.463508	0.276512	5.65224	5.08464	2.86922
2510046G10Rik	ENSMUSG00000066175	-3.22092	-14.5703	26.0071	8.19566e-11	3.96998e-06	5.41754e-10	2.91233	2.81318	2.14834	3.07583	2.73742	2.13576	2.14686	1.25836	2.91506	2.39252	2.36359	2.20203	2.93706	3.58303	2.57151	3.34702	2.14792	2.03381	2.77006	2.36055	3.47451	3.06019	3.111	2.45835	2.09963	2.76071	4.22229	0.387231	0.0874723	0.237351	0.0261581	0	0.884963	0.563404	0.368631
2600006K01Rik	ENSMUSG00000039798	0.784347	#DIV/0!	25.9973	8.23439e-11	3.98874e-06	5.43944e-10	0	0	0	0	0	0.430236	0.185346	0.269009	0.272639	0.0716054	0.565916	0.299125	0.599337	0.653878	0.740024	0.957532	0.918353	0.836956	0.784347	0.706486	0.210787	0.664753	0.750877	0.662181	0.448853	0.57399	0	0	0	0	0.019572	0	0.0213596	0	0.0102329
2600014E21Rik	ENSMUSG00000100303	0.00552775	#DIV/0!	67.2929	2.22045e-16	1.07558e-11	3.43747e-15	0	0	0	0	0	0	0	0	0	0	0	0	0	0	0	0	0	0	0	0	0	0	0	0	0	0	0	0.00658977	0.00446573	0.00552775	0	0	0	0	0
2610001A08Rik	ENSMUSG00000103828	0	1	0	1	1	1	0	0	0	0	0	0	0	0	0	0	0	0	0	0	0	0	0	0	0	0	0	0	0	0	0	0	0	0	0	0	0	0	0	0	0
2610001J05Rik	ENSMUSG00000052419	-23.982	-18.8277	42.7678	1.17906e-13	5.71135e-09	1.20875e-12	12.3117	13.6038	13.7891	14.7702	13.6187	12.8117	12.6487	12.9691	13.372	14.1278	13.1422	13.1786	19.9928	19.5338	21.8323	21.1555	19.5353	20.5814	20.4385	20.1079	19.3714	19.7599	19.0556	19.8201	20.3191	19.739	17.3324	0.735642	5.55676	3.1462	0.341797	0.383779	2.69443	2.68515	1.52629
2610002M06Rik	ENSMUSG00000031242	-3.42736	-4.44053	13.3548	2.00229e-07	0.00969909	8.23492e-07	5.11913	5.27866	5.31866	5.24541	5.24047	3.35464	2.89232	3.02904	3.08503	3.05034	3.1861	3.09958	2.34924	2.4518	1.93744	2.23889	2.56393	2.41406	2.32589	2.96256	2.40074	3.03173	3.11539	2.69352	2.83825	2.84036	1.26342	4.04988	1.61911	2.8345	0.399508	0.302498	1.21795	1.81716	0.934278
2610005L07Rik	ENSMUSG00000071793	-9.78741	-9.00492	28.5159	2.53724e-11	1.22904e-06	1.81783e-10	6.58029	9.75867	6.70353	9.23301	8.06887	11.0018	14.648	10.5618	11.3259	11.584	10.4644	11.5977	8.97389	5.43264	8.77267	6.29375	9.20147	9.01978	7.94903	10.2362	7.40382	8.05748	7.81085	8.24995	11.7738	8.92203	5.15049	6.80086	7.60394	7.2024	0.0661021	0.223258	2.36257	1.96272	1.15366
2610008E11Rik	ENSMUSG00000060301	-7.83367	-9.13366	29.3529	1.74849e-11	8.46969e-07	1.28212e-10	4.75166	4.91982	4.62388	4.15029	4.61141	4.61811	4.7243	4.67306	4.64547	4.57083	5.24463	4.74607	4.67153	5.13046	4.92066	4.67725	4.63071	4.88219	4.8188	3.68766	3.73757	4.07637	4.31879	3.40014	3.35764	3.76303	2.69714	6.85526	10.7383	8.79679	0.162676	0.288452	1.25339	2.25244	0.989239
2610011E03Rik	ENSMUSG00000104936	0	1	0	1	1	1	0	0	0	0	0	0	0	0	0	0	0	0	0	0	0	0	0	0	0	0	0	0	0	0	0	0	0	0	0	0	0	0	0	0	0
2610012C04Rik	ENSMUSG00000102474	0	1	0	1	1	1	0	0	0	0	0	0	0	0	0	0	0	0	0	0	0	0	0	0	0	0	0	0	0	0	0	0	0	0	0	0	0	0	0	0	0
2610016A17Rik	ENSMUSG00000101089	0.159225	#DIV/0!	3.10392	0.0169001	1	0.0373774	0	0	0	0	0	0	0	0	0	0	0	0	0	0	0	0	0	0	0	0	0	0	0	0	0	0	0	0	0	0	0.0482777	0	0.44784	0.148547	0.161166
2610020C07Rik	ENSMUSG00000097537	-0.357032	-8.08169	11.6277	8.47688e-07	0.041062	3.23476e-06	0.400493	0.490561	0.436726	0.536362	0.466035	0.265895	0.356371	0.290944	0.29487	0.447454	0.272027	0.32126	0	0.0314308	0.142287	0.0708108	0.0367864	0.0731475	0.0590771	0.101879	0.135096	0.106512	0.0360934	0.0353666	0.0719188	0.0811442	0.0937395	0.185694	0.629203	0.407448	0.0282239	0.0198594	0.0872714	0.0723689	0.0519309
2610020F03Rik	ENSMUSG00000097332	0.461867	#DIV/0!	4.11211	0.00377538	1	0.00903198	0	0	0	0	0	0	0	0	0	0	0	0	0	0	0	0	0	0	0	0	0	0	0	0	0	0	0	0.923734	0	0.461867	0.280799	0	0.0255371	0	0.076584
2610020H08Rik	ENSMUSG00000030924	-18.6735	-96.7196	41.3023	1.89404e-13	9.17473e-09	1.88122e-12	13.6241	14.4404	13.7881	14.1688	14.0053	5.09605	5.23155	4.70609	5.51108	5.62125	5.42848	5.26575	6.95077	6.59427	6.26634	6.54022	7.94289	6.46522	6.79329	18.861	18.1175	18.9587	19.9578	18.9286	18.388	18.8686	24.3914	0.170375	0.317512	0.243944	0.0230182	0.0121474	0.320287	0.283301	0.159689
2610021A01Rik	ENSMUSG00000091474	-4.46651	-8.66257	14.1059	1.11139e-07	0.00538358	4.72658e-07	2.82003	2.56652	3.64163	4.27988	3.32701	4.83944	4.7573	4.47767	5.14975	5.0577	4.89415	4.86267	2.37111	2.04427	2.07795	2.02559	2.50336	3.06155	2.3473	4.7447	4.80011	5.8371	4.97762	5.34596	4.59099	5.04941	2.63067	3.32692	2.69034	3.00863	0.169971	0.0717589	1.03877	0.906511	0.546753
2610024D14Rik	ENSMUSG00000084362	0	1	0	1	1	1	0	0	0	0	0	0	0	0	0	0	0	0	0	0	0	0	0	0	0	0	0	0	0	0	0	0	0	0	0	0	0	0	0	0	0
2610027F03Rik	ENSMUSG00000099957	0	1	0	1	1	1	0	0	0	0	0	0	0	0	0	0	0	0	0	0	0	0	0	0	0	0	0	0	0	0	0	0	0	0	0	0	0	0	0	0	0
2610027K06Rik	ENSMUSG00000087013	-17.3612	-1011.63	63.3125	5.55112e-16	2.68896e-11	8.09928e-15	20.9349	20.9046	18.7059	20.9516	20.3742	0.805743	0.607451	0.367353	0.335079	0.586697	0.811444	0.585628	4.58328	4.32174	3.03168	4.34521	3.38602	3.11708	3.7975	8.45132	7.2921	7.30252	8.03899	7.31447	7.92741	7.72114	0.340871	0.184639	0.0357502	0.110195	0	0	0.00583365	0.032895	0.00968215
2610028E06Rik	ENSMUSG00000085562	0.00396207	#DIV/0!	0.658558	0.683205	1	1	0	0	0.0221264	0	0.0055316	0	0	0	0	0	0	0	0	0	0	0	0	0	0	0	0	0	0.0237724	0	0	0.00396207	0	0	0	0	0	0	0.00338118	0	0.000845295
2610028H24Rik	ENSMUSG00000009114	-0.333703	#DIV/0!	24.2852	1.93486e-10	9.37245e-06	1.20779e-09	0	0	0	0	0	0	0	0	0	0	0	0	0.329489	0.431368	0.305124	0.182218	0.189326	0.564694	0.333703	0	0	0	0	0	0	0	0.0964884	0	0	0	0	0	0	0	0
2610034O05Rik	ENSMUSG00000104429	0	1	0	1	1	1	0	0	0	0	0	0	0	0	0	0	0	0	0	0	0	0	0	0	0	0	0	0	0	0	0	0	0	0	0	0	0	0	0	0	0
2610035D17Rik	ENSMUSG00000087259	-6.18744	-74.6894	27.8893	3.37296e-11	1.63386e-06	2.3686e-10	1.44449	1.22619	1.01923	0.785908	1.11896	4.44099	5.11937	5.30516	4.92492	3.51255	4.54861	4.64193	6.00361	6.54513	6.03386	6.39625	6.95014	5.69945	6.27141	1.8733	1.95621	1.95849	1.79191	1.8046	1.63648	1.83683	2.40448	1.95264	0.477242	1.21494	0.0389226	0	0.127433	0.199603	0.0914896
2610035F20Rik	ENSMUSG00000085555	-4.39144	#DIV/0!	107.303	0	0	0	0	0.0381295	0.0835573	0	0.0304217	0.514381	0.332393	0.120608	0.162981	0.25683	0.169149	0.25939	0.159234	0.273617	0.265427	0.308216	0.182994	0.181936	0.228571	2.11165	1.59608	1.63368	1.6608	1.97922	1.96768	1.82485	3.47398	0	0	0	0	0	0	0	0
2610037D02Rik	ENSMUSG00000097536	0.167713	#DIV/0!	8.41764	1.85651e-05	0.899293	6.11972e-05	0	0	0	0.0400382	0.0100096	0.0352862	0.106409	0.0772207	0.0782627	0.0411095	0.0812248	0.0699189	0.0764637	0.0375399	0	0	0	0	0.0190006	0	0	0	0	0	0	0	0	0.16634	0.169087	0.167713	0	0	0.0429199	0	0.01073
2610042L04Rik	ENSMUSG00000079388	0.0609895	#DIV/0!	3.97694	0.00458849	1	0.0108608	0.0955578	0	0.104203	0	0.0499402	0	0	0	0	0	0	0	0	0	0	0	0	0	0	0	0	0	0	0	0	0	0	0	0.121979	0.0609895	0	0	0	0	0
2610044O15Rik8	ENSMUSG00000071302	-8.66905	-15.6633	11.9116	6.62549e-07	0.0320939	2.55545e-06	11.6054	11.4105	10.2872	10.2144	10.8794	10.2785	9.92684	12.4965	10.8274	10.6704	11.6496	10.9749	6.59946	7.5759	6.90234	7.16525	7.02651	7.34626	7.10262	8.36561	7.27028	8.20782	8.97332	8.49776	8.47664	8.29857	3.52416	2.252	2.7065	2.47925	0.0570475	0.120423	0.786006	1.11901	0.520621
2610105M22Rik	ENSMUSG00000103259	0	1	0	1	1	1	0	0	0	0	0	0	0	0	0	0	0	0	0	0	0	0	0	0	0	0	0	0	0	0	0	0	0	0	0	0	0	0	0	0	0
2610203C20Rik	ENSMUSG00000074415	-8.00799	-803.71	64.9829	3.33067e-16	1.61338e-11	5.04495e-15	4.08165	4.31277	3.87882	4.37291	4.16154	8.21092	8.64811	8.67614	8.24643	8.83915	8.66278	8.54726	6.42151	6.5408	7.25714	7.05438	7.01632	6.85119	6.85689	7.7379	8.31675	8.05351	8.0397	7.95008	8.00984	8.01796	0.0957806	0	0.0267876	0.0133938	0	0	0.0174847	0.0098593	0.00683599
2610203C22Rik	ENSMUSG00000079671	-0.870376	#DIV/0!	58.7264	1.44329e-15	6.9913e-11	1.97438e-14	0.0183525	0.0182649	0.0400258	0.0399404	0.0291459	0	0.0176915	0	0	0	0	0.00294859	0.0572076	0.0374482	0	0	0	0	0.015776	0.141614	0.0804796	0.296108	0.344027	0.231756	0.23564	0.221604	1.03868	0	0	0	0.0112091	0.0118307	0.0856299	0.0689789	0.0444122
2610204G07Rik	ENSMUSG00000084860	0.966099	#DIV/0!	27.9276	3.31415e-11	1.60537e-06	2.32967e-10	0	0	0	0	0	0	0	0	0.0966055	0.202978	0.200524	0.0833513	0	0	0	0	0	0	0	0	0	0	0	0	0	0	0	0.958187	0.974011	0.966099	0	0	0	0	0
2610206C17Rik	ENSMUSG00000085236	-0.258995	#DIV/0!	10.1042	3.40806e-06	0.165086	1.21298e-05	0.0940125	0.187127	0.256295	0.153448	0.172721	0.0901575	0.0453132	0	0.049991	0.0525181	0.103766	0.0569577	0	0	0	0	0	0	0	0	0.103066	0.108345	0.0550721	0.0539632	0.109735	0.071697	0	0	0.19201	0.0960051	0	0	0.00783298	0	0.00195824
2610300A13Rik	ENSMUSG00000103531	0	1	0	1	1	1	0	0	0	0	0	0	0	0	0	0	0	0	0	0	0	0	0	0	0	0	0	0	0	0	0	0	0	0	0	0	0	0	0	0	0
2610301B20Rik	ENSMUSG00000059482	-27.2529	-26.3052	11.4457	9.94758e-07	0.0481861	3.76395e-06	36.4062	35.8948	37.0286	37.4006	36.6825	27.8656	27.393	25.9032	24.85	28.2115	27.3712	26.9324	21.8117	20.1481	22.8025	19.9672	21.7361	21.5657	21.3385	29.5794	30.6158	31.1417	27.9056	25.3102	25.4265	28.3299	11.284	1.3346	3.6562	2.4954	0.402819	0.170063	2.27969	1.48733	1.08498
2610303G11Rik	ENSMUSG00000046995	0	1	0	1	1	1	0	0	0	0	0	0	0	0	0	0	0	0	0	0	0	0	0	0	0	0	0	0	0	0	0	0	0	0	0	0	0	0	0	0	0
2610305D13Rik	ENSMUSG00000066000	-2.56306	-233.59	49.9166	1.40998e-14	6.82996e-10	1.66584e-13	1.73164	1.57067	1.41025	1.28798	1.50013	0.63062	0.6339	0.713028	0.839206	0.85714	0.750001	0.737316	2.71028	2.12451	2.53095	2.49392	2.77442	2.81042	2.57408	0.894012	0.600759	0.7831	1.00155	0.679416	1.27927	0.873017	0.320142	0.0165153	0.0447681	0.0306417	0	0	0.0109578	0.0308945	0.0104631
2610306M01Rik	ENSMUSG00000100164	-17.0802	-40.253	75.9123	0	0	0	11.8476	11.9632	11.7878	12.5155	12.0285	12.0253	11.4209	13.6118	12.324	11.2078	10.786	11.896	16.1741	17.2048	15.5771	15.6037	17.4515	16.6319	16.4405	17.8264	16.7808	16.0458	16.9201	19.9548	17.5639	17.5153	6.89417	6.05967	1.41299	3.73633	0.132046	0.0557474	0.619655	0.812588	0.405009
2610306O10Rik	ENSMUSG00000108614	0	1	0	1	1	1	0	0	0	0	0	0	0	0	0	0	0	0	0	0	0	0	0	0	0	0	0	0	0	0	0	0	0	0	0	0	0	0	0	0	0
2610307P16Rik	ENSMUSG00000085936	-2.66203	-232.906	16.9026	1.4789e-08	0.000716378	7.09075e-08	1.09458	0.871479	1.1936	0.98262	1.03557	0.603573	0.553955	0.459431	0.436529	0.550316	0.664475	0.544713	2.8433	2.56849	3.22284	2.39011	2.31996	2.69638	2.67351	1.65905	1.37998	1.70296	1.34652	1.60213	1.72481	1.56924	0.266444	0.0618534	0	0.0309267	0.0334264	0	0.00455992	0.0128563	0.0127107
2610316D01Rik	ENSMUSG00000097040	4.51367	#DIV/0!	40.9565	2.12275e-13	1.02826e-08	2.08403e-12	0	0	0	0	0	0	0	0	0	0	0	0	0.154888	0	0.0860607	0.0856582	0	0.17697	0.0839294	0	0	0	0	0	0	0	0.136073	2.97635	6.051	4.51367	0	0	0	0	0
2610318N02Rik	ENSMUSG00000049916	1.3533	#DIV/0!	8.80757	1.23459e-05	0.598036	4.15043e-05	1.31802	0.897497	2.26936	1.35871	1.4609	1.13092	0.802452	1.45584	0.737742	1.00755	0.842231	0.996123	0.576627	1.06161	0.560686	1.19585	0.414166	0.57648	0.730903	0	0	0	0	0	0	0	1.05538	0	0	0	0	0	0	0	0
2610507B11Rik	ENSMUSG00000010277	-13.3703	-3.30915	19.7333	2.42632e-09	0.000117531	1.29596e-08	7.37439	6.73777	7.37143	7.26653	7.18753	9.34094	9.60674	9.3181	9.18242	8.70827	9.15691	9.2189	20.0498	19.6347	18.5554	17.7741	19.3358	19.6131	19.1605	16.6871	17.247	17.3633	16.8476	16.8728	17.2273	17.0409	5.5037	7.32346	10.3442	8.83385	0.40974	0.468778	9.812	10.904	5.39862
2610507I01Rik	ENSMUSG00000085882	2.52856	#DIV/0!	3.95358	0.00474667	1	0.0112106	1.06013	0.857241	0.794777	1.29777	1.00248	0.698953	1.21356	0.556216	0.986513	0.370137	0.511926	0.722884	0	0	0	0	0	0	0	0.0730382	0.0726388	0	0	0	0	0.0242795	1.73384	0.0499224	0	0.0249612	0	0.256274	0.154575	3.57987	0.997679
2610509F24Rik	ENSMUSG00000103968	0	1	0	1	1	1	0	0	0	0	0	0	0	0	0	0	0	0	0	0	0	0	0	0	0	0	0	0	0	0	0	0	0	0	0	0	0	0	0	0	0
2610524H06Rik	ENSMUSG00000092486	-26.6141	-266.082	20.2794	1.75142e-09	8.48387e-05	9.55713e-09	33.97	35.2283	33.2041	33.4438	33.9616	26.0982	26.5091	22.7655	26.1086	22.4318	24.9962	24.8182	16.2147	16.6008	21.205	17.4971	16.5889	14.3466	17.0755	23.6005	26.3923	27.3056	27.6475	25.4522	28.7666	26.5275	2.77952	4.37335	0.583026	2.47819	0.0290584	0	0.269555	0.0447052	0.0858297
2610528A11Rik	ENSMUSG00000096001	0.55612	#DIV/0!	10.4545	2.44804e-06	0.118583	8.85082e-06	0	0	0	0	0	0	0	0	0	0	0	0	0	0	0	0	0	0	0	0	0	0	0	0	0	0	0.927206	0.163996	0	0.0819981	0	0	0.0362701	0	0.00906752
2610528J11Rik	ENSMUSG00000028536	-57.865	#DIV/0!	270.016	0	0	0	10.2706	8.28166	10.8727	8.89171	9.57916	14.163	12.1409	14.9466	16.105	13.3175	14.4804	14.1922	58.7328	58.2052	56.2652	59.1899	59.2608	55.5361	57.865	25.866	25.8889	24.7959	27.579	28.3147	31.4144	27.3098	0	0	0	0	0.663919	0.676575	2.53595	3.87433	1.93769
2700012I20Rik	ENSMUSG00000097334	-1.43012	#DIV/0!	20.8991	1.21973e-09	5.90839e-05	6.81082e-09	0.790447	0.262224	0	0.573413	0.406521	1.38973	1.26996	0.967686	1.82138	2.06064	0.581636	1.34851	0.547543	0.806449	0.456348	0.454214	0.314621	0.156401	0.455929	0	0	0	0	0	0	0	0.481031	0	0	0	0	0	0.175624	0.0618945	0.0593795
2700016F22Rik	ENSMUSG00000097731	-3.17054	#DIV/0!	0.739552	0.621872	1	1	0.0249961	0.323398	0	0.0543987	0.100698	0.359567	0.746971	0.681963	0.451916	0.726105	0.46902	0.57259	1.01292	0.153013	0.202034	0.143635	0.447713	0.17805	0.356227	0.991942	0.931711	1.09466	0.790701	0.602606	1.25459	0.944369	0.0152115	0	0	0	0	0	0.045818	0.0469746	0.0231981
2700029L08Rik	ENSMUSG00000106691	0	1	0	1	1	1	0	0	0	0	0	0	0	0	0	0	0	0	0	0	0	0	0	0	0	0	0	0	0	0	0	0	0	0	0	0	0	0	0	0	0
2700029M09Rik	ENSMUSG00000038005	-54.2001	-37.7746	41.5879	1.72529e-13	8.35729e-09	1.72493e-12	49.7968	52.8278	54.6485	55.2812	53.1386	34.292	34.7258	33.6869	33.8598	35.9266	33.5626	34.3423	41.5032	39.617	42.7567	42.4349	42.6985	42.5774	41.9313	52.9654	54.1276	56.9003	56.5416	56.5586	56.95	55.6739	11.1223	9.10049	5.40981	7.25515	0.485331	0.307348	3.17795	1.84177	1.4531
2700033N17Rik	ENSMUSG00000086328	2.37284	#DIV/0!	84.7989	0	0	0	0	0	0	0	0	0	0	0	0	0	0	0	0	0	0	0	0.149238	0.148375	0.0496021	0.13777	0.685081	0.576139	0.292852	0.143478	0.729412	0.427456	1.06481	2.44834	2.29733	2.37284	0.0381668	0	0.291569	0.0587182	0.0971136
2700038G22Rik	ENSMUSG00000097180	0.618986	30.0238	4.93481	0.00119912	1	0.00325386	0.113063	0.281307	0.184937	0.246057	0.206341	0.32528	0.217981	0.237282	0.420846	0.12632	0.249586	0.262882	0.0587389	0.173027	0.195823	0.0649691	0.675033	0.335565	0.250526	0	0.0619754	0	0	0	0.0659857	0.0213269	0	1.10744	0.173189	0.640313	0	0	0.131883	0.0796785	0.0528904
2700046A07Rik	ENSMUSG00000041789	-1.01361	-269.568	40.6271	2.36811e-13	1.14711e-08	2.30993e-12	0.109491	0.145291	0.0397988	0.198569	0.123287	0.420005	0.457372	0.651059	0.504587	0.774754	0.523685	0.555243	0.796365	0.707481	0.800688	0.545277	0.522966	0.779914	0.692115	1.16672	0.920268	1.34596	0.983469	0.963666	0.724213	1.01738	0	0.0549975	0.298164	0.176581	0	0	0	0.017147	0.00428674
2700046G09Rik	ENSMUSG00000097787	-3.18807	-20.2815	51.6506	8.77076e-15	4.24856e-10	1.06748e-13	1.48263	1.03835	2.03593	1.55356	1.52762	2.94899	2.75259	2.53534	2.91995	3.12891	3.81838	3.01736	3.59456	2.5771	3.48727	3.59717	3.34407	3.5203	3.35341	2.60285	2.58861	2.40479	2.38038	1.89118	2.11516	2.3305	1.43694	0.786102	0.420571	0.603337	0.0503077	0	0.21961	0.232189	0.125527
2700049A03Rik	ENSMUSG00000034601	-4.86395	-21.1432	53.2243	5.77316e-15	2.79652e-10	7.22055e-14	4.38369	4.25598	4.52957	4.73673	4.47649	5.11528	5.46695	5.62933	5.28147	5.08609	5.65055	5.37161	2.59596	2.68972	2.70781	3.38215	3.25784	2.52934	2.86047	4.25781	3.84804	3.83318	3.57358	4.59258	4.32962	4.07247	0.960754	1.76694	2.84092	2.30393	0.135743	0.0395229	0.482733	0.266444	0.231111
2700060E02Rik	ENSMUSG00000021807	-66.2394	-7.81476	13.8824	1.32111e-07	0.00639947	5.56024e-07	40.7588	44.0682	46.3334	46.1047	44.3163	27.7561	27.6704	26.4884	29.2575	28.5363	28.1254	27.9724	54.5037	52.5431	61.0503	53.8379	57.0068	58.6609	56.2671	28.6813	24.7953	26.6844	25.799	27.1293	30.5792	27.2781	42.9985	12.0052	7.4348	9.71999	8.38305	3.92388	39.419	32.0743	20.9501
2700062C07Rik	ENSMUSG00000024273	-24.7903	-12.5346	28.958	2.08199e-11	1.00852e-06	1.51066e-10	24.7805	30.0948	22.5817	24.4191	25.469	23.0996	24.3891	23.9119	21.8388	24.1045	21.9003	23.2074	26.1983	25.1054	26.5121	25.4919	28.0382	24.1729	25.9198	25.9791	27.5469	24.9637	24.8706	27.8512	25.4862	26.1163	25.5206	3.59057	0.707853	2.14921	0.740877	1.06124	4.08604	3.7858	2.41849
2700068H02Rik	ENSMUSG00000086172	0.00989234	#DIV/0!	2.62757	0.035437	1	0.0756631	0	0	0	0	0	0	0	0	0	0	0	0	0	0	0	0	0	0	0	0	0	0	0	0	0	0	0	0	0	0	0	0	0.00802127	0	0.00200532
2700069I18Rik	ENSMUSG00000086224	-0.923282	#DIV/0!	4.27546	0.00299004	1	0.00723972	0	0.0788055	0.172695	0	0.0628751	0.303747	0.228995	0.332361	0.168423	0.176937	0.262196	0.245443	0.329103	0.403933	0	0.546014	0.378209	0.282016	0.323213	0.261859	0.173618	0.273767	0.278313	0	0.277279	0.210806	0.0963754	0	0	0	0	0	0	0.037202	0.00930049
2700078F05Rik	ENSMUSG00000103722	0	1	0	1	1	1	0	0	0	0	0	0	0	0	0	0	0	0	0	0	0	0	0	0	0	0	0	0	0	0	0	0	0	0	0	0	0	0	0	0	0
2700080J24Rik	ENSMUSG00000108671	-0.0911393	#DIV/0!	1.54326	0.197171	1	0.382206	0	0	0	0	0	0	0	0	0	0	0	0	0	0	0	0	0	0	0	0	0	0	0	0	0	0	0	0	0.0553676	0.0276838	0	0	0	0	0
2700081O15Rik	ENSMUSG00000053080	-1.70699	-11.8174	11.5129	9.37464e-07	0.0454108	3.55689e-06	0.449173	0.378254	0.508648	0.451167	0.446811	0.612997	0.716107	0.670744	0.569558	0.752763	0.514842	0.639502	0.305158	0.28201	0.17953	0.138981	0.453836	0.287135	0.274442	1.19975	0.984857	0.995486	1.13346	1.36846	1.29057	1.1621	0.147187	1.17149	2.5581	1.86479	0.0316545	0.0111367	0.302274	0.259729	0.151199
2700089I24Rik	ENSMUSG00000100119	0	1	0	1	1	1	0	0	0	0	0	0	0	0	0	0	0	0	0	0	0	0	0	0	0	0	0	0	0	0	0	0	0	0	0	0	0	0	0	0	0
2700094K13Rik	ENSMUSG00000076437	-23.7589	-12.2575	52.1018	7.77156e-15	3.76454e-10	9.54015e-14	10.995	11.1011	10.6865	10.7503	10.8832	8.63395	9.21649	7.69162	8.72747	7.56637	8.70603	8.42366	26.2428	25.524	26.4028	28.2022	22.833	26.0115	25.8694	13.9644	15.8097	14.324	14.5618	15.1833	16.5537	15.0662	4.21828	3.66186	2.1561	2.90898	1.16788	0.359524	4.48749	2.80742	2.20558
2700097O09Rik	ENSMUSG00000062198	-2.69308	-6.5983	37.0764	8.11018e-13	3.92857e-08	7.30489e-12	1.36836	1.34367	1.87017	1.80662	1.5972	2.79946	2.86679	2.60371	2.71646	2.87416	2.9401	2.80011	1.85781	1.82419	1.36932	1.44679	1.22001	1.66781	1.56432	1.7095	1.92017	1.80827	2.20167	1.80127	1.42684	1.81129	3.09773	2.84554	3.50272	3.17413	0.122576	0.176419	0.872553	0.831459	0.500752
2700099C18Rik	ENSMUSG00000098090	0.460514	#DIV/0!	4.26212	0.00304722	1	0.0073704	0.289215	0.123357	0.675814	0.22479	0.328294	0.118867	0.318626	0.173419	0.219699	0.323127	0.228014	0.230292	0	0	0	0	0	0	0	0	0	0	0	0	0	0	0	0.435819	0.485209	0.460514	0.0504691	0.0532681	0.364896	0.0776448	0.13657
2810001G20Rik	ENSMUSG00000087497	-3.48148	-5.19414	7.44773	5.36457e-05	1	0.000168248	2.30179	2.54534	3.06782	2.04085	2.48895	4.57833	4.10906	3.75722	4.53324	3.80992	4.42253	4.20172	2.39168	2.43537	2.46091	1.66559	2.54495	2.2266	2.28752	3.75902	2.14961	3.24222	2.9964	1.95738	2.08969	2.69905	1.81581	5.01018	3.61293	4.31156	0.104137	0.0549563	1.66211	1.68222	0.875856
2810002D19Rik	ENSMUSG00000045464	-23.0876	-72.9247	89.9957	0	0	0	6.75832	6.02267	6.59906	5.91205	6.32303	24.9505	25.719	26.9765	27.2465	24.3797	25.5475	25.8033	1.69819	1.57732	1.63212	1.57372	1.6351	1.20613	1.55376	4.57706	4.3099	4.58158	4.76115	3.39754	4.38255	4.33496	8.14499	1.96361	3.85676	2.91019	0.0674468	0.0569498	0.618298	0.539574	0.320567
2810004N23Rik	ENSMUSG00000031984	-29.7037	-361.393	17.5527	9.58247e-09	0.000464175	4.71723e-08	11.3454	13.3028	13.0117	13.7644	12.8561	9.19186	9.49109	9.16831	10.1935	8.37763	11.299	9.62023	21.4766	23.4827	24.3179	25.478	21.9561	25.7769	23.748	11.2845	11.2942	11.7225	11.2296	13.3988	13.2428	12.0287	32.8549	0.0982553	0.0665853	0.0824203	4.02221	1.30301	20.1225	11.0588	9.12662
2810006K23Rik	ENSMUSG00000047635	-6.60357	-11.0999	74.464	0	0	0	5.5202	4.61982	4.92514	5.18766	5.0632	2.88755	3.50727	2.63298	3.26892	2.90853	2.90798	3.01887	4.72549	4.44796	6.30151	5.58716	6.17962	5.88324	5.52083	5.39359	4.71078	5.13281	5.54875	4.53685	4.2834	4.93436	6.22243	1.6306	0.592547	1.11157	0.229878	0.343721	1.01395	0.928353	0.628974
2810013P06Rik	ENSMUSG00000099881	0	1	0	1	1	1	0	0	0	0	0	0	0	0	0	0	0	0	0	0	0	0	0	0	0	0	0	0	0	0	0	0	0	0	0	0	0	0	0	0	0
2810021J22Rik	ENSMUSG00000020491	-2.45668	-10.7814	28.2162	2.90552e-11	1.40743e-06	2.05916e-10	3.2117	3.10503	2.85184	2.97056	3.03478	2.486	2.52104	2.64797	2.51292	2.845	2.8106	2.63726	2.2883	1.80219	2.01314	2.241	2.52017	2.04261	2.15124	0.935663	0.528148	0.687392	0.430034	0.474046	0.535546	0.598471	1.14478	0.829667	2.76437	1.79702	0.00700567	0	0.443441	0.463452	0.228475
2810025M15Rik	ENSMUSG00000049881	-19.6367	-19.0977	24.1699	2.05294e-10	9.94442e-06	1.27574e-09	16.2542	16.3185	18.7353	16.213	16.8802	17.3652	20.6855	19.3752	17.2863	16.8061	18.334	18.3087	16.3704	16.656	19.4266	17.6152	16.9402	18.7042	17.6188	18.9391	19.5389	21.1971	16.9552	19.3146	21.2193	19.5274	7.20177	0.751995	4.65929	2.70564	0.54427	0.229782	2.03141	1.67468	1.12004
2810029C07Rik	ENSMUSG00000096995	3.95479	466.823	32.3349	4.96747e-12	2.40624e-07	3.9622e-11	2.54159	2.02356	1.96527	1.96107	2.12287	2.39306	1.73731	1.84264	2.16238	1.91029	2.09121	2.02281	0.480153	0.330024	0.693649	0.743513	0.827695	0.658327	0.622227	0.0509395	0	0	0	0	0	0.00848991	1.91229	3.65585	4.27071	3.96328	0	0	0.0616034	0.0434214	0.0262562
2810030D12Rik	ENSMUSG00000099338	-0.873723	#DIV/0!	2.90498	0.0229743	1	0.0501047	0.0935732	0.186253	0.306116	0	0.146486	0.179472	0.180406	0.392759	0.696603	0.522727	0.206562	0.363088	0.0972272	0.954675	0.64827	0.537699	0.893876	0.222177	0.558987	0.412594	0.820675	1.29407	0.657777	1.07422	0.983002	0.873723	0	0	0	0	0.142878	0.180962	0.842009	1.14302	0.577218
2810032G03Rik	ENSMUSG00000037735	-6.03174	#DIV/0!	18.1271	6.59483e-09	0.000319454	3.31766e-08	7.09983	8.39431	8.33055	8.15826	7.99574	1.49791	1.3962	1.10262	1.60073	1.45955	1.19114	1.37469	4.13116	4.17229	4.06614	3.88394	4.40846	4.11325	4.12921	3.13054	2.73981	3.17471	3.02779	3.06463	2.9171	3.0091	0	0	0	0	0	0	0.00473237	0.0133425	0.00451872
2810039B14Rik	ENSMUSG00000099034	-1.40528	-25.8618	48.5538	2.06501e-14	1.00029e-09	2.37599e-13	0.559994	0.621013	0.680446	0.696403	0.639464	0.997343	0.709483	0.973773	0.782724	0.9653	1.14789	0.929418	1.16372	0.816186	0.905241	0.809068	0.974364	1.04471	0.952215	0.687846	0.5613	0.756004	0.599848	0.624505	0.821729	0.675205	0.0389472	1.79621	1.12739	1.4618	0.00977212	0.0103141	0.0799848	0.0902042	0.0475688
2810047C21Rik1	ENSMUSG00000092574	1.20202	#DIV/0!	3.65158	0.00739403	1	0.0170743	0.38215	0	0.166689	0	0.13721	0.36648	0	0.802008	0.650264	0.42696	0.168719	0.402405	0	0	0	0	0	0	0	0	0	0	0	0	0	0	0	0.230346	0	0.115173	0.0466807	0	0.101889	0	0.0371423
2810049E08Rik	ENSMUSG00000100891	7.41354	#DIV/0!	3944.75	0	0	0	0	0	0	0	0	0.0784174	0.0788253	0.0858047	0.34785	0	0.0902539	0.113525	0	0	0	0	0	0	0	0	0	0	0	0	0	0	0	7.27	7.55707	7.41354	0	0	0	0	0
2810402E24Rik	ENSMUSG00000099966	-3.31214	-8.75908	39.1639	3.88689e-13	1.88281e-08	3.67234e-12	2.48991	1.94701	2.68285	2.51585	2.4089	3.26902	4.08611	4.19907	4.19268	3.74228	3.79518	3.88072	2.18675	2.41935	2.80654	2.62308	2.44224	2.63926	2.51954	1.89515	1.65731	1.33228	1.31967	1.36115	1.45316	1.50312	3.8242	0.335005	1.52864	0.931821	0.0181041	0	0.805125	0.835575	0.414701
2810403A07Rik	ENSMUSG00000028060	-5.29782	-3.35051	10.9636	1.53183e-06	0.0742016	5.67117e-06	8.98428	9.24832	8.91974	8.36082	8.87829	8.55158	8.60899	8.30186	8.02884	8.29988	7.8887	8.27997	6.38132	6.38895	6.90552	6.13351	5.92442	5.69913	6.23881	6.28216	6.93873	6.1815	6.07989	5.98825	6.08862	6.25986	5.88362	6.21355	6.15527	6.18441	0.360359	0.328479	3.95729	3.84928	2.12385
2810403D21Rik	ENSMUSG00000086629	-0.733257	-25.1137	14.9083	6.06547e-08	0.00293811	2.6698e-07	0.323946	0.365385	0.435679	0.481749	0.40169	0.642036	0.603738	0.691188	0.585676	0.591154	0.560169	0.612327	0.381475	0.429655	0.34911	0.322658	0.232092	0.346125	0.343519	0.499933	0.580066	0.72178	0.695809	0.570232	0.478956	0.591129	0.203711	0.292894	0.0330812	0.162988	0.0197855	0	0.104364	0.0202928	0.0361106
2810404F17Rik	ENSMUSG00000085329	0	1	0	1	1	1	0	0	0	0	0	0	0	0	0	0	0	0	0	0	0	0	0	0	0	0	0	0	0	0	0	0	0	0	0	0	0	0	0	0	0
2810404M03Rik	ENSMUSG00000102046	0.153824	#DIV/0!	4.89474	0.00126601	1	0.00325386	0	0	0	0	0	0	0	0	0	0	0	0	0	0	0	0	0	0	0	0	0	0	0	0	0	0	0	0	0	0	0	0	0	0	0
2810405F15Rik	ENSMUSG00000103562	0	1	0	1	1	1	0	0	0	0	0	0	0	0	0	0	0	0	0	0	0	0	0	0	0	0	0	0	0	0	0	0	0	0	0	0	0	0	0	0	0
2810405F17Rik	ENSMUSG00000101493	-9.50968	-50.7004	7.61004	4.47014e-05	1	0.000141359	2.01681	1.68603	2.1113	1.93123	1.93634	3.32667	4.27717	4.90984	5.14768	5.40791	4.27401	4.55721	2.09556	2.13994	2.51502	1.66884	2.50457	1.24505	2.02816	2.66782	2.03415	2.6032	1.8903	2.96358	3.01325	2.52872	1.76737	2.43131	16.9707	9.70102	0	0	0.362961	0.26531	0.157068
2810407A14Rik	ENSMUSG00000055972	0.0241049	#DIV/0!	20.071	1.98178e-09	9.59975e-05	1.07092e-08	0	0	0	0	0	0	0	0	0	0	0	0	0	0	0	0	0	0	0	0	0	0	0	0	0	0	0	0.0360087	0.0122011	0.0241049	0	0	0	0	0
2810408A11Rik	ENSMUSG00000018570	-3.50931	#DIV/0!	92.1581	0	0	0	0.152215	0.378719	0.414963	0.414078	0.339994	0.547398	0.84371	0.439242	0.404699	0.807799	0.420016	0.577144	4.54706	3.57181	3.11966	2.97387	3.77146	3.07201	3.50931	0	0	0	0	0	0	0	0.162104	0	0	0	0.0116209	0	0.0760937	0	0.0219286
2810408I11Rik	ENSMUSG00000087213	5.40542	11.3293	45.7401	4.69624e-14	2.27486e-09	5.13165e-13	0.450105	0.447955	0	0.391823	0.322471	0.431648	0.694229	0.472311	0.957369	0.30173	0.397442	0.542455	5.70571	6.42904	5.61294	5.17286	7.09453	5.55731	5.92873	1.29003	0.78952	0.622472	0.632807	1.03344	0.525381	0.815608	0	2.10262	0	1.05131	0.35738	0.116062	1.47008	1.14193	0.771362
2810410L24Rik	ENSMUSG00000075389	-0.687459	-91.4849	5.41825	0.000630795	1	0.00177014	0.208315	0.266554	0.42187	0.291441	0.297045	0.428084	0.545061	0.562094	0.632977	0.232741	0.525547	0.487751	0.649348	0.637596	0.893405	0.820825	0.568562	0.600604	0.695057	0.262436	0.587251	0.27437	0.453254	0.512454	0.312626	0.400399	0.253542	0	0.015195	0.0075975	0.0272638	0.0767356	0.347129	0.517314	0.242111
2810414N06Rik	ENSMUSG00000100594	-7.48003	-19.7369	39.623	3.32179e-13	1.60907e-08	3.17059e-12	2.21852	2.6625	1.85	2.05905	2.19752	1.12635	1.13221	1.09552	1.17969	1.31223	0.864242	1.11837	2.98314	3.39515	3.16437	2.54965	3.27242	2.32393	2.94811	2.51747	1.93142	2.48155	2.4463	3.14612	2.81803	2.55682	9.49036	0.884938	0	0.442469	0.0996317	0.0420629	0.543657	0.735742	0.355274
2810417H13Rik	ENSMUSG00000040204	-0.781293	-14.2419	3.15207	0.0156977	1	0.0348501	0.0187224	0.018633	0	0	0.00933885	0	0.0180481	0.0392922	0.0398224	0.0209178	0.0206648	0.0231242	0.311256	0.420232	0.345888	0.430338	0.402411	0.422311	0.388739	0.619148	0.574711	0.453113	0.548376	0.51584	0.437071	0.52471	0.136724	0.747643	0.382385	0.565014	0.0285875	0.0241383	0.184071	0.0351846	0.0679953
2810425M01Rik	ENSMUSG00000097811	0.29522	#DIV/0!	2.19419	0.07037	1	0.145114	0.0487086	0.24238	0.106231	0.0530019	0.11258	0.0467113	0.140863	0.0511117	0.259007	0.0544201	0.107524	0.10994	0.253053	0.0993894	0	0	0.116325	0.173478	0.107041	0	0	0.112269	0.0570666	0.0559175	0	0.0375423	0.0296419	0	0	0	0.0297495	0.0627987	0.3409	0.617874	0.262831
2810428I15Rik	ENSMUSG00000058833	-35.9132	-17.2328	64.166	4.44089e-16	2.15117e-11	6.58051e-15	38.1809	41.9363	43.9003	41.923	41.4851	33.5799	32.2289	31.6573	30.2962	29.1201	30.1327	31.1692	28.6748	29.5686	33.5784	31.2615	30.1777	27.1262	30.0645	37.781	37.8455	36.8773	35.6353	39.8006	40.814	38.1256	29.8266	1.19244	3.23235	2.21239	3.97218	1.56221	12.3456	10.1076	6.9969
2810428J06Rik	ENSMUSG00000105981	0.806069	#DIV/0!	3.57569	0.00827714	1	0.0190003	0.033424	0.0665287	0.0364478	0.10911	0.0613776	0.19232	0.0322201	0.035073	0.248824	0.0746864	0.0737833	0.109484	0.659854	0.306905	0.733271	0.307302	0.439022	0.436484	0.480473	0.44213	0.622926	0.385197	0.430751	0.345336	0.702249	0.488098	0	0.554035	1.0581	0.806069	0	0	0.0278483	0.0314064	0.0148137
2810429I04Rik	ENSMUSG00000097709	0.151442	63.1764	11.0775	1.38176e-06	0.0669323	5.14824e-06	0	0	0	0	0	0	0	0.0139115	0.0281985	0	0	0.00701834	0.0137752	0.0135259	0	0	0	0	0.00455017	0.0146141	0	0	0	0	0	0.00243568	0.0484075	0.219755	0.088	0.153878	0	0	0.00220918	0.0124572	0.0036666
2810430I11Rik	ENSMUSG00000085766	0.0672755	#DIV/0!	4.65039	0.00176883	1	0.00441866	0	0	0	0	0	0	0	0	0	0	0	0	0	0	0	0	0	0	0	0	0	0	0	0	0	0	0	0	0	0	0.0161114	0	0	0.0123934	0.0071262
2810432F15Rik	ENSMUSG00000104987	2.13254	#DIV/0!	7.29876	6.35352e-05	1	0.000197767	0	0	0	0	0	0	0	0	0	0	0	0	0	0	0	0	0	0	0	0.15119	0	0	0	0.157454	0	0.0514407	0	0.41336	3.85171	2.13254	0	0	0	0	0
2810433D01Rik	ENSMUSG00000086283	0.349647	#DIV/0!	3.60756	0.00789358	1	0.0181706	0.448685	0.520966	0.326185	0.0813723	0.344302	0	0	0	0	0	0	0	0.0777011	0	0	0	0	0.0887786	0.0277466	0.2473	0.163965	0	0.0876127	0.0858485	0.0872873	0.112002	0	0.169032	0	0.0845159	0	0	0.0124613	0	0.00311532
2810442N19Rik	ENSMUSG00000090260	-1.37031	-316.832	1.91877	0.109067	1	0.21855	0	0	0.105887	0	0.0264718	0.0931206	0.37442	0.509465	0.309804	0.325465	0.214353	0.304438	0	0.198136	0	0	0.347846	0.115278	0.11021	1.07039	1.06453	0.671438	0.682586	0.222947	0.453367	0.69421	0	0.438973	0	0.219486	0	0	0	0	0
2810454H06Rik	ENSMUSG00000100876	-0.421477	-39.9546	17.433	1.03702e-08	0.00050233	5.07712e-08	0.457997	0.256393	0.34336	0.280331	0.33452	0.384315	0.303532	0.450556	0.426194	0.575664	0.568703	0.451494	0.0892279	0.20443	0.297467	0.131589	0.136722	0.0679658	0.154567	0	0.0313814	0	0.0335366	0	0	0.0108197	0.714213	0.043135	0	0.0215675	0	0	0.0190798	0.0403454	0.0148563
2810455O05Rik	ENSMUSG00000085030	2.86644	#DIV/0!	9.87371	4.25274e-06	0.206003	1.49897e-05	0.319731	0.689443	1.16219	1.15971	0.83277	0.715448	0.71917	1.28611	0.850083	0.893056	0.529354	0.832203	1.71645	1.25045	1.59978	0.857392	0.699943	0.885685	1.16828	0.646157	0.817884	0.798367	0.874054	0.734104	0.870809	0.790229	0	4.6173	1.11557	2.86644	0	0	0.0177597	0.0500719	0.0169579
2810459M11Rik	ENSMUSG00000026227	6.70748	#DIV/0!	5.56358	0.000522327	1	0.00147884	0	0	0	0	0	0	0	0	0	0	0	0	0	0.0275999	0	0	0	0	0.00459998	0	0	0	0	0	0	0	0	0	0.0138128	0.0069064	1.12353	1.13353	7.75359	15.2643	6.31873
2810468N07Rik	ENSMUSG00000091475	-1.51314	-58.6779	10.1165	3.36836e-06	0.163163	1.19964e-05	0	0	0	0	0	0.89683	1.22346	1.1215	1.13664	0.895572	1.0322	1.05103	0.416441	0.749657	0.617034	0.230306	0.159526	0.317207	0.415028	1.10451	1.09847	1.3087	1.33043	2.9907	1.40346	1.53938	0.487807	0.704612	0	0.352306	0	0	0.0445243	0.0313831	0.0189769
2810471M01Rik	ENSMUSG00000084966	0	1	0	1	1	1	0	0	0	0	0	0	0	0	0	0	0	0	0	0	0	0	0	0	0	0	0	0	0	0	0	0	0	0	0	0	0	0	0	0	0
2810474O19Rik	ENSMUSG00000032712	-32.048	-58.7599	64.7128	3.33067e-16	1.61338e-11	5.04495e-15	6.82258	5.97256	6.78973	6.67433	6.5648	4.16707	4.63572	4.62914	5.04383	4.92877	4.83993	4.70741	31.5219	31.4921	32.9182	32.5055	33.9158	33.2636	32.6028	14.3843	13.7683	16.1377	15.8003	14.6761	15.3086	15.0125	2.31379	2.54529	4.0112	3.27825	0.271056	0.119559	1.29142	0.784227	0.616566
2900002M20Rik	ENSMUSG00000103004	0	1	0	1	1	1	0	0	0	0	0	0	0	0	0	0	0	0	0	0	0	0	0	0	0	0	0	0	0	0	0	0	0	0	0	0	0	0	0	0	0
2900005J15Rik	ENSMUSG00000043833	-2.05505	#DIV/0!	29.0119	2.03271e-11	9.84643e-07	1.47711e-10	0.397622	0.197861	0.325196	0.270418	0.297774	2.57389	2.49145	2.60774	2.53721	2.55441	2.13951	2.48404	1.80752	1.82552	1.83647	1.885	2.01788	1.35714	1.78826	0	0.108978	0.0572803	0.174694	0	0.11603	0.0761637	1.39136	0	0	0	0	0	0.0496938	0.0233513	0.0182613
2900009J06Rik	ENSMUSG00000102014	-0.927565	#DIV/0!	1.67167	0.16126	1	0.31583	0.537441	0.178292	2.1489	0.77975	0.911096	0	0.172695	0.187986	0.381044	0	0.395466	0.189532	0.744571	0.182774	1.03427	2.26475	1.06959	0.21268	0.918104	0.789916	0.392798	1.23876	0.629662	0.411322	0.627324	0.68163	0	0	0	0	0.382958	0.115485	0.447788	0.925833	0.468016
2900011O08Rik	ENSMUSG00000044117	-9.37905	-3865.53	54.8522	3.77476e-15	1.82849e-10	4.84241e-14	0.0376246	0.0748899	0	0	0.0281286	0.324736	0.616582	0.789618	0.480164	0.462401	0.622922	0.549404	0.938253	1.42029	0.868871	1.29721	1.07825	0.848678	1.07526	1.45162	1.81491	1.17074	1.3665	1.46857	0.966174	1.37308	0.34345	6.77527	11.9877	9.38148	0	0	0.00626965	0	0.00156741
2900018N21Rik	ENSMUSG00000104244	0	1	0	1	1	1	0	0	0	0	0	0	0	0	0	0	0	0	0	0	0	0	0	0	0	0	0	0	0	0	0	0	0	0	0	0	0	0	0	0	0
2900022M07Rik	ENSMUSG00000102386	0	1	0	1	1	1	0	0	0	0	0	0	0	0	0	0	0	0	0	0	0	0	0	0	0	0	0	0	0	0	0	0	0	0	0	0	0	0	0	0	0
2900026A02Rik	ENSMUSG00000051339	-4.53619	-297.672	10.7935	1.78885e-06	0.0866519	6.56952e-06	1.31761	1.17508	1.39017	1.06135	1.23605	4.15998	4.08264	4.1299	4.08554	3.9097	3.97575	4.05725	2.36475	2.52272	2.35124	2.26158	2.43153	2.23464	2.36108	2.41445	2.17613	2.56369	2.42582	2.31804	2.277	2.36252	0.0156203	0	0.0305804	0.0152902	0.44418	0.512938	3.61281	3.52531	2.02381
2900027M19Rik	ENSMUSG00000109162	0	1	0	1	1	1	0	0	0	0	0	0	0	0	0	0	0	0	0	0	0	0	0	0	0	0	0	0	0	0	0	0	0	0	0	0	0	0	0	0	0
2900035J10Rik	ENSMUSG00000103776	0	1	0	1	1	1	0	0	0	0	0	0	0	0	0	0	0	0	0	0	0	0	0	0	0	0	0	0	0	0	0	0	0	0	0	0	0	0	0	0	0
2900037B21Rik	ENSMUSG00000103663	0	1	0	1	1	1	0	0	0	0	0	0	0	0	0	0	0	0	0	0	0	0	0	0	0	0	0	0	0	0	0	0	0	0	0	0	0	0	0	0	0
2900041M22Rik	ENSMUSG00000054418	0.736766	#DIV/0!	57.2545	2.10942e-15	1.0218e-10	2.80793e-14	0	0.0502694	0.0550803	0	0.0263374	0	0	0	0	0	0	0	0	0	0	0	0	0	0	0	0	0	0	0	0	0	0	0.570861	0.902671	0.736766	0.015425	0	0	0	0.00385626
2900042K21Rik	ENSMUSG00000103669	0	1	0	1	1	1	0	0	0	0	0	0	0	0	0	0	0	0	0	0	0	0	0	0	0	0	0	0	0	0	0	0	0	0	0	0	0	0	0	0	0
2900052L18Rik	ENSMUSG00000043993	-1.80985	-5.38157	17.572	9.46143e-09	0.000458312	4.66143e-08	0.794429	1.18595	1.11382	1.23493	1.08228	1.1972	1.20343	1.0718	1.56905	1.20458	1.06475	1.21847	2.18155	2.25786	2.22771	2.41294	2.30379	1.95363	2.22291	1.9391	0.808724	0.85015	0.864265	0.977148	0.927291	1.06111	1.34677	0.171019	0.98511	0.578064	0.15596	0.0365799	0.245851	0.479877	0.229567
2900052N01Rik	ENSMUSG00000099696	0.130683	#DIV/0!	2.41546	0.0495251	1	0.10406	0	0	0	0	0	0	0.0537035	0.0292293	0	0	0	0.0138221	0.144714	0.312608	0.128652	0.0320126	0.133045	0.033069	0.130683	0	0	0	0	0	0	0	0	0.0419749	0	0.0209875	0	0	0	0	0
2900055J20Rik	ENSMUSG00000071860	0.0318191	#DIV/0!	4.89474	0.00126601	1	0.00325386	0	0	0	0	0	0	0	0	0	0	0	0	0	0	0	0	0	0	0	0	0	0	0	0	0	0	0	0	0.0636382	0.0318191	0	0	0	0	0
2900060B14Rik	ENSMUSG00000107722	0	1	0	1	1	1	0	0	0	0	0	0	0	0	0	0	0	0	0	0	0	0	0	0	0	0	0	0	0	0	0	0	0	0	0	0	0	0	0	0	0
2900064F13Rik	ENSMUSG00000106746	-0.272653	#DIV/0!	7.91054	3.20574e-05	1	0.000103002	0.178792	0.0889689	0.194967	0.0972754	0.140001	0.34292	0.172352	0.375225	0.285216	0.399513	0.394682	0.328318	0.185773	0.364822	0	0	0	0.212258	0.127142	0.197087	0.294014	0.309075	0.209471	0.205253	0.417386	0.272048	0	0	0	0	0	0	0	0	0
2900064K03Rik	ENSMUSG00000105771	0	1	0	1	1	1	0	0	0	0	0	0	0	0	0	0	0	0	0	0	0	0	0	0	0	0	0	0	0	0	0	0	0	0	0	0	0	0	0	0	0
2900069G24Rik	ENSMUSG00000102276	0	1	0	1	1	1	0	0	0	0	0	0	0	0	0	0	0	0	0	0	0	0	0	0	0	0	0	0	0	0	0	0	0	0	0	0	0	0	0	0	0
2900072N19Rik	ENSMUSG00000087018	0.241915	#DIV/0!	6.63901	0.000137303	1	0.000412387	0.1118	0.111266	0	0.243309	0.116594	0	0	0	0	0	0	0	0	0	0	0	0	0	0	0	0	0	0	0	0	0	0.0680367	0.0842362	0.399594	0.241915	0	0	0	0	0
2900076A07Rik	ENSMUSG00000097277	-8.48511	-32.931	64.9808	3.33067e-16	1.61338e-11	5.04495e-15	10.9417	10.4845	8.82546	9.15101	9.85067	5.33325	5.9276	5.59844	5.57782	6.46597	5.88874	5.79864	2.7248	2.12194	2.19267	3.06577	2.32153	2.30811	2.4558	4.03708	4.36197	3.7517	4.02588	3.63338	3.16652	3.82942	1.51333	3.40664	5.03275	4.2197	0	0	0.391783	0.424845	0.204157
2900076G11Rik	ENSMUSG00000107015	2.35913	#DIV/0!	21.2748	9.83469e-10	4.76393e-05	5.56468e-09	0	0	0	0	0	0.136951	0.275326	0.449557	0	0.159552	0	0.170231	0	0	0	0	0	0	0	0	0	0	0	0	0	0	0	1.29118	3.42709	2.35913	0	0	0	0	0
2900079G21Rik	ENSMUSG00000087038	0.0616395	#DIV/0!	11.5747	8.87946e-07	0.0430121	3.3788e-06	0	0	0	0	0	0.0643167	0.0646513	0.0703757	0.0713253	0.0899171	0.0740249	0.0724352	0	0	0	0	0	0	0	0	0	0	0	0	0	0	0	0	0.123279	0.0616395	0	0	0	0	0
2900089D17Rik	ENSMUSG00000087484	0.489852	#DIV/0!	5.2786	0.000757632	1	0.00210906	0	0.0694391	0	0	0.0173598	0	0	0	0	0	0	0	0.0362485	0.0711848	0	0	0	0.0414162	0.0248083	0	0	0	0	0	0	0	0.191072	0	0.979704	0.489852	0	0	0.0523199	0.0327803	0.0212751
2900092C05Rik	ENSMUSG00000030385	0	1	0	1	1	1	0	0	0	0	0	0	0	0	0	0	0	0	0	0	0	0	0	0	0	0	0	0	0	0	0	0	0	0	0	0	0	0	0	0	0
2900092N22Rik	ENSMUSG00000104034	0	1	0	1	1	1	0	0	0	0	0	0	0	0	0	0	0	0	0	0	0	0	0	0	0	0	0	0	0	0	0	0	0	0	0	0	0	0	0	0	0
2900092O11Rik	ENSMUSG00000104419	0	1	0	1	1	1	0	0	0	0	0	0	0	0	0	0	0	0	0	0	0	0	0	0	0	0	0	0	0	0	0	0	0	0	0	0	0	0	0	0	0
2900093K20Rik	ENSMUSG00000099632	0	1	0	1	1	1	0	0	0	0	0	0	0	0	0	0	0	0	0	0	0	0	0	0	0	0	0	0	0	0	0	0	0	0	0	0	0	0	0	0	0
2900097C17Rik	ENSMUSG00000102869	10.7121	14.6491	3.90148	0.00512052	1	0.0120465	0.941107	0.936612	1.11177	1.02406	1.00339	1.05294	0.83161	1.72819	1.25108	1.66481	1.21187	1.29008	2.20018	2.72045	2.62609	1.62236	1.77929	1.58279	2.08853	2.76643	1.97749	1.89803	2.84837	2.79101	2.10546	2.3978	9.593	1.35907	6.12672	3.74289	0.0478995	0.101112	10.2327	1.32645	2.92704
3000002C10Rik	ENSMUSG00000070282	1.52795	91.89	10.4248	2.51705e-06	0.121926	9.08742e-06	0.0452705	0.112636	0.0987323	0.0738912	0.0826325	0.0217071	0.1091	0.11876	0.0962901	0.177026	0.0749509	0.099639	0.0470383	0.046187	0.13068	0.0260138	0.108114	0.107489	0.0775869	0	0.0744452	0	0	0	0.0264208	0.016811	1.08821	0.477529	2.612	1.54476	0.511518	0.102141	0.411134	0.489186	0.378495
3010001F23Rik	ENSMUSG00000084885	-2.87491	#DIV/0!	30.7254	9.67448e-12	4.68632e-07	7.38934e-11	0.347344	0.296302	0.432878	0.323966	0.350122	0.0951717	0.0478334	0.312412	0.369399	0.221756	0.273843	0.220069	0.360908	0.759377	0.572948	0.399188	0.47401	0.176726	0.457193	1.20336	1.19678	0.91497	1.39524	0.911431	1.33214	1.15899	0	3.92561	1.8242	2.87491	0	0	0	0	0
3010003L21Rik	ENSMUSG00000085355	-2.00649	-104.259	61.903	6.66134e-16	3.22675e-11	9.59772e-15	0.928447	1.12935	0.787457	0.673522	0.879694	0.692515	0.298336	0.433002	0.4937	0.345772	0.398522	0.443641	2.41176	2.26286	1.9654	2.01549	1.66297	1.83706	2.02592	0.625445	0.622024	0.534998	0.302156	0.473715	0.782688	0.556838	0.0627792	0.0388634	0	0.0194317	0.0315035	0.0665012	0.163309	0.193868	0.113795
3010026O09Rik	ENSMUSG00000020381	-5.32424	-5.70633	6.88386	0.000102725	1	0.000312329	4.28679	4.44225	5.63846	3.46241	4.45748	3.94148	4.388	3.61718	4.08899	4.14757	4.48764	4.11181	3.39804	4.46375	2.95966	4.16478	2.79687	2.6233	3.40107	2.63067	3.29457	4.3801	3.72794	3.95728	2.3729	3.39391	6.37396	0.998937	1.26365	1.13129	1.24163	0.569778	3.57905	3.13522	2.13142
3100002H09Rik	ENSMUSG00000051219	0	1	0	1	1	1	0	0	0	0	0	0	0	0	0	0	0	0	0	0	0	0	0	0	0	0	0	0	0	0	0	0	0	0	0	0	0	0	0	0	0
3100003L05Rik	ENSMUSG00000086254	0	1	0	1	1	1	0	0	0	0	0	0	0	0	0	0	0	0	0	0	0	0	0	0	0	0	0	0	0	0	0	0	0	0	0	0	0	0	0	0	0
3110001I22Rik	ENSMUSG00000079737	-3.77856	-8.25859	11.4868	9.59316e-07	0.0464693	3.63609e-06	4.02935	4.63506	3.30968	3.47344	3.86189	5.26927	5.85156	4.33797	4.73042	5.02801	5.31377	5.0885	1.68555	1.49488	1.69183	2.04475	2.06203	2.17435	1.8589	1.21137	1.09	1.20615	1.77795	0.660814	0.549728	1.08267	4.4265	0.433704	0.66798	0.550842	0.543334	0.0674667	0.924319	0.491705	0.506706
3110002H16Rik	ENSMUSG00000024410	-10.7481	-8.58063	12.8019	3.13358e-07	0.0151791	1.25634e-06	10.2328	10.044	9.52309	9.45177	9.81291	5.0639	4.74387	4.88521	5.30004	5.4807	5.05231	5.08767	3.19783	3.53842	3.48147	3.91405	3.5817	4.59962	3.71885	5.09748	4.89833	4.57311	4.466	5.48802	5.59824	5.0202	14.3844	2.02459	3.90068	2.96263	0.644065	0.694891	2.31433	2.22395	1.46931
3110004A20Rik	ENSMUSG00000085588	0.617222	#DIV/0!	4.89474	0.00126601	1	0.00325386	0	0	0	0	0	0	0	0	0	0	0	0	0	0	0	0	0	0	0	0	0	0	0	0	0	0	0	1.23444	0	0.617222	0	0	0	0	0
3110009E18Rik	ENSMUSG00000026388	-1.55266	-15.4641	80.0908	0	0	0	1.29896	1.66212	1.53789	1.37307	1.46801	0.783011	0.608201	0.739941	0.749926	0.912232	0.942165	0.789246	2.00525	1.77964	1.41415	1.49284	1.32949	1.93865	1.66	0.531843	0.610309	0.812658	0.652224	0.894727	0.736442	0.706367	1.21962	0.195742	0.0189499	0.107346	0.0906698	0.119623	0.117504	0.278984	0.151695
3110018I06Rik	ENSMUSG00000060375	0	1	0	1	1	1	0	0	0	0	0	0	0	0	0	0	0	0	0	0	0	0	0	0	0	0	0	0	0	0	0	0	0	0	0	0	0	0	0	0	0
3110021N24Rik	ENSMUSG00000094958	-2.03953	-20.255	8.9235	1.09569e-05	0.530754	3.7007e-05	0.795682	1.08884	1.57265	0.919929	1.09427	2.81376	1.67786	2.97447	2.43284	2.94475	2.47003	2.55229	0.361705	0.913264	0.976162	1.71458	0.653203	0.649426	0.878057	0.493371	1.69009	1.71936	2.15575	2.16943	0.928753	1.52612	0.211845	0.824325	1.14264	0.983484	0.106307	0	0.0248606	0.0467283	0.0444739
3110031N09Rik	ENSMUSG00000107291	-1.46728	#DIV/0!	5.76842	0.000401711	1	0.00115026	0	0	0	0.300778	0.0751945	0.530159	0.532917	1.16021	0.881896	0.617652	2.13564	0.976412	0.287208	0.56402	0.638327	0.635342	0	0	0.354149	2.1329	0.909099	0.955667	0.971533	2.22126	1.61321	1.46728	1.51392	0	0	0	0	0	0	0	0
3110035E14Rik	ENSMUSG00000067879	0.0231349	#DIV/0!	0.868472	0.528904	1	0.944173	0.0276754	0	0	0	0.00691884	0	0	0.0580815	0	0.061841	0.0305466	0.0250782	0	0	0	0	0	0	0	0	0	0	0	0	0	0	0	0	0.0282619	0.014131	0	0	0.129129	0	0.0322822
3110039M20Rik	ENSMUSG00000104861	-3.59096	#DIV/0!	68.6133	1.11022e-16	5.37792e-12	1.77959e-15	0.560276	0.5576	1.22193	1.0161	0.838976	1.791	1.44026	0.391945	1.09239	0.938959	0.824537	1.07985	3.88103	4.00133	3.77374	3.2195	3.23359	3.4366	3.59096	1.64696	2.04744	1.72185	1.09402	2.03679	1.63494	1.697	0	0	0	0	0	0	0	0	0
3110040N11Rik	ENSMUSG00000025102	-12.1905	-5.63311	17.7025	8.68555e-09	0.000420728	4.3028e-08	9.15018	8.23226	10.2175	9.55843	9.28959	11.3022	8.75005	8.37261	7.94064	8.91456	7.51402	8.79901	14.8317	13.5177	16.7355	16.8255	13.8106	13.2093	14.8217	5.64845	5.93856	5.4835	5.14573	5.7144	5.4684	5.56651	7.21664	1.59946	3.66289	2.63118	0.871822	0.990955	6.06244	5.91532	3.46013
3110043O21Rik	ENSMUSG00000028300	-40.7979	-47.2288	14.2773	9.74588e-08	0.00472091	4.17853e-07	57.1245	55.4878	55.0983	52.7866	55.1243	25.8516	25.9672	25.2672	28.0232	27.3401	27.204	26.6089	8.11607	8.66824	8.09232	8.88692	9.06994	9.73796	8.76191	14.3938	14.8945	14.6648	13.8303	15.507	14.6929	14.6639	20.1695	1.13575	2.83879	1.98727	0.155437	0.164057	1.40274	2.09702	0.954812
3110045C21Rik	ENSMUSG00000097503	-22.9066	#DIV/0!	48.3055	2.22045e-14	1.07558e-09	2.54035e-13	14.6877	17.067	18.0077	15.8959	16.4146	26.8765	25.4091	22.577	26.5123	25.5463	26.4642	25.5642	2.14482	2.18701	2.01678	2.00734	2.08565	1.88508	2.05445	6.47627	7.39828	5.67282	6.41811	7.38259	7.41366	6.79362	5.60455	0	0	0	0.339433	0	2.92379	1.30551	1.14218
3110052M02Rik	ENSMUSG00000035868	-5.15037	-8.50296	8.99405	1.01938e-05	0.493786	3.45667e-05	6.77624	6.22512	3.62359	5.53014	5.53877	5.43614	5.71566	6.35848	6.09781	5.53252	5.96903	5.85161	2.50492	3.39024	4.06259	3.51942	4.82373	4.02232	3.72053	6.3923	6.85735	5.70682	6.10691	4.86196	5.09555	5.83682	2.81523	2.79825	5.52258	4.16042	0.139283	0.21001	0.922881	1.3163	0.647118
3110053B16Rik	ENSMUSG00000085642	0.841466	13.9574	13.2142	2.24117e-07	0.0108562	9.16603e-07	0.163467	0.122014	0.311947	0	0.149357	0.117573	0.275763	0.257297	0.173846	0.136976	0.135319	0.182796	0.127387	0.166776	0	0.0469663	0	0.0485162	0.064941	0.135146	0.313615	0.706457	0.526669	0.328405	0.333909	0.3907	0.596872	0.400285	0.375595	0.38794	0.0998396	0	0.0476693	0.1152	0.0656771
3110056K07Rik	ENSMUSG00000085622	-5.95542	-15.7554	15.8013	3.17389e-08	0.00153743	1.45328e-07	6.17116	5.84355	5.94545	6.97589	6.23401	7.98658	7.56607	7.85877	7.64622	6.49315	7.47271	7.50392	4.17101	3.78988	3.66656	4.95769	4.57874	4.69452	4.30973	3.69853	4.72925	4.35006	4.49248	3.64542	2.79737	3.95219	1.71367	2.88912	3.0898	2.98946	0.0548902	0.154492	0.648955	1.12595	0.496072
3110062G12Rik	ENSMUSG00000103634	0	1	0	1	1	1	0	0	0	0	0	0	0	0	0	0	0	0	0	0	0	0	0	0	0	0	0	0	0	0	0	0	0	0	0	0	0	0	0	0	0
3110062M04Rik	ENSMUSG00000046806	-15.0867	-28.1996	6.55749	0.000151396	1	0.000452721	5.46703	4.20148	4.90281	4.36406	4.73385	2.55058	1.68888	1.72767	2.15506	1.981	1.84055	1.99062	2.89509	6.50373	2.70538	7.35041	2.54571	2.60617	4.10108	5.30515	6.31748	5.83832	6.10836	6.05806	2.7595	5.39781	3.82797	0.699778	0.409557	0.554668	0.244951	0.0680356	0.415054	0.971869	0.424978
3110067C02Rik	ENSMUSG00000081187	0.945165	#DIV/0!	16.4645	1.99509e-08	0.000966424	9.39827e-08	0	0	0	0	0	0	0.0820647	0	0.0905363	0.0475566	0.093963	0.0523534	0.0884552	0	0	0	0	0	0.0147425	0	0	0	0	0	0	0	0	1.34698	0.543345	0.945165	0.0129987	0.0274392	0.0354649	0	0.0189757
3110070M22Rik	ENSMUSG00000074635	2.07812	#DIV/0!	16.9767	1.40669e-08	0.000681402	6.77338e-08	0.882654	0.559007	0.437504	0.611198	0.622591	0.615608	0.464108	0.757801	0.256009	0.268951	0.265699	0.438029	0.333499	0.245597	0.463256	0.184436	1.05397	0.857349	0.523017	0	0	0	0	0	0	0	2.24624	0	0	0	0	0	0.441248	0.301591	0.18571
3110079O15Rik	ENSMUSG00000026258	0.0181056	#DIV/0!	2.35813	0.054235	1	0.11343	0	0	0	0	0	0	0	0	0	0	0	0	0	0	0	0	0	0	0	0	0	0	0	0	0	0	0	0	0	0	0	0	0.0415951	0.0586369	0.025058
3110080O07Rik	ENSMUSG00000103284	0	1	0	1	1	1	0	0	0	0	0	0	0	0	0	0	0	0	0	0	0	0	0	0	0	0	0	0	0	0	0	0	0	0	0	0	0	0	0	0	0
3110082I17Rik	ENSMUSG00000053553	-5.83073	-12.1026	31.8075	6.16085e-12	2.98432e-07	4.84782e-11	3.43577	3.73022	3.64443	2.71899	3.38235	2.06679	2.10765	2.16317	2.82349	2.68705	2.75798	2.43436	5.80927	6.08653	6.02284	6.46133	6.22851	6.5633	6.1953	4.16609	4.65694	3.88759	4.20829	3.76499	3.6458	4.05495	3.76355	0.706008	0.909045	0.807526	0.209845	0.0604043	0.942067	0.895142	0.526865
3110082J24Rik	ENSMUSG00000086815	0.0477984	#DIV/0!	1.63292	0.171383	1	0.334439	0	0	0	0	0	0	0	0	0	0	0	0	0	0	0	0	0	0	0	0	0	0	0	0	0	0	0	0	0	0	0	0	0.215351	0	0.0538377
3110083C13Rik	ENSMUSG00000097303	1.3059	38.3945	9.35004	7.11553e-06	0.344676	2.45129e-05	0	0.209534	0	0	0.0523836	0.201906	0.101478	0.220927	0.223908	0	0.116191	0.144069	0.656284	1.07401	0	0.241964	0.251403	0.749847	0.495585	0.464168	0.230815	0.485276	0.616666	0.2417	0.860127	0.483125	0	1.9829	0.698757	1.34083	0	0.0678608	0.0350837	0.0989155	0.050465
3110099E03Rik	ENSMUSG00000085582	0	1	0	1	1	1	0	0	0	0	0	0	0	0	0	0	0	0	0	0	0	0	0	0	0	0	0	0	0	0	0	0	0	0	0	0	0	0	0	0	0
3222401L13Rik	ENSMUSG00000073590	0	1	0	1	1	1	0	0	0	0	0	0	0	0	0	0	0	0	0	0	0	0	0	0	0	0	0	0	0	0	0	0	0	0	0	0	0	0	0	0	0
3300002A11Rik	ENSMUSG00000033731	0.0935185	#DIV/0!	4.74551	0.00155179	1	0.00391708	0	0	0	0	0	0	0	0	0	0	0	0	0	0	0	0	0	0	0	0	0	0	0	0	0	0	0	0.187037	0	0.0935185	0	0	0.0206829	0	0.00517074
3300002I08Rik	ENSMUSG00000063364	-3.08181	-56.3382	29.8563	1.40364e-11	6.79925e-07	1.04475e-10	0.55335	0.254173	0.417747	0.0926345	0.329476	0.24492	0.287226	0.312658	0.588486	0.475566	0.516796	0.404275	0.707641	0.998824	0.786376	0.489186	0.457441	0.404263	0.640622	1.17303	0.793297	1.03015	0.897647	0.977302	1.14273	1.00236	0.207228	2.34119	3.93382	3.1375	0	0	0.0496508	0.119988	0.0424097
3300002P13Rik	ENSMUSG00000107585	0.126402	#DIV/0!	4.89474	0.00126601	1	0.00325386	0	0	0	0	0	0	0	0	0	0	0	0	0	0	0	0	0	0	0	0	0	0	0	0	0	0	0	0	0.252805	0.126402	0	0	0	0	0
3300005D01Rik	ENSMUSG00000096965	0.563296	#DIV/0!	14.5492	7.93075e-08	0.00384166	3.44111e-07	0	0	0	0	0	0	0	0	0	0	0	0	0	0	0	0	0	0	0	0	0	0	0	0	0	0	0.238424	0	0	0	0	0	0.0326431	0	0.00816077
3425401B19Rik	ENSMUSG00000071540	0.0552402	#DIV/0!	3.37797	0.011135	1	0.025194	0	0	0	0	0	0	0	0	0	0	0	0	0	0.0331477	0	0.0373394	0	0	0.0117478	0.0179073	0	0	0	0	0.0379237	0.00930516	0	0	0	0	0	0	0	0	0
3632451O06Rik	ENSMUSG00000036242	-4.07695	-262.763	15.4395	4.11289e-08	0.00199228	1.85294e-07	2.82904	2.54622	2.81672	3.02486	2.80421	5.3081	4.45829	5.05955	4.89236	5.08471	5.10468	4.98461	1.35473	1.4557	1.7327	1.47015	2.02687	1.7231	1.62721	2.1423	2.21149	2.57993	2.2769	2.56995	2.49816	2.37979	2.11087	0.185352	1.19328	0.689317	0	0	0.0245959	0.0231154	0.0119278
3632454L22Rik	ENSMUSG00000089759	0.00934412	#DIV/0!	2.3156	0.0580212	1	0.120894	0	0	0	0	0	0	0	0	0	0	0	0	0	0	0	0	0	0	0	0	0	0	0	0	0	0	0	0	0.0186882	0.00934412	0	0	0	0	0
3830403N18Rik	ENSMUSG00000031125	2.49259	#DIV/0!	117.438	0	0	0	0	0	0	0	0	0	0	0	0	0	0	0	0.366457	0.179912	0	0.101331	0.105284	0	0.125498	0.194387	0.579973	0.508068	0.723105	0.303662	0.102917	0.402019	2.73651	0	0	0	0.0269259	0	0.102848	0	0.0324435
3830406C13Rik	ENSMUSG00000033111	-50.9163	-33.4716	132.344	0	0	0	43.6549	45.4377	44.1927	45.5235	44.7022	47.7259	50.8498	48.2518	49.638	47.7577	47.0196	48.5404	16.8965	17.333	18.1463	18.8976	18.1144	19.5644	18.1587	17.8052	19.4626	17.5248	18.3698	18.2088	19.4057	18.4628	11.7999	1.01417	5.46107	3.23762	0.266629	0.0938051	2.89162	2.39282	1.41122
3830408C21Rik	ENSMUSG00000071181	-0.735213	#DIV/0!	22.5287	4.89399e-10	2.37065e-05	2.8928e-09	0.684654	0.681384	0.804025	0.573078	0.685785	0.454555	0.456919	0.663168	0.840146	0.470729	0.697556	0.597179	0.0547223	0.0537319	0	0	0	0	0.0180757	0.522494	0.288687	0.72834	0.431919	0.846443	0.676209	0.582349	0	0.119043	0.188237	0.15364	0	0	0.0175521	0.0247433	0.0105739
3830417A13Rik	ENSMUSG00000031179	-1.30313	#DIV/0!	28.8973	2.13896e-11	1.03611e-06	1.5499e-10	0.407973	0.761296	0.778544	0.332949	0.57019	0	0	0	0	0	0	0	0.317928	0.572319	0.942138	1.28938	0.608944	0.605422	0.722689	1.29295	1.78904	1.35174	1.31444	0.761073	1.30956	1.30313	0	0.0768471	0	0.0384236	0	0	0	0	0
3830422I06Rik	ENSMUSG00000106485	0	1	0	1	1	1	0	0	0	0	0	0	0	0	0	0	0	0	0	0	0	0	0	0	0	0	0	0	0	0	0	0	0	0	0	0	0	0	0	0	0
3830432H09Rik	ENSMUSG00000101731	0.116199	#DIV/0!	2.42494	0.0487869	1	0.102562	0	0	0	0	0	0.229394	0.263528	0.0717154	0.0726831	0.152715	0.037717	0.137959	0	0	0	0	0	0	0	0	0	0.0393815	0	0	0	0.00656359	0	0.154481	0.017448	0.0859645	0	0	0	0	0
3930402G23Rik	ENSMUSG00000038917	0.715902	#DIV/0!	6.61259	0.000141712	1	0.000424996	0	0	0.0295707	0	0.00739267	0	0	0	0	0	0	0	0.140881	0.165998	0.156556	0.0623297	0.129522	0.225353	0.146773	0	0	0	0	0	0	0	1.15517	0	0	0	0.0165623	0.0349617	0.456394	0.394947	0.225716
4430402I18Rik	ENSMUSG00000064202	-0.916811	-30.2756	15.0975	5.27605e-08	0.00255572	2.3419e-07	0.349139	0.314379	0.398855	0.379912	0.360571	0.510205	0.432725	0.610606	0.388989	0.464378	0.385361	0.465377	0.587346	1.08558	0.863862	0.955357	0.992623	1.204	0.948128	0.403193	0.400988	0.440688	0.428526	0.324466	0.368717	0.39443	1.33553	0.0626332	0	0.0313166	0.0609261	0.0107175	0.329683	0.156221	0.139387
4631405J19Rik	ENSMUSG00000075027	-1.58137	#DIV/0!	31.7848	6.21847e-12	3.01223e-07	4.89157e-11	0.861094	0.983009	1.35326	1.46061	1.16449	0.631482	0.634767	0.50494	0.350148	0.622512	0.642939	0.564465	1.15787	0.981883	1.31594	1.30979	1.45161	1.05234	1.21157	0.307097	0.52754	0.291875	0.474753	0.407044	0.354743	0.393842	0.169537	1.50749	1.65524	1.58137	0	0	0	0	0
4631405K08Rik	ENSMUSG00000097850	0.116841	#DIV/0!	3.03472	0.018798	1	0.0413673	0.0426662	0	0	0.0464269	0.0222733	0	0	0	0	0	0	0	0	0	0.0985297	0	0	0	0.0164216	0	0	0	0	0	0	0	0.233683	0.032147	0	0.0160735	0	0	0	0	0
4632404H12Rik	ENSMUSG00000042579	-2.62439	-15.557	4.62777	0.00182501	1	0.00454775	0.839443	0.739038	0.915388	0.808037	0.825477	2.10544	1.52505	1.69396	1.57947	1.47896	1.31853	1.6169	0.5703	0.790557	0.745592	0.705	0.809605	0.498286	0.686557	1.0677	1.13265	0.818589	1.24827	1.11194	0.791403	1.02843	0.569792	1.65418	3.03329	2.34374	0.0492983	0.0416258	0.306665	0.364049	0.190409
4632404M16Rik	ENSMUSG00000106296	0	1	0	1	1	1	0	0	0	0	0	0	0	0	0	0	0	0	0	0	0	0	0	0	0	0	0	0	0	0	0	0	0	0	0	0	0	0	0	0	0
4632411P08Rik	ENSMUSG00000097561	-0.196086	-14.7954	12.006	6.10952e-07	0.0295945	2.36889e-06	0.111351	0.110819	0.0910689	0.0908745	0.101029	0.293659	0.214681	0.116845	0.118422	0.248816	0.184356	0.19613	0.115699	0.227211	0.192859	0.255943	0.199445	0.264388	0.209257	0.184119	0.335705	0.192491	0.228302	0.223705	0.0974803	0.2103	0.169409	0	0.0284278	0.0142139	0	0	0.0185552	0.0523149	0.0177175
4632415L05Rik	ENSMUSG00000048106	-4.89704	-10.9346	147.654	0	0	0	4.39673	4.98834	4.57875	4.18624	4.53751	5.58678	5.08605	5.51331	5.56433	5.47719	5.19258	5.40337	2.92379	2.64659	3.29987	3.51182	2.70379	2.87085	2.99278	5.37978	4.84424	4.63635	4.6103	4.59318	5.54261	4.93441	2.16728	2.76613	2.48068	2.62341	0.0335671	0.0141715	0.956118	0.92955	0.483352
4632427E13Rik	ENSMUSG00000074024	-10.6662	-106.513	68.6194	1.11022e-16	5.37792e-12	1.77959e-15	5.22064	4.96327	4.25473	4.3204	4.68976	11.6864	11.9856	11.0573	10.2422	11.8498	11.8885	11.4516	5.0248	5.28428	4.75899	5.02094	5.18398	5.30079	5.09563	5.89116	6.05475	6.80822	6.39009	6.15101	6.30222	6.26624	4.81574	6.5524	2.86908	4.71074	0.0041955	0	0.171701	0.193638	0.0923837
4632428C04Rik	ENSMUSG00000097184	0.228813	52.207	3.92371	0.0049574	1	0.0116826	0.222496	0.110717	0.283063	0.282459	0.224684	0	0.0357471	0	0	0	0	0.00595785	0.269715	0.189167	0.128454	0.213088	0.26568	0.22012	0.214371	0.0408774	0.121961	0.170945	0.130337	0.170284	0.0865689	0.120162	0.112835	0.0279401	0	0.01397	0.0452976	0	0.47581	0.296177	0.204321
4632432E15Rik	ENSMUSG00000102705	0.0974295	#DIV/0!	2.97737	0.0205377	1	0.0450136	0	0	0	0	0	0	0	0	0	0	0	0	0	0	0	0	0	0	0	0	0	0	0	0	0	0	0	0.194859	0	0.0974295	0	0	0.00615655	0	0.00153914
4633401B06Rik	ENSMUSG00000105597	0	1	0	1	1	1	0	0	0	0	0	0	0	0	0	0	0	0	0	0	0	0	0	0	0	0	0	0	0	0	0	0	0	0	0	0	0	0	0	0	0
4731419I09Rik	ENSMUSG00000097004	-0.0592264	#DIV/0!	1.86823	0.118183	1	0.235762	0	0	0.0348452	0	0.00871129	0	0.123213	0.0335308	0	0.107103	0.105808	0.0616093	0.16601	0	0	0.0367237	0.152625	0	0.0592264	0.0352241	0.0350315	0	0.0374373	0	0.111895	0.036598	0	0	0	0	0	0	0	0	0
4732414G09Rik	ENSMUSG00000086943	-0.720275	#DIV/0!	22.0059	6.5223e-10	3.1594e-05	3.7878e-09	0.558078	0.333248	0.851994	0.526299	0.567405	0.107039	0.0717304	0.273285	0.237405	0.249407	0.123195	0.17701	0.811819	0.645293	0.773267	0.983442	0.621967	0.485863	0.720275	0.0820248	0.163152	0.257265	0.261536	0.341693	0.347419	0.242182	0	0.0280324	0.493919	0.260976	0	0	0	0	0
4732416N19Rik	ENSMUSG00000107402	-1.28958	-40.5268	12.4764	4.10353e-07	0.0198775	1.62265e-06	0.492127	0.412443	0.367181	0.310029	0.395445	0.670661	0.749055	0.570765	0.688651	0.954972	0.486007	0.686685	0.672821	0.422812	0.209351	0.506046	0.278357	0.307497	0.399481	0.571038	0.425936	0.417904	0.394496	0.416288	0.513964	0.456604	0.378299	1.6393	1.00511	1.32221	0	0.016697	0.0517936	0.0608448	0.0323338
4732419C18Rik	ENSMUSG00000097203	0.625622	68.1661	8.99726	1.01604e-05	0.49217	3.44608e-05	0	0	0	0	0	0.028445	0	0.0311247	0	0	0.0654772	0.0208411	0.277376	0.181571	0.205492	0.272708	0.318763	0.281707	0.256269	0.196179	0.0650354	0.170917	0.173755	0.306461	0.276975	0.19822	0.866427	0.0446968	0	0.0223484	0.0996383	0.26769	0.711744	0.933673	0.503187
4732440D04Rik	ENSMUSG00000090031	-3.36916	#DIV/0!	23.1552	3.49256e-10	1.6918e-05	2.10553e-09	1.96368	1.73716	1.18963	1.89934	1.69745	3.55707	5.46853	2.74741	2.3204	4.38787	2.40823	3.48159	0.906826	1.11302	1.25965	1.75527	0.521067	1.81319	1.22817	0.962053	1.19599	1.0058	0	0.751434	1.27338	0.864777	0.265557	0	0	0	0	0	0.509011	0.205016	0.178507
4732463B04Rik	ENSMUSG00000097762	0.198818	#DIV/0!	2.6228	0.0357038	1	0.0762059	0	0	0	0	0	0	0	0	0	0	0	0	0.0319338	0	0	0	0	0	0.00532229	0	0	0	0	0	0	0	0	0.0926254	0.141233	0.116929	0.037542	0.039624	0.578713	0.115514	0.192848
4732465J04Rik	ENSMUSG00000101517	2.46794	#DIV/0!	5.76693	0.000402473	1	0.0011523	0	0	0	0	0	0	0	0.0286362	0	0	0	0.0047727	0	0	0	0	0	0	0	0	0	0	0	0	0	0	0	0	0.0139341	0.00696706	0.483362	0.615721	4.15641	5.71828	2.74344
4732471J01Rik	ENSMUSG00000053714	0.522234	6.09635	3.58415	0.00817337	1	0.0187764	0.353621	0.372634	0.476346	0.294251	0.374213	0.279276	0.320833	0.392895	0.309709	0.395086	0.275512	0.328885	0.0864541	0.318335	0.120092	0.334684	0.149031	0.197559	0.201026	0.0917193	0.114022	0.0958902	0.0974822	0.167159	0.0485601	0.102472	0.265833	0.877675	0.371737	0.624706	0.260445	0.0134092	0.0485276	0.0488641	0.0928116
4732487G21Rik	ENSMUSG00000097488	-1.84787	-8.90881	7.10661	7.92334e-05	1	0.000244012	0.947112	0.504959	0.737713	0.552104	0.685472	1.52461	0.880393	1.8812	2.12242	2.11634	1.90407	1.73817	0.38661	0.966286	0.820193	0.971854	0.646248	0.762982	0.759029	1.19318	1.70581	1.87116	2.61555	1.66976	0.592237	1.60795	0.164677	2.98185	0.690848	1.83635	0.0103297	0	0.332558	0.381404	0.181073
4732490B19Rik	ENSMUSG00000085421	-0.531643	-693.815	3.80868	0.00586477	1	0.0137076	0.184201	0.183321	0.200865	0.200437	0.192206	0.600601	0.639239	0.463892	0.744408	0.617399	0.691258	0.626133	0.267951	0.18793	0.127613	0.423388	0.0439903	0.131208	0.197013	0.4061	0.282715	0.764221	0.604262	0.422925	0.258008	0.456372	0	0.0277573	0	0.0138787	0	0	0.00613893	0	0.00153473
4732491K20Rik	ENSMUSG00000097350	-1.47934	-12.0536	22.9979	3.79881e-10	1.84014e-05	2.27769e-09	1.23322	1.99798	1.939	1.84124	1.75286	1.04513	0.912336	1.02321	0.884515	0.608806	0.601444	0.845907	0.417192	0.672982	0.629185	0.791043	0.684916	0.578812	0.629022	0.347757	0.157207	0.330519	0.235205	0.559709	0.267807	0.316367	0.767936	0.0864346	0.732184	0.409309	0.105098	0.0184879	0.224616	0.080845	0.107262
4732496C06Rik	ENSMUSG00000108456	-3.27527	-365.219	27.5414	3.95937e-11	1.91792e-06	2.75405e-10	0.540666	0.753317	0.825412	0.862872	0.745567	0.656761	0.694924	0.869922	0.804994	0.563792	1.07417	0.777427	0.636683	0.698708	0.707522	0.745637	0.344321	0.599078	0.621991	0.476794	0.434671	0.706174	0.548981	0.82758	0.757305	0.625251	0	2.33557	4.23296	3.28426	0	0	0	0.0338687	0.00846716
4831440E17Rik	ENSMUSG00000097236	-3.45034	-28.2647	20.7884	1.30042e-09	6.29926e-05	7.22889e-09	1.22719	1.39581	1.14704	0.858446	1.15712	3.7828	3.80248	4.87501	4.19501	3.81947	4.45054	4.15422	1.00188	1.34147	0.30364	1.20888	0.418678	1.56097	0.972584	0.869638	0.864882	0.505103	1.02698	1.61008	1.53475	1.06857	1.92038	1.12277	0.0895145	0.606141	0	0	0.116855	0.370644	0.121875
4833403J16Rik	ENSMUSG00000107481	0.0216293	#DIV/0!	2.65074	0.0341704	1	0.0731198	0	0	0	0	0	0	0	0	0	0	0	0	0	0	0	0	0	0	0	0	0	0	0	0	0	0	0	0	0	0	0	0	0.0291287	0.0821257	0.0278136
4833404L02Rik	ENSMUSG00000108807	0	1	0	1	1	1	0	0	0	0	0	0	0	0	0	0	0	0	0	0	0	0	0	0	0	0	0	0	0	0	0	0	0	0	0	0	0	0	0	0	0
4833407H14Rik	ENSMUSG00000097779	0.688045	#DIV/0!	14.2336	1.0077e-07	0.00488128	4.31513e-07	0	0	0	0	0	0	0	0	0	0	0	0	0.126101	0.495274	0.280262	0.139476	0.0724581	0.288157	0.233621	0.267561	0.266098	0.979049	1.13749	0.557293	0.920779	0.688045	0	0	0	0	0	0	0.0202233	0	0.00505583
4833411C07Rik	ENSMUSG00000109089	1.75538	#DIV/0!	6.10347	0.000263643	1	0.000770351	0	0	0	0	0	0.229728	0.500333	0.251369	0.127381	0.178427	0.176269	0.243918	0	0	0.0921997	0.0458842	0	0	0.023014	0.748181	0.481469	0.276072	0.420983	0.504175	0.41942	0.47505	2.35678	0	0	0	0.463312	0.437532	2.90071	3.69524	1.8742
4833412C05Rik	ENSMUSG00000097697	0.428456	#DIV/0!	26.4448	6.63639e-11	3.21467e-06	4.46606e-10	0	0	0	0	0	0.619469	0.498153	0.610043	0.0686973	0.50519	0.356487	0.443007	0	0	0	0	0	0	0	0	0	0	0	0	0	0	0.0786202	0	0	0	0	0	0.010764	0	0.00269101
4833412K13Rik	ENSMUSG00000104018	0	1	0	1	1	1	0	0	0	0	0	0	0	0	0	0	0	0	0	0	0	0	0	0	0	0	0	0	0	0	0	0	0	0	0	0	0	0	0	0	0
4833413E03Rik	ENSMUSG00000013562	0.0494497	#DIV/0!	4.40039	0.00250622	1	0.00612798	0	0	0	0	0	0	0	0	0	0	0	0	0	0	0	0	0	0	0	0	0	0	0	0	0	0	0	0.0988994	0	0.0494497	0	0	0.021873	0	0.00546825
4833413G10Rik	ENSMUSG00000104950	0	1	0	1	1	1	0	0	0	0	0	0	0	0	0	0	0	0	0	0	0	0	0	0	0	0	0	0	0	0	0	0	0	0	0	0	0	0	0	0	0
4833417C18Rik	ENSMUSG00000086015	-2.20857	-41.5759	16.2236	2.35773e-08	0.00114208	1.09689e-07	2.69836	3.39218	2.47788	2.16351	2.68298	0.340488	0.684519	0.745128	0.906219	0.158672	0.313506	0.524755	1.32808	1.2316	2.45975	1.46895	0.932706	1.18022	1.43355	1.25241	1.94619	1.71854	1.91346	1.46734	1.57482	1.64546	0.821051	2.56811	1.95789	2.263	0	0	0.141994	0.0667231	0.0521792
4833418N02Rik	ENSMUSG00000085287	-0.592135	#DIV/0!	5.61568	0.0004884	1	0.00138562	0.685131	0.974084	0.711538	0.603516	0.743567	0.0938624	0.251602	0.0684698	0.173484	0.109353	0.10803	0.134133	0.338993	0.332857	0.37671	0.449938	0.311659	0.464786	0.379157	0	0	0	0	0	0	0	0.41694	0.0245816	0	0.0122908	0.0199263	0.0210314	0.690445	0.352543	0.270986
4833418N17Rik	ENSMUSG00000052779	0.00327345	#DIV/0!	0.582707	0.741272	1	1	0	0	0	0	0	0	0	0	0	0	0	0	0	0	0	0	0	0	0	0	0	0	0	0	0	0	0	0	0	0	0	0	0	0	0
4833420G17Rik	ENSMUSG00000062822	7.94681	4.78413	12.3113	4.7131e-07	0.0228302	1.85025e-06	3.22075	3.30989	2.59592	2.24754	2.84353	5.87521	5.06209	6.17153	7.33451	6.29722	5.95059	6.11519	3.20102	2.25016	2.99126	2.85657	2.92619	2.32742	2.75877	2.00671	2.03411	1.89624	1.64061	2.6525	2.37005	2.10004	8.15959	7.38556	7.29303	7.3393	0.769742	0.947836	7.43207	6.46386	3.90338
4833421G17Rik	ENSMUSG00000103996	0	1	0	1	1	1	0	0	0	0	0	0	0	0	0	0	0	0	0	0	0	0	0	0	0	0	0	0	0	0	0	0	0	0	0	0	0	0	0	0	0
4833421K07Rik	ENSMUSG00000108519	0	1	0	1	1	1	0	0	0	0	0	0	0	0	0	0	0	0	0	0	0	0	0	0	0	0	0	0	0	0	0	0	0	0	0	0	0	0	0	0	0
4833422C13Rik	ENSMUSG00000074782	1.37454	#DIV/0!	86.3452	0	0	0	0	0.0303231	0.0166126	0.0331542	0.0200225	0	0.0146856	0.0319718	0	0.0170207	0	0.010613	0.0633169	0.108799	0.0175904	0.0350163	0.0727644	0.0542577	0.0586241	0	0	0	0	0	0	0	0.00927094	1.2167	1.53239	1.37454	0.367531	0.0196412	0.195472	0.186092	0.192184
4833422M21Rik	ENSMUSG00000097619	0.315946	#DIV/0!	12.7328	3.31696e-07	0.0160673	1.32613e-06	0	0	0	0	0	0	0.0469289	0	0.0258867	0.0271954	0	0.0166685	0	0	0	0	0	0	0	0	0	0	0	0	0	0	0	0.495178	0.136714	0.315946	0	0	0	0	0
4833423E24Rik	ENSMUSG00000075217	0.0896493	#DIV/0!	4.89474	0.00126601	1	0.00325386	0	0	0	0	0	0	0	0	0	0	0	0	0	0	0	0	0	0	0	0	0	0	0	0	0	0	0	0.179299	0	0.0896493	0	0	0	0	0
4833427F10Rik	ENSMUSG00000092171	0.0311935	#DIV/0!	2.50314	0.0431127	1	0.0912993	0	0	0	0	0	0	0	0	0	0	0	0	0	0	0	0	0	0	0	0	0	0	0.0715751	0	0.0713093	0.0238141	0	0	0.062387	0.0311935	0	0	0	0	0
4833427G06Rik	ENSMUSG00000032057	1.06029	#DIV/0!	181.302	0	0	0	0	0	0	0	0	0	0.224169	0.122009	0.123655	0	0	0.0783054	0	0	0	0	0	0	0	0	0	0	0	0	0	0	1.13213	0	0	0	0	0	0	0	0
4833428L15Rik	ENSMUSG00000097074	-1.14086	#DIV/0!	7.79795	3.62818e-05	1	0.000115899	1.14518	1.13971	1.24878	1.09035	1.156	0.686386	0.482969	0.525732	0.837299	0.559762	0.710992	0.633857	0	0	0	0	0	0	0	1.02567	0.39233	0.412427	0.670839	0.246499	0.751891	0.583276	0	0	0.657814	0.328907	0	0	0	0	0
4833439L19Rik	ENSMUSG00000025871	-226.371	-40.1498	12.8552	2.99937e-07	0.014529	1.20622e-06	275.338	272.334	260.35	264.84	268.215	277.523	276.841	278.419	282.506	284.91	282.151	280.392	152.152	143.369	144.334	144.147	150.343	151.119	147.577	190.311	194.602	193.915	190.111	189.951	193.267	192.026	106.612	6.71062	17.0067	11.8587	0.259036	0.255175	10.8555	11.8227	5.7981
4833445I07Rik	ENSMUSG00000103103	-3.09773	#DIV/0!	14.7108	7.02563e-08	0.00340322	3.06679e-07	4.51333	3.56244	3.73367	3.89505	3.92612	3.13426	1.80032	2.93959	2.48271	3.65151	3.60735	2.93596	1.94051	0.952697	0.898509	0.894307	0.929191	2.0324	1.2746	0.857789	1.36496	3.04911	1.64104	1.42933	1.8166	1.69314	0.757687	0	0	0	0	0	0.311209	0.146238	0.114362
4921501E09Rik	ENSMUSG00000023350	0	1	0	1	1	1	0	0	0	0	0	0	0	0	0	0	0	0	0	0	0	0	0	0	0	0	0	0	0	0	0	0	0	0	0	0	0	0	0	0	0
4921504A21Rik	ENSMUSG00000097626	-2.04949	#DIV/0!	22.2928	5.56737e-10	2.69684e-05	3.26414e-09	0.543341	0.207979	0.13673	0.136438	0.256122	0.0801632	0.16116	0.087715	0	0.186785	0.138395	0.109036	0.130283	0.0426416	0	0.0480337	0	0.0496188	0.0450961	0.276434	0.183282	0.240838	0.195869	0.335868	0.390283	0.270429	0	1.19665	2.90233	2.04949	0	0	0	0	0
4921504E06Rik	ENSMUSG00000026734	0.0144004	#DIV/0!	1.05604	0.409446	1	0.747787	0	0.0782212	0	0	0.0195553	0	0	0	0	0	0	0	0	0	0	0	0	0	0	0.0433197	0.0430828	0	0	0	0	0.0144004	0	0	0	0	0	0	0	0	0
4921507G05Rik	ENSMUSG00000097650	-0.168418	#DIV/0!	4.05737	0.00408477	1	0.00971839	0	0	0.0594455	0	0.0148614	0	0.1051	0.0572031	0.173925	0.304529	0.361016	0.166962	0	0	0	0.250601	0.130188	0.0647176	0.074251	0	0	0	0	0	0	0	0	0	0	0	0	0	0	0	0
4921507P07Rik	ENSMUSG00000029828	-0.490855	#DIV/0!	21.419	9.06178e-10	4.38952e-05	5.15384e-09	0.189468	0.414839	0.123966	0.371103	0.274844	0.436077	0.365288	0.477158	0.564196	0.381032	0.711025	0.489129	0.0393733	0.0386607	0.0437541	0.0435495	0.0904965	0	0.042639	0	0	0	0	0	0	0	0	0.342613	0.0193484	0.180981	0.011572	0	0.157862	0.0534094	0.0557108
4921508D12Rik	ENSMUSG00000027345	0.031144	#DIV/0!	2.44053	0.0475981	1	0.100215	0	0	0	0	0	0.0803869	0.0808051	0.0879597	0	0	0	0.0415253	0	0	0	0	0	0	0	0	0	0	0	0	0	0	0	0	0	0	0	0	0	0	0
4921508M14Rik	ENSMUSG00000052376	-0.653041	#DIV/0!	2.99645	0.0199412	1	0.0437616	0.327974	0	0.178823	0.0892207	0.149005	0	0	0	0	0	0	0	0	0	0	0	0	0	0	0	0	0	0	0	0	0	0	0	1.13037	0.565187	0	0	0	0	0
4921509A06Rik	ENSMUSG00000091147	0	1	0	1	1	1	0	0	0	0	0	0	0	0	0	0	0	0	0	0	0	0	0	0	0	0	0	0	0	0	0	0	0	0	0	0	0	0	0	0	0
4921509C19Rik	ENSMUSG00000061525	0	1	0	1	1	1	0	0	0	0	0	0	0	0	0	0	0	0	0	0	0	0	0	0	0	0	0	0	0	0	0	0	0	0	0	0	0	0	0	0	0
4921511C10Rik	ENSMUSG00000104585	-0.138331	#DIV/0!	3.58915	0.00811271	1	0.0186414	0	0	0	0	0	0.118135	0.296874	0.0646321	0	0.275262	0.20395	0.159809	0.0639985	0.0628402	0.0711192	0.141573	0	0.0731225	0.0687756	0	0	0	0	0	0	0	0	0	0	0	0	0	0	0	0
4921511C20Rik	ENSMUSG00000049815	0	1	0	1	1	1	0	0	0	0	0	0	0	0	0	0	0	0	0	0	0	0	0	0	0	0	0	0	0	0	0	0	0	0	0	0	0	0	0	0	0
4921511E07Rik	ENSMUSG00000104133	0	1	0	1	1	1	0	0	0	0	0	0	0	0	0	0	0	0	0	0	0	0	0	0	0	0	0	0	0	0	0	0	0	0	0	0	0	0	0	0	0
4921511H03Rik	ENSMUSG00000040514	11.6214	#DIV/0!	199.951	0	0	0	0	0	0	0	0	0	0	0	0	0	0	0	0	0	0	0	0	0	0	0.0296071	0.0294452	0.0309535	0.0314674	0.0308338	0.0940518	0.0410598	0	13.4372	9.8055	11.6214	0	0	0.00447565	0	0.00111891
4921511M17Rik	ENSMUSG00000094577	0	1	0	1	1	1	0	0	0	0	0	0	0	0	0	0	0	0	0	0	0	0	0	0	0	0	0	0	0	0	0	0	0	0	0	0	0	0	0	0	0
4921513D11Rik	ENSMUSG00000066944	0.422201	#DIV/0!	1.95493	0.102975	1	0.207182	0	0	0	0	0	0	0	0	0	0	0	0	0.347808	0.204908	0.231903	0.230819	0.319763	0.158957	0.249026	0.0737979	0.146789	0	0.235304	0	0.390718	0.141101	0	0.151325	0.136732	0.144029	0.0204445	0.25894	0.535482	1.10086	0.478931
4921513I03Rik	ENSMUSG00000044544	1.21809	#DIV/0!	10.5663	2.20605e-06	0.106861	8.01959e-06	0.117485	0.116924	0.128114	0.0639202	0.106611	0.676005	0.622894	0.616406	0.937086	0.984458	0.583532	0.73673	0	0	0	0	0	0	0	1.10081	1.09479	1.01547	0.412933	1.07898	2.60553	1.21809	0	0	0	0	0	0	0	0	0
4921513I08Rik	ENSMUSG00000108788	0	1	0	1	1	1	0	0	0	0	0	0	0	0	0	0	0	0	0	0	0	0	0	0	0	0	0	0	0	0	0	0	0	0	0	0	0	0	0	0	0
4921514A10Rik	ENSMUSG00000097620	0.460033	4.50719	0.515206	0.792183	1	1	0.127757	0	0.0928765	0	0.0551583	0.0816786	0	0.13406	0.317027	0.285474	0.0470037	0.144207	0	0.651715	0	0.489417	0	0	0.190189	0.0469433	0.420179	0.24539	0.6985	0.53777	0	0.324797	0.0259157	0.160431	1.02197	0.591201	0.104039	0	0.0780596	0.040015	0.0555283
4921515E04Rik	ENSMUSG00000098150	0	1	0	1	1	1	0	0	0	0	0	0	0	0	0	0	0	0	0	0	0	0	0	0	0	0	0	0	0	0	0	0	0	0	0	0	0	0	0	0	0
4921517D22Rik	ENSMUSG00000049902	0.0655397	#DIV/0!	34.4918	2.12175e-12	1.02777e-07	1.79399e-11	0	0	0	0	0	0	0	0	0	0	0	0	0	0	0	0	0	0	0	0	0	0	0	0	0	0	0	0.0432173	0.0878621	0.0655397	0	0	0.00955813	0.0134742	0.00575807
4921518K17Rik	ENSMUSG00000085851	0.0504004	#DIV/0!	92.6386	0	0	0	0	0	0	0	0	0	0	0	0	0	0	0	0	0	0	0	0	0	0	0	0	0	0	0	0	0	0	0.0600836	0.0407172	0.0504004	0	0	0.00885889	0	0.00221472
4921521D15Rik	ENSMUSG00000104703	0	1	0	1	1	1	0	0	0	0	0	0	0	0	0	0	0	0	0	0	0	0	0	0	0	0	0	0	0	0	0	0	0	0	0	0	0	0	0	0	0
4921522P10Rik	ENSMUSG00000040467	0.366547	#DIV/0!	4.87986	0.00129184	1	0.00331251	0	0	0	0	0	0	0	0	0	0	0	0	0	0	0	0	0	0	0	0.189114	0.235099	0.197714	0.150747	0.344661	0.300375	0.236285	0	0.0323153	0.700778	0.366547	0	0	0.00714699	0	0.00178675
4921523L03Rik	ENSMUSG00000093749	-0.0451257	#DIV/0!	0.896566	0.509708	1	0.918775	0	0	0	0	0	0	0	0	0	0	0	0	0	0	0	0	0	0	0	0.0837538	0	0	0.0890163	0	0	0.028795	0	0	0	0	0	0	0	0	0
4921524J17Rik	ENSMUSG00000036934	-14.404	-11.4904	13.6473	1.588e-07	0.00769227	6.61587e-07	9.92885	11.1099	10.2419	10.6288	10.4774	8.5438	9.72645	9.1234	10.5022	10.5534	9.35953	9.6348	7.30524	7.50156	7.62229	7.46328	6.53677	7.13612	7.26088	8.2826	8.17846	7.48407	7.79695	9.91962	10.0859	8.62459	9.47165	1.941	1.91824	1.92962	0.262235	0.242181	2.66511	2.67278	1.46058
4921524L21Rik	ENSMUSG00000039540	0	1	0	1	1	1	0	0	0	0	0	0	0	0	0	0	0	0	0	0	0	0	0	0	0	0	0	0	0	0	0	0	0	0	0	0	0	0	0	0	0
4921527H02Rik_1	ENSMUSG00000105812	0	1	0	1	1	1	0	0	0	0	0	0	0	0	0	0	0	0	0	0	0	0	0	0	0	0	0	0	0	0	0	0	0	0	0	0	0	0	0	0	0
4921527H02Rik_2	ENSMUSG00000106150	0.0242927	#DIV/0!	4.89474	0.00126601	1	0.00325386	0	0	0	0	0	0	0	0	0	0	0	0	0	0	0	0	0	0	0	0	0	0	0	0	0	0	0	0	0.0485855	0.0242927	0	0	0	0	0
4921528I07Rik	ENSMUSG00000064299	0	1	0	1	1	1	0	0	0	0	0	0	0	0	0	0	0	0	0	0	0	0	0	0	0	0	0	0	0	0	0	0	0	0	0	0	0	0	0	0	0
4921529L05Rik	ENSMUSG00000108060	0.126735	#DIV/0!	4.89474	0.00126601	1	0.00325386	0	0	0	0	0	0	0	0	0	0	0	0	0	0	0	0	0	0	0	0	0	0	0	0	0	0	0	0	0	0	0	0	0	0	0
4921530L21Rik	ENSMUSG00000034689	0	1	0	1	1	1	0	0	0	0	0	0	0	0	0	0	0	0	0	0	0	0	0	0	0	0	0	0	0	0	0	0	0	0	0	0	0	0	0	0	0
4921531C22Rik	ENSMUSG00000085704	-8.15511	-55.4068	69.0767	1.11022e-16	5.37792e-12	1.77959e-15	6.13873	7.06685	7.74317	6.82936	6.94453	8.65477	8.56731	8.65288	9.54916	8.1893	7.98915	8.60043	5.33123	6.16952	6.82364	5.7914	5.41557	5.00355	5.75582	4.94892	5.37387	4.8572	7.03106	5.20656	5.9355	5.55885	5.35273	0.276134	2.50286	1.38949	0	0	0.206114	0.236753	0.110717
4921534H16Rik	ENSMUSG00000090255	0.686329	#DIV/0!	5.95837	0.000315996	1	0.000915974	0.0228014	0	0	0	0.00570034	0.0218664	0.0219801	0.0239263	0	0	0.025167	0.01549	0	0.023263	0	0	0	0	0.00387716	0	0	0	0	0	0	0	0	0.068719	1.30394	0.686329	0	0	0.00379955	0	0.000949887
4921536K21Rik	ENSMUSG00000020434	0.235927	#DIV/0!	2.10979	0.080484	1	0.164396	0.104376	0.24238	0	0.0378585	0.0961536	0	0	0	0.037001	0.077743	0	0.019124	0	0	0	0	0.0415445	0	0.00692409	0	0	0	0	0	0	0	0.0635184	0.471853	0	0.235927	0	0	0	0	0
4921539E11Rik	ENSMUSG00000028520	-0.079126	#DIV/0!	6.42767	0.000177095	1	0.000525705	0.0981601	0.162819	0.0713605	0.142416	0.118689	0	0	0	0	0	0	0	0	0.0333824	0	0	0	0	0.00556374	0	0	0	0	0	0	0	0	0	0	0	0	0	0	0	0
4921539H07Rik	ENSMUSG00000104586	0.00248437	#DIV/0!	1.25463	0.306547	1	0.574012	0	0	0	0	0	0	0	0	0	0	0	0	0	0	0	0	0	0	0	0	0	0	0	0	0	0	0	0	0	0	0	0	0	0	0
4922502D21Rik	ENSMUSG00000047720	0	1	0	1	1	1	0	0	0	0	0	0	0	0	0	0	0	0	0	0	0	0	0	0	0	0	0	0	0	0	0	0	0	0	0	0	0	0	0	0	0
4922502N22Rik	ENSMUSG00000108128	0	1	0	1	1	1	0	0	0	0	0	0	0	0	0	0	0	0	0	0	0	0	0	0	0	0	0	0	0	0	0	0	0	0	0	0	0	0	0	0	0
4930401G09Rik	ENSMUSG00000086352	0	1	0	1	1	1	0	0	0	0	0	0	0	0	0	0	0	0	0	0	0	0	0	0	0	0	0	0	0	0	0	0	0	0	0	0	0	0	0	0	0
4930401O10Rik	ENSMUSG00000085528	0	1	0	1	1	1	0	0	0	0	0	0	0	0	0	0	0	0	0	0	0	0	0	0	0	0	0	0	0	0	0	0	0	0	0	0	0	0	0	0	0
4930401O12Rik	ENSMUSG00000087460	0	1	0	1	1	1	0	0	0	0	0	0	0	0	0	0	0	0	0	0	0	0	0	0	0	0	0	0	0	0	0	0	0	0	0	0	0	0	0	0	0
4930402C01Rik	ENSMUSG00000104382	0	1	0	1	1	1	0	0	0	0	0	0	0	0	0	0	0	0	0	0	0	0	0	0	0	0	0	0	0	0	0	0	0	0	0	0	0	0	0	0	0
4930402F06Rik	ENSMUSG00000079421	0.0247429	#DIV/0!	4.89474	0.00126601	1	0.00325386	0	0	0	0	0	0	0	0	0	0	0	0	0	0	0	0	0	0	0	0	0	0	0	0	0	0	0	0.0494857	0	0.0247429	0	0	0	0	0
4930402F11Rik	ENSMUSG00000108885	0.0128783	#DIV/0!	4.89474	0.00126601	1	0.00325386	0	0	0	0	0	0	0	0	0	0	0	0	0	0	0	0	0	0	0	0	0	0	0	0	0	0	0	0.0257566	0	0.0128783	0	0	0	0	0
4930402H05Rik	ENSMUSG00000107397	0	1	0	1	1	1	0	0	0	0	0	0	0	0	0	0	0	0	0	0	0	0	0	0	0	0	0	0	0	0	0	0	0	0	0	0	0	0	0	0	0
4930402H24Rik	ENSMUSG00000027309	-5.07566	-4.24869	32.7297	4.23628e-12	2.05205e-07	3.42712e-11	2.87435	3.07097	3.32799	2.97132	3.06116	6.04806	6.41365	6.34281	6.22162	6.65892	5.99054	6.27927	2.82848	2.68241	3.10414	2.75929	3.10919	3.06111	2.9241	2.84232	2.87311	3.32232	3.07043	3.31917	3.14784	3.09586	1.93956	1.67523	2.66765	2.17144	0.911338	0.397831	2.8513	2.51815	1.66965
4930402K13Rik	ENSMUSG00000045797	0	1	0	1	1	1	0	0	0	0	0	0	0	0	0	0	0	0	0	0	0	0	0	0	0	0	0	0	0	0	0	0	0	0	0	0	0	0	0	0	0
4930403D09Rik	ENSMUSG00000087122	0.0807313	#DIV/0!	1.76929	0.138241	1	0.272978	0	0	0	0	0	0	0	0	0	0	0	0	0.147448	0	0	0	0	0.336939	0.0807313	0	0	0	0	0	0	0	0	0	0	0	0	0	0	0	0
4930403O15Rik	ENSMUSG00000068638	-0.303654	#DIV/0!	2.3492	0.0550091	1	0.114939	0	0	0	0.0861631	0.0215408	0.151873	0.228995	0.0830903	0.168423	0	0.349595	0.163663	0.164551	0.161573	0	0.0910024	0	0	0.0695212	0	0	0	0	0	0	0	0	0.298306	0	0.149153	0	0	0.0527797	0.148808	0.0503969
4930403P22Rik	ENSMUSG00000102762	0.92968	#DIV/0!	16.0287	2.70255e-08	0.00130912	1.24761e-07	0	0	0	0	0	0.242401	0	0.397854	0.403223	0	0.27899	0.220411	0.393954	0.128941	0.291858	0.145246	0	0	0.16	0	0	0	0	0	0	0	0.999844	0.0952236	0.129062	0.112143	0	0	0	0	0
4930404A12Rik	ENSMUSG00000106082	6.42374	#DIV/0!	4.89099	0.00127245	1	0.00326886	0	0	0	0	0	0	0	0	0	0	0	0	0	0	0	0	0	0	0	0	0	0	0	0	0	0	0	0	12.8475	6.42374	0	0	0.041309	0	0.0103272
4930404H24Rik	ENSMUSG00000079001	0.152861	#DIV/0!	1.78122	0.135658	1	0.268216	0	0.541877	0	0	0.135469	0	0	0	0	0	0	0	0	0.27775	0.314342	0	0.325077	0	0.152861	0	0	0	0	0	0	0	0	0	0	0	0	0	0	0	0
4930404I05Rik	ENSMUSG00000087354	9.62734	#DIV/0!	6.46135	0.000170012	1	0.000505516	0	0.163293	0	0	0.0408233	0.125879	0.0316335	0.275475	0.314091	0.366632	0.289759	0.233912	0.0340968	0	0	0	0	0	0.0056828	0.0723467	0.0359755	0.0378183	0.0384462	0	0	0.0307645	0	1.35987	17.8948	9.62734	0	0	0.0492143	0	0.0123036
4930404N11Rik	ENSMUSG00000020234	-0.528215	#DIV/0!	0.635152	0.701126	1	1	0.257313	0	0.112237	0	0.0923874	0.148057	0	0.0540016	0.218921	0.114994	0.113603	0.108263	0.106944	0.262522	0	0.118288	0	0	0.0812923	0	0.112837	0.118617	0.301466	0.354474	0	0.147899	0.0939536	0	0	0	0	0	0.0857557	0	0.0214389
4930405A21Rik	ENSMUSG00000086638	-3.30524	-67.3548	36.5223	9.91873e-13	4.80463e-08	8.81099e-12	2.77387	3.86487	3.19766	3.01836	3.21369	0.836038	0.687589	0.831633	0.505713	0.354185	0.437378	0.608756	0.741133	0.404289	0.732083	0.546495	0.567812	0.376352	0.561361	0.786269	1.2164	0.639353	0.649967	0.909828	0.647554	0.808228	0.19292	4.12024	2.58986	3.35505	0	0	0.0792392	0.0372347	0.0291185
4930405D11Rik	ENSMUSG00000085940	0	1	0	1	1	1	0	0	0	0	0	0	0	0	0	0	0	0	0	0	0	0	0	0	0	0	0	0	0	0	0	0	0	0	0	0	0	0	0	0	0
4930405G09Rik	ENSMUSG00000109453	0	1	0	1	1	1	0	0	0	0	0	0	0	0	0	0	0	0	0	0	0	0	0	0	0	0	0	0	0	0	0	0	0	0	0	0	0	0	0	0	0
4930405H06Rik	ENSMUSG00000090146	0.257501	#DIV/0!	3.41063	0.0105997	1	0.0240414	0	0	0	0	0	0.218498	0	0	0	0.127278	0.125739	0.078586	0	0	0	0	0	0	0	0	0	0	0	0	0	0	0	0.515002	0	0.257501	0	0	0	0	0
4930405L22Rik	ENSMUSG00000106602	0	1	0	1	1	1	0	0	0	0	0	0	0	0	0	0	0	0	0	0	0	0	0	0	0	0	0	0	0	0	0	0	0	0	0	0	0	0	0	0	0
4930405N21Rik	ENSMUSG00000104705	-0.0522664	#DIV/0!	2.49039	0.0439899	1	0.0930471	0.0750925	0.0747339	0.163772	0	0.0783996	0	0	0	0	0	0	0	0	0	0	0	0	0	0	0	0	0	0	0.0862062	0	0.0143677	0	0	0	0	0	0	0	0	0
4930405O22Rik	ENSMUSG00000090565	1.06483	#DIV/0!	6.90451	0.000100265	1	0.000305232	0	0	0	0	0	0	0	0	0	0	0	0	0.185039	0.36338	0	0	0	0.10571	0.109022	0	0.0976173	0	0	0	0	0.0162696	0	1.81141	0.318254	1.06483	0	0	0.0296755	0	0.00741888
4930406D18Rik	ENSMUSG00000086923	0	1	0	1	1	1	0	0	0	0	0	0	0	0	0	0	0	0	0	0	0	0	0	0	0	0	0	0	0	0	0	0	0	0	0	0	0	0	0	0	0
4930407G08Rik	ENSMUSG00000086713	0	1	0	1	1	1	0	0	0	0	0	0	0	0	0	0	0	0	0	0	0	0	0	0	0	0	0	0	0	0	0	0	0	0	0	0	0	0	0	0	0
4930407I10Rik	ENSMUSG00000075524	-0.0769804	#DIV/0!	6.49655	0.000162929	1	0.000485411	0.0964166	0.134339	0.147195	0.083932	0.115471	0.0369852	0.167299	0.0607041	0.123046	0.0215445	0.0638518	0.0789052	0	0	0	0	0	0	0	0.0212566	0	0	0.0225922	0	0	0.00730813	0	0	0	0	0	0	0	0	0
4930408K08Rik	ENSMUSG00000105638	0	1	0	1	1	1	0	0	0	0	0	0	0	0	0	0	0	0	0	0	0	0	0	0	0	0	0	0	0	0	0	0	0	0	0	0	0	0	0	0	0
4930408O17Rik	ENSMUSG00000021101	-0.0151893	#DIV/0!	0.870175	0.527729	1	0.942143	0	0	0	0	0	0	0	0	0	0	0	0	0	0	0	0	0	0	0	0	0	0	0	0	0	0	0	0	0	0	0	0	0	0	0
4930412B13Rik	ENSMUSG00000086221	0	1	0	1	1	1	0	0	0	0	0	0	0	0	0	0	0	0	0	0	0	0	0	0	0	0	0	0	0	0	0	0	0	0	0	0	0	0	0	0	0
4930412C18Rik	ENSMUSG00000085558	-1.1241	#DIV/0!	36.4276	1.02685e-12	4.97404e-08	9.09497e-12	0.512994	0.568892	0.463506	0.685801	0.557798	0.210839	0.240194	0.215321	0.140289	0.311137	0.258841	0.229437	0.700548	0.867313	0.795417	0.943299	0.962592	0.852624	0.853632	1.14713	1.09265	0.979709	1.08183	1.21149	1.23179	1.1241	1.02575	0	0	0	0.00895195	0.0188968	0.324838	0.420053	0.193185
4930412E21Rik	ENSMUSG00000102203	0	1	0	1	1	1	0	0	0	0	0	0	0	0	0	0	0	0	0	0	0	0	0	0	0	0	0	0	0	0	0	0	0	0	0	0	0	0	0	0	0
4930412F09Rik	ENSMUSG00000085321	0	1	0	1	1	1	0	0	0	0	0	0	0	0	0	0	0	0	0	0	0	0	0	0	0	0	0	0	0	0	0	0	0	0	0	0	0	0	0	0	0
4930412L05Rik	ENSMUSG00000087192	0.384607	#DIV/0!	4.87613	0.0012984	1	0.0033274	0	0	0	0	0	0	0	0	0	0	0	0	0	0	0	0	0	0	0	0	0	0	0	0	0	0	0	0	0.769215	0.384607	0	0	0	0	0
4930412M03Rik	ENSMUSG00000051008	-5.12472	-84.2199	7.61231	4.45882e-05	1	0.00014101	0.162216	0.161441	0	0.176514	0.125043	0	0.0781867	0	0.086258	0.0906186	0.179046	0.0723515	0.16855	0.08275	0.280956	0.093214	0.1937	0.28887	0.184673	0.357631	0.444594	0.280421	0.475127	0.372448	0.568036	0.416376	0.888458	1.34444	9.02815	5.1863	0	0	0.135156	0.114318	0.0623685
4930412O13Rik	ENSMUSG00000025783	-2.91056	#DIV/0!	16.4029	2.08176e-08	0.0010084	9.7723e-08	1.10926	1.68841	1.49423	2.34306	1.65874	0.938624	1.13221	1.23246	0.693937	1.74964	1.0803	1.13786	2.98314	2.39657	3.69176	2.09971	3.03868	3.2535	2.91056	2.01397	1.93142	1.27837	2.06407	2.39704	2.97036	2.10921	0	0	0	0	0	0	0	0	0
4930413E15Rik	ENSMUSG00000107144	0	1	0	1	1	1	0	0	0	0	0	0	0	0	0	0	0	0	0	0	0	0	0	0	0	0	0	0	0	0	0	0	0	0	0	0	0	0	0	0	0
4930413G21Rik	ENSMUSG00000108452	0	1	0	1	1	1	0	0	0	0	0	0	0	0	0	0	0	0	0	0	0	0	0	0	0	0	0	0	0	0	0	0	0	0	0	0	0	0	0	0	0
4930415F15Rik	ENSMUSG00000020191	-0.671859	-161.201	17.0129	1.37277e-08	0.000664971	6.61728e-08	0.144873	0.0961207	0.10532	0.21019	0.139126	0.0926216	0.232758	0.15202	0.513573	0.107907	0.373108	0.245331	0.200707	0.394149	0.111519	0.277494	0.230655	0.171991	0.231086	0.904954	0.74118	0.612187	0.452619	0.443505	0.901876	0.676053	0.26449	0.109155	0.172601	0.140878	0	0	0.00804706	0	0.00201177
4930415H17Rik	ENSMUSG00000082344	0	1	0	1	1	1	0	0	0	0	0	0	0	0	0	0	0	0	0	0	0	0	0	0	0	0	0	0	0	0	0	0	0	0	0	0	0	0	0	0	0
4930415L06Rik	ENSMUSG00000035387	0.0389154	#DIV/0!	4.89474	0.00126601	1	0.00325386	0	0	0	0	0	0	0	0	0	0	0	0	0	0	0	0	0	0	0	0	0	0	0	0	0	0	0	0.0778308	0	0.0389154	0	0	0	0	0
4930415O20Rik	ENSMUSG00000022993	0.880475	#DIV/0!	11.3709	1.06286e-06	0.0514849	4.0116e-06	0	0	0	0	0	0	0	0.167061	0	0	0	0.0278436	0.330847	1.29944	0.919146	0.18297	1.52085	0.567022	0.803379	0	0	0	0	0	0	0	0.678203	0	0	0	0	0	0.0530594	0	0.0132649
4930417H01Rik	ENSMUSG00000087017	0.131444	#DIV/0!	13.2043	2.2591e-07	0.0109431	9.23234e-07	0	0	0	0	0	0	0	0	0	0	0	0	0.198473	0.146161	0.220556	0.109762	0.0570219	0.0566922	0.131444	0	0	0	0	0	0	0	0	0	0	0	0	0	0.015915	0	0.00397875
4930417O13Rik	ENSMUSG00000108129	0.00763717	#DIV/0!	3.53186	0.00883665	1	0.0202043	0	0	0	0	0	0	0	0	0	0	0	0	0	0	0	0	0	0	0	0	0	0	0	0	0	0	0	0.0152743	0	0.00763717	0	0	0	0	0
4930417O22Rik	ENSMUSG00000071818	0.0286716	#DIV/0!	4.89474	0.00126601	1	0.00325386	0	0	0	0	0	0	0	0	0	0	0	0	0	0	0	0	0	0	0	0	0	0	0	0	0	0	0	0.0573433	0	0.0286716	0	0	0	0	0
4930419G24Rik	ENSMUSG00000087625	-0.0984618	#DIV/0!	1.6593	0.164426	1	0.321642	0	0	0	0	0	0	0	0	0	0	0	0	0	0	0	0	0	0	0	0	0	0	0	0	0	0	0	0	0.0869763	0.0434881	0	0	0	0	0
4930420N18Rik	ENSMUSG00000104199	0	1	0	1	1	1	0	0	0	0	0	0	0	0	0	0	0	0	0	0	0	0	0	0	0	0	0	0	0	0	0	0	0	0	0	0	0	0	0	0	0
4930421C12Rik	ENSMUSG00000106851	0.0322591	#DIV/0!	4.32337	0.00279382	1	0.00678735	0	0	0	0	0	0	0	0	0	0	0	0	0.0594853	0	0.0661038	0	0	0.0679658	0.0322591	0	0	0	0	0	0	0	0	0	0	0	0	0	0	0	0
4930421P07Rik	ENSMUSG00000086422	0.00504554	#DIV/0!	0.582707	0.741272	1	1	0	0	0	0	0	0	0	0	0	0	0	0	0	0	0	0	0	0	0	0	0	0	0	0	0	0	0	0	0	0	0	0	0	0	0
4930422M22Rik	ENSMUSG00000100281	-0.656122	#DIV/0!	5.86063	0.000357382	1	0.0010291	0.285161	0.378399	0.31096	1.03432	0.50221	0.182312	0.274891	0.29923	0	0.1062	0	0.143772	0.296297	0.290934	0.219509	0.436965	0.340507	0.451385	0.339266	0.628683	0.521038	0.876364	0.334093	0.327365	0.332852	0.503399	0	0.644567	0	0.322284	0	0	0.0158395	0.044658	0.0151244
4930423C22Rik	ENSMUSG00000102249	0	1	0	1	1	1	0	0	0	0	0	0	0	0	0	0	0	0	0	0	0	0	0	0	0	0	0	0	0	0	0	0	0	0	0	0	0	0	0	0	0
4930423M02Rik	ENSMUSG00000086066	0	1	0	1	1	1	0	0	0	0	0	0	0	0	0	0	0	0	0	0	0	0	0	0	0	0	0	0	0	0	0	0	0	0	0	0	0	0	0	0	0
4930425K10Rik	ENSMUSG00000106880	0.0265923	#DIV/0!	1.34496	0.267552	1	0.507945	0	0	0	0	0	0.115995	0	0	0	0	0	0.0193324	0	0	0	0	0	0	0	0	0	0	0	0	0	0	0	0	0	0	0	0	0	0	0
4930425L21Rik	ENSMUSG00000107396	0	1	0	1	1	1	0	0	0	0	0	0	0	0	0	0	0	0	0	0	0	0	0	0	0	0	0	0	0	0	0	0	0	0	0	0	0	0	0	0	0
4930425O10Rik	ENSMUSG00000105838	-0.337531	#DIV/0!	6.90652	0.000100029	1	0.000304629	0	0.379467	0.207891	0.207448	0.198701	0.182826	0.0612591	0.200049	0	0.141999	0.280564	0.14445	0.330147	0.324172	0.0733761	0.219099	0.0758818	0.301772	0.220741	0.350254	0.278671	0.585891	0.148904	0.364765	0.296703	0.337531	0	0	0	0	0	0	0	0	0
4930426D05Rik	ENSMUSG00000043168	-9.47802	#DIV/0!	92.6056	0	0	0	3.24291	2.09185	2.35753	2.02577	2.42952	10.1073	10.6519	10.2402	11.3364	9.5947	9.97581	10.3177	4.71113	5.02412	4.09116	5.76296	4.446	4.63418	4.77826	5.46144	6.38621	5.15612	5.98049	6.54949	4.1708	5.61743	0	0	0	0	0	0	0.0150108	0.0282145	0.0108063
4930426I24Rik	ENSMUSG00000097323	-26.5714	#DIV/0!	40.6967	2.3137e-13	1.12076e-08	2.25868e-12	6.64869	4.64594	7.86724	5.23363	6.09887	30.795	31.0916	28.9459	30.6905	30.1874	34.0381	30.9581	1.76383	1.58758	1.14338	1.62576	1.35134	1.17558	1.44124	1.40343	2.32627	1.46726	2.98323	2.76076	1.98144	2.15373	0	0	0	0	0	0	0.0471454	0.0664613	0.0284017
4930426L09Rik	ENSMUSG00000026736	-0.110712	#DIV/0!	5.21681	0.0008221	1	0.00228131	0	0	0.0673498	0	0.0168374	0	0.0595377	0.0648093	0.0656838	0.0690043	0.13634	0.0658958	0	0	0	0	0	0	0	0	0	0	0	0	0	0	0	0	0	0	0	0	0.0411674	0	0.0102919
4930427A07Rik	ENSMUSG00000037466	-6.30461	-590.073	18.4319	5.42798e-09	0.000262932	2.76102e-08	3.33279	2.92051	2.42287	2.34927	2.75636	7.73904	8.20362	7.1044	7.73527	7.75161	7.38025	7.65237	3.15802	2.92978	2.61389	2.91483	2.82829	3.0359	2.91345	1.27082	1.60856	1.42524	1.35067	1.29941	1.39459	1.39155	0.395433	0	0.0214052	0.0107026	0.0256044	0	0.188615	0.0295435	0.0609406
4930428N03Rik	ENSMUSG00000089887	0.423458	#DIV/0!	4.89474	0.00126601	1	0.00325386	0	0	0	0	0	0	0	0	0	0	0	0	0	0	0	0	0	0	0	0	0	0	0	0	0	0	0	0.846916	0	0.423458	0	0	0	0	0
4930428O21Rik	ENSMUSG00000106333	-0.207221	#DIV/0!	5.96769	0.000312321	1	0.000905594	0	0	0	0	0	0.446979	0.249613	0.217372	0.0550763	0.231442	0.457287	0.276295	0	0	0	0	0	0	0	0	0	0	0	0	0	0	0	0	0	0	0	0	0	0	0
4930429D17Rik	ENSMUSG00000104956	0.0209035	#DIV/0!	2.52498	0.0416514	1	0.0883592	0	0	0	0	0	0	0	0	0	0	0	0	0	0	0	0	0	0	0	0	0	0	0	0	0	0	0	0.0418069	0	0.0209035	0	0	0	0	0
4930429F24Rik	ENSMUSG00000086918	0.670602	66.3199	8.66517	1.43124e-05	0.693291	4.77756e-05	0.118567	0.118001	0.193941	0.258036	0.172136	0.0568526	0	0	0.378287	0	0.130868	0.0943346	0.0615985	0	0	0	0	0	0.0102664	0.71885	1.23486	0.819862	0.694561	0.340288	0.276793	0.680869	0.108232	0.357339	0.998911	0.678125	0	0	0.0889095	0.0835575	0.0431167
4930429H19Rik	ENSMUSG00000108530	0.160742	#DIV/0!	25.4088	1.0987e-10	5.32212e-06	7.11324e-10	0.0470063	0	0	0	0.0117516	0	0	0	0	0	0	0	0.0976837	0.0959157	0.162828	0.216089	0.224518	0.167415	0.160742	0.0518164	0	0	0	0	0	0.00863606	0	0.106251	0	0.0531255	0	0	0	0	0
4930429P21Rik	ENSMUSG00000102144	0.707486	#DIV/0!	9.88587	4.20302e-06	0.203594	1.48274e-05	0	0	0	0	0	0	0	0	0	0	0	0	0	0	0	0	0	0	0	0	0	0	0	0	0	0	0	1.1927	0.222273	0.707486	0	0	0	0	0
4930430A15Rik	ENSMUSG00000027157	0	1	0	1	1	1	0	0	0	0	0	0	0	0	0	0	0	0	0	0	0	0	0	0	0	0	0	0	0	0	0	0	0	0	0	0	0	0	0	0	0
4930430E12Rik	ENSMUSG00000085295	1.52542	#DIV/0!	112.374	0	0	0	0	0	0	0	0	0	0	0	0	0	0	0	0	0	0	0	0	0	0	0	0	0	0	0	0	0	1.83597	0	0.0405378	0.0202689	0	0	0	0.0746006	0.0186501
4930430F08Rik	ENSMUSG00000046567	-21.4873	-18.5475	13.5124	1.76646e-07	0.00855674	7.31408e-07	26.4112	32.9583	27.0539	32.9548	29.8445	17.5047	21.2944	18.0983	17.0748	18.7287	17.1865	18.3146	4.29637	4.10459	3.95715	3.03961	4.13676	3.80327	3.88963	10.9228	8.86199	8.50026	8.77231	8.42462	11.3051	9.46452	2.0856	2.30151	3.76605	3.03378	0.466412	0.384217	2.0795	2.25768	1.29695
4930430O22Rik	ENSMUSG00000107353	0	1	0	1	1	1	0	0	0	0	0	0	0	0	0	0	0	0	0	0	0	0	0	0	0	0	0	0	0	0	0	0	0	0	0	0	0	0	0	0	0
4930431F12Rik	ENSMUSG00000062496	0.00747552	#DIV/0!	2.13709	0.0770622	1	0.157846	0	0	0	0	0	0	0	0	0	0	0	0	0	0	0	0	0	0	0	0	0	0	0	0	0	0	0	0	0	0	0	0	0.0132707	0.0187078	0.00799464
4930431L21Rik	ENSMUSG00000105475	0	1	0	1	1	1	0	0	0	0	0	0	0	0	0	0	0	0	0	0	0	0	0	0	0	0	0	0	0	0	0	0	0	0	0	0	0	0	0	0	0
4930431P03Rik	ENSMUSG00000075042	-0.283279	#DIV/0!	14.44	8.61249e-08	0.00417189	3.72059e-07	0.319015	0.444488	0.394259	0.393418	0.387795	0	0	0	0	0	0	0	0	0	0	0	0	0	0	0	0	0	0.024917	0.0244153	0	0.00822204	0	0	0	0	0	0	0.0106319	0.0199839	0.00765395
4930431P19Rik	ENSMUSG00000109147	-2.89762	-53.0905	33.8883	2.67941e-12	1.29791e-07	2.22702e-11	1.58357	1.66693	1.72683	1.78942	1.69169	2.24874	2.64207	3.19556	2.52617	3.19826	2.6554	2.74437	2.27825	2.92055	2.32076	2.16991	2.72728	1.87998	2.38279	2.48414	2.06992	1.86009	2.06936	2.44722	2.20387	2.1891	0.352117	2.01916	3.88733	2.95325	0	0	0.0761194	0.157382	0.0583754
4930432B10Rik	ENSMUSG00000097007	0.508529	#DIV/0!	8.31918	2.06132e-05	0.998501	6.76721e-05	0	0	0	0	0	0.0237798	0	0.10408	0	0.0554085	0.0273692	0.0351063	0	0	0	0	0	0	0	0	0	0	0	0	0	0	0	0.130782	0.886277	0.508529	0	0	0.0123961	0.0116499	0.00601151
4930432E11Rik	ENSMUSG00000046958	0	1	0	1	1	1	0	0	0	0	0	0	0	0	0	0	0	0	0	0	0	0	0	0	0	0	0	0	0	0	0	0	0	0	0	0	0	0	0	0	0
4930432H08Rik	ENSMUSG00000106594	0	1	0	1	1	1	0	0	0	0	0	0	0	0	0	0	0	0	0	0	0	0	0	0	0	0	0	0	0	0	0	0	0	0	0	0	0	0	0	0	0
4930432K21Rik	ENSMUSG00000008129	-1.33637	-130.712	11.5535	9.04633e-07	0.0438204	3.43959e-06	1.57301	1.49095	0.735137	0.896583	1.17392	1.11342	1.76908	1.49341	1.43391	1.88299	1.44684	1.52328	0.466982	0.687795	0.562184	0.47347	0.626103	0.533557	0.558348	0.949558	0.821187	0.345301	0.789825	0.429956	0.69946	0.672548	0.592592	0.0282188	0.229479	0.128849	0	0	0.024964	0.0175959	0.01064
4930432L08Rik	ENSMUSG00000087037	0	1	0	1	1	1	0	0	0	0	0	0	0	0	0	0	0	0	0	0	0	0	0	0	0	0	0	0	0	0	0	0	0	0	0	0	0	0	0	0	0
4930432M17Rik	ENSMUSG00000074248	0	1	0	1	1	1	0	0	0	0	0	0	0	0	0	0	0	0	0	0	0	0	0	0	0	0	0	0	0	0	0	0	0	0	0	0	0	0	0	0	0
4930433B08Rik	ENSMUSG00000102699	0	1	0	1	1	1	0	0	0	0	0	0	0	0	0	0	0	0	0	0	0	0	0	0	0	0	0	0	0	0	0	0	0	0	0	0	0	0	0	0	0
4930433I11Rik	ENSMUSG00000091692	0	1	0	1	1	1	0	0	0	0	0	0	0	0	0	0	0	0	0	0	0	0	0	0	0	0	0	0	0	0	0	0	0	0	0	0	0	0	0	0	0
4930433J02Rik	ENSMUSG00000103478	0.231535	#DIV/0!	36.9971	8.34666e-13	4.04312e-08	7.49837e-12	0	0	0	0	0	0	0	0	0	0	0	0	0.270216	0.132663	0.375351	0.224157	0.155267	0.231554	0.231535	0	0	0	0	0	0	0	0	0	0	0	0	0	0	0	0
4930433N12Rik	ENSMUSG00000042360	0.0107993	#DIV/0!	0.792916	0.582518	1	1	0	0	0	0	0	0	0	0	0	0	0	0	0	0	0	0	0	0	0	0.0647958	0	0	0	0	0	0.0107993	0	0	0	0	0	0	0.00979506	0	0.00244876
4930434B07Rik	ENSMUSG00000100850	0.0117442	#DIV/0!	0.582707	0.741272	1	1	0	0	0	0	0	0	0	0	0.0939536	0	0	0.0156589	0	0	0	0	0	0	0	0	0	0	0	0	0	0	0	0	0	0	0	0	0	0	0
4930434O05Rik	ENSMUSG00000107839	0	1	0	1	1	1	0	0	0	0	0	0	0	0	0	0	0	0	0	0	0	0	0	0	0	0	0	0	0	0	0	0	0	0	0	0	0	0	0	0	0
4930435C17Rik	ENSMUSG00000102085	0	1	0	1	1	1	0	0	0	0	0	0	0	0	0	0	0	0	0	0	0	0	0	0	0	0	0	0	0	0	0	0	0	0	0	0	0	0	0	0	0
4930435E12Rik	ENSMUSG00000022798	0	1	0	1	1	1	0	0	0	0	0	0	0	0	0	0	0	0	0	0	0	0	0	0	0	0	0	0	0	0	0	0	0	0	0	0	0	0	0	0	0
4930435N07Rik	ENSMUSG00000109551	0	1	0	1	1	1	0	0	0	0	0	0	0	0	0	0	0	0	0	0	0	0	0	0	0	0	0	0	0	0	0	0	0	0	0	0	0	0	0	0	0
4930438A08Rik	ENSMUSG00000069873	0.000961858	#DIV/0!	0.582707	0.741272	1	1	0	0	0	0	0	0	0	0	0	0	0	0	0	0	0	0	0	0	0	0	0	0	0	0	0	0	0	0	0	0	0	0	0	0	0
4930438E09Rik	ENSMUSG00000093472	0	1	0	1	1	1	0	0	0	0	0	0	0	0	0	0	0	0	0	0	0	0	0	0	0	0	0	0	0	0	0	0	0	0	0	0	0	0	0	0	0
4930439A04Rik	ENSMUSG00000086064	1.23007	#DIV/0!	87.39	0	0	0	0	0	0.114127	0	0.0285317	0	0	0	0	0	0	0	0.108745	0	0	0	0	0	0.0181242	0	0	0	0	0	0	0	0	1.49825	0.961891	1.23007	0	0	0.01744	0	0.00435999
4930439D14Rik	ENSMUSG00000101905	-0.900426	#DIV/0!	7.33971	6.06375e-05	1	0.000189197	0.502011	0.249807	0.273714	0.819389	0.46123	1.20356	1.93572	1.05356	1.33472	1.12175	0.554094	1.20057	0.521614	1.02435	0.869476	1.44235	0.899167	0.595979	0.892156	0	0	0	0	0	0	0	0.458253	0	0	0	0	0	0	0	0
4930440C22Rik	ENSMUSG00000100518	0.183588	#DIV/0!	1.33766	0.270535	1	0.513326	0	0	0	0	0	0	0	0	0	0	0	0	0	0	0	0	0	0	0	0	0	0	0	0	0	0	0	0	0.0572625	0.0286313	0	0	0	0	0
4930440I19Rik	ENSMUSG00000085431	0.252338	#DIV/0!	143.493	0	0	0	0	0	0.070088	0	0.017522	0	0	0	0	0	0	0	0	0	0	0	0	0	0	0	0	0	0	0	0	0	0	0.242134	0.262542	0.252338	0	0	0	0	0
4930441H08Rik	ENSMUSG00000108669	0	1	0	1	1	1	0	0	0	0	0	0	0	0	0	0	0	0	0	0	0	0	0	0	0	0	0	0	0	0	0	0	0	0	0	0	0	0	0	0	0
4930441J16Rik	ENSMUSG00000085405	0.263157	#DIV/0!	4.89474	0.00126601	1	0.00325386	0	0	0	0	0	0	0	0	0	0	0	0	0	0	0	0	0	0	0	0	0	0	0	0	0	0	0	0.526313	0	0.263157	0	0	0	0	0
4930442H23Rik	ENSMUSG00000053603	-0.331427	-5.05165	2.34528	0.0553525	1	0.115642	0.217135	0.0720326	0.315706	0.157516	0.190597	0.208231	0.0697715	0.0759492	0.076974	0.242596	0.0798874	0.125568	0.225614	1.03381	0.334289	0.332725	0.345704	0	0.37869	0.159569	0.555439	0.500478	0.593585	0.332361	0.337932	0.413227	0.132139	0.163601	0	0.0818005	0.0442061	0.0466577	0.217096	0.136019	0.110995
4930442J19Rik	ENSMUSG00000087609	0	1	0	1	1	1	0	0	0	0	0	0	0	0	0	0	0	0	0	0	0	0	0	0	0	0	0	0	0	0	0	0	0	0	0	0	0	0	0	0	0
4930442L01Rik	ENSMUSG00000087223	0.0333742	#DIV/0!	3.14621	0.0158392	1	0.0351515	0	0	0	0	0	0	0	0	0	0	0	0	0	0	0	0	0	0	0	0	0	0	0	0	0	0	0	0	0	0	0	0	0.101214	0.0815326	0.0456867
4930442P19Rik	ENSMUSG00000103608	0	1	0	1	1	1	0	0	0	0	0	0	0	0	0	0	0	0	0	0	0	0	0	0	0	0	0	0	0	0	0	0	0	0	0	0	0	0	0	0	0
4930443G03Rik	ENSMUSG00000108147	0	1	0	1	1	1	0	0	0	0	0	0	0	0	0	0	0	0	0	0	0	0	0	0	0	0	0	0	0	0	0	0	0	0	0	0	0	0	0	0	0
4930443O20Rik	ENSMUSG00000086969	-0.0263386	#DIV/0!	1.90427	0.111609	1	0.223357	0	0	0	0	0	0	0	0	0	0	0	0	0	0	0	0	0	0	0	0	0	0	0	0	0	0	0	0	0	0	0	0	0	0.0293388	0.00733469
4930444A19Rik	ENSMUSG00000101674	0.0636669	#DIV/0!	6.44562	0.000173282	1	0.000514829	0.0676001	0.0336387	0.036858	0	0.0345242	0	0	0	0	0	0	0	0	0	0	0	0	0	0	0	0	0	0	0	0	0	0	0.127334	0	0.0636669	0	0	0	0	0
4930444E06Rik	ENSMUSG00000085127	0.014531	#DIV/0!	0.550681	0.765601	1	1	0	0	0	0	0	0	0	0	0	0	0	0	0	0	0	0	0	0	0	0	0	0	0	0	0	0	0	0	0	0	0	0	0.0121095	0	0.00302738
4930444G20Rik	ENSMUSG00000069712	0.0259506	#DIV/0!	4.00361	0.00441463	1	0.0104698	0	0	0	0	0	0	0	0	0	0	0	0	0	0	0	0	0	0	0	0	0	0	0	0	0	0	0	0	0.0519012	0.0259506	0	0	0.00846916	0	0.00211729
4930444M15Rik	ENSMUSG00000097172	-0.12936	#DIV/0!	1.21709	0.324146	1	0.604001	0	0	0	0	0	0	0	0	0	0	0	0	0	0	0	0	0	0	0	0	0	0	0	0	0	0	0	0	0	0	0	0	0	0	0
4930444P10Rik	ENSMUSG00000067795	0.286713	#DIV/0!	25.0311	1.32593e-10	6.42283e-06	8.47227e-10	0.174718	0.043471	0.142894	0.142589	0.125918	0	0	0	0	0	0	0	0	0	0	0	0	0	0	0	0	0	0	0	0	0	0.239233	0.0329105	0	0.0164553	0	0	0	0	0
4930445B16Rik	ENSMUSG00000091061	0.272061	#DIV/0!	4.89474	0.00126601	1	0.00325386	0	0	0	0	0	0	0	0	0	0	0	0	0	0	0	0	0	0	0	0	0	0	0	0	0	0	0	0.544123	0	0.272061	0	0	0	0	0
4930445N08Rik	ENSMUSG00000087205	0	1	0	1	1	1	0	0	0	0	0	0	0	0	0	0	0	0	0	0	0	0	0	0	0	0	0	0	0	0	0	0	0	0	0	0	0	0	0	0	0
4930445N18Rik	ENSMUSG00000097738	0.328473	#DIV/0!	13.9112	1.2919e-07	0.00625797	5.44455e-07	0	0	0	0	0	0.410283	0.567074	0.112234	0.511866	0.298745	0.472213	0.395403	0	0	0	0	0	0	0	0	0	0	0	0	0	0	0	0.0402934	0	0.0201467	0	0	0.00891147	0	0.00222787
4930447A16Rik	ENSMUSG00000022288	0.584047	#DIV/0!	83.8216	0	0	0	0	0	0	0	0	0	0	0	0	0	0	0	0	0	0	0	0	0	0	0	0	0	0	0	0	0	0	0.462654	0.705441	0.584047	0.0468795	0	0	0	0.0117199
4930447C04Rik	ENSMUSG00000021098	21.9622	#DIV/0!	107.959	0	0	0	0	0	0	0	0	0.0144484	0.0580943	0.0158095	0	0.0504985	0.0498879	0.0314564	0.0782727	0.169083	0.13917	0.0692598	0.0539711	0.053659	0.0939027	0.0498238	0.0165171	0.0694527	0.0882572	0.034592	0.0351718	0.0489691	0	26.631	17.2933	21.9622	0	0	0	0	0
4930447C11Rik	ENSMUSG00000107964	0.182905	#DIV/0!	4.89474	0.00126601	1	0.00325386	0	0	0	0	0	0	0	0	0	0	0	0	0	0	0	0	0	0	0	0	0	0	0	0	0	0	0	0.36581	0	0.182905	0	0	0	0	0
4930447F04Rik	ENSMUSG00000031182	0	1	0	1	1	1	0	0	0	0	0	0	0	0	0	0	0	0	0	0	0	0	0	0	0	0	0	0	0	0	0	0	0	0	0	0	0	0	0	0	0
4930447F24Rik	ENSMUSG00000102224	0.17341	#DIV/0!	5.59265	0.000503102	1	0.00142599	0	0	0	0	0	0.229983	0.115589	0.31456	0.0637609	0.200953	0.397045	0.220315	0	0	0	0	0	0	0	0	0	0	0	0	0	0	0	0.316208	0.0306124	0.17341	0	0	0	0	0
4930447M23Rik	ENSMUSG00000087674	0.129534	#DIV/0!	4.89474	0.00126601	1	0.00325386	0	0	0	0	0	0	0	0	0	0	0	0	0	0	0	0	0	0	0	0	0	0	0	0	0	0	0	0	0.259068	0.129534	0	0	0	0	0
4930447N08Rik	ENSMUSG00000106583	0.0429411	#DIV/0!	1.90589	0.111322	1	0.222847	0	0	0	0	0	0	0	0	0	0	0	0	0	0	0	0.0627641	0.0652123	0.12967	0.0429411	0	0	0	0	0	0	0	0	0	0	0	0	0	0	0	0
4930448A20Rik	ENSMUSG00000108382	0.0656619	#DIV/0!	4.40868	0.00247718	1	0.00606002	0	0	0	0	0	0	0	0	0	0	0	0	0	0	0	0	0	0	0	0	0	0	0	0	0	0	0	0.131324	0	0.0656619	0	0	0	0	0
4930448D08Rik	ENSMUSG00000086824	-1.98273	#DIV/0!	23.5981	2.76348e-10	1.33863e-05	1.68593e-09	3.03501	2.22943	2.52159	2.28032	2.51659	1.52458	1.74149	1.36489	1.53701	1.77618	1.43567	1.5633	0	0	0	0	0	0	0	0.398284	0.475327	0.333117	0.846618	0.248871	0.590432	0.482108	0	0	0	0	0	0	0	0	0
4930448E22Rik	ENSMUSG00000097463	0.00593086	#DIV/0!	2.20784	0.0688584	1	0.14216	0	0	0	0	0	0	0	0	0	0	0	0	0	0	0	0	0	0	0	0	0	0	0	0	0	0	0	0	0	0	0.0173836	0	0	0	0.00434591
4930448H16Rik	ENSMUSG00000089879	0.0945476	#DIV/0!	1.5291	0.201562	1	0.390235	0	0	0	0	0	0	0	0	0.165229	0	0	0.0275381	0	0.158509	0	0	0	0	0.0264182	0	0	0	0	0	0	0	0.189095	0	0	0	0	0	0	0	0
4930448I06Rik	ENSMUSG00000104072	0	1	0	1	1	1	0	0	0	0	0	0	0	0	0	0	0	0	0	0	0	0	0	0	0	0	0	0	0	0	0	0	0	0	0	0	0	0	0	0	0
4930448I18Rik	ENSMUSG00000104870	0	1	0	1	1	1	0	0	0	0	0	0	0	0	0	0	0	0	0	0	0	0	0	0	0	0	0	0	0	0	0	0	0	0	0	0	0	0	0	0	0
4930448K20Rik	ENSMUSG00000082843	0.00718437	#DIV/0!	1.58991	0.183327	1	0.356612	0	0	0	0	0	0	0	0	0	0	0	0	0	0	0	0	0	0	0	0	0	0	0	0	0	0	0	0	0	0	0	0.0347629	0	0	0.00869073
4930448N21Rik	ENSMUSG00000097922	0.0381793	#DIV/0!	1.52739	0.2021	1	0.391213	0	0	0	0	0	0	0	0.0409336	0.082972	0	0	0.0206509	0	0	0.0450421	0.0448315	0.0465802	0.0926218	0.0381793	0	0	0.0449563	0	0.0895649	0	0.0224202	0	0	0	0	0	0	0.0195011	0	0.00487527
4930449A18Rik	ENSMUSG00000074589	0	1	0	1	1	1	0	0	0	0	0	0	0	0	0	0	0	0	0	0	0	0	0	0	0	0	0	0	0	0	0	0	0	0	0	0	0	0	0	0	0
4930449E01Rik	ENSMUSG00000022116	-0.039612	#DIV/0!	2.17543	0.0725009	1	0.149165	0	0	0.118963	0.118709	0.059418	0	0	0	0	0	0	0	0	0	0	0	0	0	0	0	0	0	0	0	0	0	0	0	0	0	0	0	0	0	0
4930449I04Rik	ENSMUSG00000105459	0	1	0	1	1	1	0	0	0	0	0	0	0	0	0	0	0	0	0	0	0	0	0	0	0	0	0	0	0	0	0	0	0	0	0	0	0	0	0	0	0
4930449I24Rik	ENSMUSG00000079093	0.0290644	#DIV/0!	4.89474	0.00126601	1	0.00325386	0	0	0	0	0	0	0	0	0	0	0	0	0	0	0	0	0	0	0	0	0	0	0	0	0	0	0	0.0581288	0	0.0290644	0	0	0	0	0
4930451E10Rik	ENSMUSG00000069223	0.41491	#DIV/0!	3.48489	0.00948034	1	0.0215995	0.200247	0	0	0	0.0500617	0	0.193034	0	0	0.223727	0	0.0694603	0	0	0	0.115067	0	0	0.0191779	0	0	0	0	0	0	0	0.121861	0.829821	0	0.41491	0	0	0	0.0470398	0.01176
4930451G09Rik	ENSMUSG00000022543	-2.12956	-38.4727	62.6592	5.55112e-16	2.68896e-11	8.09928e-15	1.75647	1.34155	1.78175	1.91129	1.69776	1.21437	1.92947	1.20018	1.65079	1.59733	1.6231	1.53587	2.20705	2.58386	2.31111	1.73697	2.0486	2.23073	2.18639	1.21576	1.02998	1.5535	1.38786	1.17234	0.905913	1.21089	0.546884	0.86176	0.145999	0.50388	0	0	0.0748749	0.0575736	0.0331121
4930451I11Rik	ENSMUSG00000045989	0.13365	#DIV/0!	4.89474	0.00126601	1	0.00325386	0	0	0	0	0	0	0	0	0	0	0	0	0	0	0	0	0	0	0	0	0	0	0	0	0	0	0	0.267301	0	0.13365	0	0	0	0	0
4930452B06Rik	ENSMUSG00000021747	1.37817	44.2138	48.539	2.07612e-14	1.00567e-09	2.3865e-13	0.0672219	0	0.0366518	0	0.0259684	0.35456	0.388805	0.387961	0.428941	0.563282	0.482274	0.434304	0	0.0342914	0	0.0772553	0	0.0798047	0.0318919	1.40791	1.32652	1.27826	1.33886	1.77493	1.33389	1.41006	0	0.0506486	0.0171617	0.0339051	0.0307926	0.0216669	0.464869	0.236866	0.188548
4930452N14Rik	ENSMUSG00000099933	0.223344	#DIV/0!	72978.5	0	0	0	0	0	0	0	0	0	0	0	0	0	0	0	0	0	0	0	0	0	0	0	0	0	0	0	0	0	0	0.221515	0.225173	0.223344	0	0	0	0	0
4930453H23Rik	ENSMUSG00000087358	0	1	0	1	1	1	0	0	0	0	0	0	0	0	0	0	0	0	0	0	0	0	0	0	0	0	0	0	0	0	0	0	0	0	0	0	0	0	0	0	0
4930453L07Rik	ENSMUSG00000109215	0	1	0	1	1	1	0	0	0	0	0	0	0	0	0	0	0	0	0	0	0	0	0	0	0	0	0	0	0	0	0	0	0	0	0	0	0	0	0	0	0
4930453N24Rik	ENSMUSG00000059920	-4.39299	-3.49043	9.67692	5.15036e-06	0.249484	1.79977e-05	6.27202	6.45315	6.77336	6.56108	6.5149	5.91313	5.84166	6.26351	6.07413	7.00746	6.63846	6.28972	2.6603	3.07584	2.76387	2.57683	3.11151	3.00359	2.86532	3.74081	2.98957	3.71887	3.15939	3.75667	3.28912	3.44241	4.89555	2.89932	1.70953	2.30443	0.203565	0.195322	3.58229	3.16024	1.78535
4930453O03Rik	ENSMUSG00000085420	0.906357	#DIV/0!	4.89474	0.00126601	1	0.00325386	0	0	0	0	0	0	0	0	0	0	0	0	0	0	0	0	0	0	0	0	0	0	0	0	0	0	0	1.81271	0	0.906357	0	0	0	0	0
4930455B14Rik	ENSMUSG00000097898	0	1	0	1	1	1	0	0	0	0	0	0	0	0	0	0	0	0	0	0	0	0	0	0	0	0	0	0	0	0	0	0	0	0	0	0	0	0	0	0	0
4930455D15Rik	ENSMUSG00000097553	0	1	0	1	1	1	0	0	0	0	0	0	0	0	0	0	0	0	0	0	0	0	0	0	0	0	0	0	0	0	0	0	0	0	0	0	0	0	0	0	0
4930455G09Rik	ENSMUSG00000085761	-4.29169	#DIV/0!	8.43656	1.8197e-05	0.881463	6.00492e-05	0.143033	0	0	0.155641	0.0746685	0.274336	0.551527	0.45027	0.152115	0.63922	0.631491	0.449827	1.48619	1.60522	2.64247	1.15067	1.70794	1.86787	1.74339	0.473009	0.784038	0.49452	0.335153	0.985214	0.667817	0.623292	1.04453	0	0	0	0.0873596	0	0.166842	0.201599	0.11395
4930455H04Rik	ENSMUSG00000080907	0.0613396	#DIV/0!	3.91337	0.00503259	1	0.01185	0	0	0	0	0	0	0	0	0	0	0	0	0	0	0	0	0	0	0	0	0	0	0	0	0	0	0.122679	0	0	0	0.0205207	0	0.0447899	0.0631407	0.0321128
4930456G14Rik	ENSMUSG00000102985	0	1	0	1	1	1	0	0	0	0	0	0	0	0	0	0	0	0	0	0	0	0	0	0	0	0	0	0	0	0	0	0	0	0	0	0	0	0	0	0	0
4930456L15Rik	ENSMUSG00000078618	0	1	0	1	1	1	0	0	0	0	0	0	0	0	0	0	0	0	0	0	0	0	0	0	0	0	0	0	0	0	0	0	0	0	0	0	0	0	0	0	0
4930458D05Rik	ENSMUSG00000087611	0.559328	#DIV/0!	37.2396	7.64722e-13	3.70431e-08	6.9149e-12	0	0	0	0	0	0	0	0	0	0	0	0	0	0	0	0.0338988	0	0	0.00564979	0.0325146	0	0.0339932	0	0	0	0.0110846	0.466703	0	0.0150607	0.00753035	0.0900762	0	0.0688123	0.0831473	0.0605089
4930459L07Rik	ENSMUSG00000105234	0	1	0	1	1	1	0	0	0	0	0	0	0	0	0	0	0	0	0	0	0	0	0	0	0	0	0	0	0	0	0	0	0	0	0	0	0	0	0	0	0
4930461C15Rik	ENSMUSG00000086827	-0.232939	#DIV/0!	2.84077	0.0253855	1	0.0551078	0	0	0	0	0	0.132743	0.533736	0.217873	0.441625	0.231975	0.30556	0.310585	0	0.0706108	0	0	0	0.0821645	0.0254625	0	0	0.0797612	0	0	0.0807844	0.0267576	0	0	0.459398	0.229699	0	0	0	0	0
4930461G14Rik	ENSMUSG00000097651	0.915363	#DIV/0!	15.359	4.35963e-08	0.00211181	1.95701e-07	0	0	0	0	0	0	0	0	0	0	0	0	0.120038	0.117866	0.66697	0.531081	0.689746	0.137151	0.377142	0.891441	1.64648	0.79884	1.21815	0.397875	0.539391	0.915363	0	0	0	0	0	0	0	0	0
4930463O16Rik	ENSMUSG00000020033	0	1	0	1	1	1	0	0	0	0	0	0	0	0	0	0	0	0	0	0	0	0	0	0	0	0	0	0	0	0	0	0	0	0	0	0	0	0	0	0	0
4930465K10Rik	ENSMUSG00000056682	-2.59854	#DIV/0!	32.3695	4.89842e-12	2.37279e-07	3.91356e-11	2.03805	2.31808	1.26996	2.4553	2.02035	0.139606	0	0.381893	0.0774093	0.32529	0.241017	0.194203	0	0.222783	0	0.250955	0	0.0864121	0.0933584	1.20354	1.43635	1.00662	1.36444	1.2534	1.10449	1.22814	0	0	0.0371651	0.0185826	0.022228	0	0.0121291	0	0.00858928
4930465M20Rik	ENSMUSG00000085641	0	1	0	1	1	1	0	0	0	0	0	0	0	0	0	0	0	0	0	0	0	0	0	0	0	0	0	0	0	0	0	0	0	0	0	0	0	0	0	0	0
4930466I24Rik	ENSMUSG00000087317	0.0265822	#DIV/0!	2.03296	0.0909527	1	0.184395	0	0	0	0	0	0	0	0.0835307	0.0846578	0.0444687	0	0.0354429	0	0	0	0	0	0	0	0	0	0	0	0	0	0	0	0	0	0	0	0	0.00663243	0.0186996	0.006333
4930467D21Rik	ENSMUSG00000097516	0	1	0	1	1	1	0	0	0	0	0	0	0	0	0	0	0	0	0	0	0	0	0	0	0	0	0	0	0	0	0	0	0	0	0	0	0	0	0	0	0
4930467E23Rik	ENSMUSG00000096265	0.741487	#DIV/0!	5.75073	0.000410859	1	0.00117506	0.513453	0.936835	0.466588	0.838065	0.688735	0	0.329973	0.0897975	0.0910092	0	0	0.08513	0	0	0	0	0	0	0	0	0.0938165	0.0986222	0	0	0	0.0320731	0.156232	1.48297	0	0.741487	0	0	0.01426	0	0.00356501
4930467K11Rik	ENSMUSG00000097370	0.0936475	#DIV/0!	4.74551	0.00155179	1	0.00391708	0	0	0	0	0	0	0	0	0	0	0	0	0	0	0	0	0	0	0	0	0	0	0	0	0	0	0	0.187295	0	0.0936475	0	0	0.0207115	0	0.00517787
4930469B13Rik	ENSMUSG00000068776	0	1	0	1	1	1	0	0	0	0	0	0	0	0	0	0	0	0	0	0	0	0	0	0	0	0	0	0	0	0	0	0	0	0	0	0	0	0	0	0	0
4930469G21Rik	ENSMUSG00000049160	1.01088	#DIV/0!	8.33403	2.02896e-05	0.982828	6.66776e-05	0	0	0	0	0	0	0	0	0	0	0	0	0	0	0	0	0	0	0	0	0	0	0	0	0	0	0	0.284792	1.73697	1.01088	0	0	0	0	0
4930469K13Rik	ENSMUSG00000085684	0.0028842	#DIV/0!	0.582707	0.741272	1	1	0	0	0	0	0	0	0	0	0	0	0	0	0	0	0	0	0	0	0	0	0	0	0	0	0	0	0	0	0	0	0	0	0	0	0
4930470B04Rik	ENSMUSG00000104365	0	1	0	1	1	1	0	0	0	0	0	0	0	0	0	0	0	0	0	0	0	0	0	0	0	0	0	0	0	0	0	0	0	0	0	0	0	0	0	0	0
4930470G03Rik	ENSMUSG00000085788	1.93159	14.7114	1.76936	0.138227	1	0.272959	0.478726	0	0.642507	0	0.280308	1.05945	0.28399	1.12062	1.52737	1.06972	1.13808	1.0332	0.0382631	0.826553	0	0.973395	0	0	0.306368	0	0.807427	0.806348	0.690303	0.549578	0	0.475609	0	4.05091	0.094014	2.07246	0.528549	0	0.0675006	0.0346022	0.157663
4930470P17Rik	ENSMUSG00000043583	0	1	0	1	1	1	0	0	0	0	0	0	0	0	0	0	0	0	0	0	0	0	0	0	0	0	0	0	0	0	0	0	0	0	0	0	0	0	0	0	0
4930471C04Rik	ENSMUSG00000091686	0.00216992	#DIV/0!	0.582707	0.741272	1	1	0	0	0	0	0	0	0	0	0	0	0	0	0	0	0	0	0	0	0	0	0	0	0	0	0	0	0	0	0	0	0	0	0.0173593	0	0.00433983
4930471C06Rik	ENSMUSG00000086138	0	1	0	1	1	1	0	0	0	0	0	0	0	0	0	0	0	0	0	0	0	0	0	0	0	0	0	0	0	0	0	0	0	0	0	0	0	0	0	0	0
4930471D02Rik	ENSMUSG00000097689	0	1	0	1	1	1	0	0	0	0	0	0	0	0	0	0	0	0	0	0	0	0	0	0	0	0	0	0	0	0	0	0	0	0	0	0	0	0	0	0	0
4930471M09Rik	ENSMUSG00000097693	0.122112	#DIV/0!	2.75522	0.0290102	1	0.0625782	0	0	0	0	0	0.0777122	0	0	0	0.0905371	0	0.0280415	0	0	0	0	0	0	0	0	0	0	0	0	0	0	0	0.244225	0	0.122112	0	0	0	0	0
4930473A02Rik	ENSMUSG00000060029	0.660667	#DIV/0!	4.71519	0.00161776	1	0.00406917	0.0639539	0.127297	0.0697398	0	0.0652476	0	0	0	0.0680147	0	0	0.0113358	0	0	0	0.0734995	0	0	0.0122499	0	0	0	0.149856	0.0734191	0	0.0372124	0	1.0601	0.261237	0.660667	0	0	0.0639425	0	0.0159856
4930473D10Rik	ENSMUSG00000089934	0.0472386	#DIV/0!	4.89474	0.00126601	1	0.00325386	0	0	0	0	0	0	0	0	0	0	0	0	0	0	0	0	0	0	0	0	0	0	0	0	0	0	0	0	0.0944773	0.0472386	0	0	0	0	0
4930474B08Rik	ENSMUSG00000103978	0	1	0	1	1	1	0	0	0	0	0	0	0	0	0	0	0	0	0	0	0	0	0	0	0	0	0	0	0	0	0	0	0	0	0	0	0	0	0	0	0
4930474H06Rik	ENSMUSG00000087109	0.0240894	#DIV/0!	0.845028	0.545243	1	0.9718	0	0	0	0	0	0	0	0	0	0	0	0	0	0.115642	0	0	0	0	0.0192736	0	0	0.0653139	0.0663983	0	0	0.021952	0	0	0	0	0	0	0.0566635	0	0.0141659
4930474N05Rik	ENSMUSG00000096405	0.0158484	#DIV/0!	4.89474	0.00126601	1	0.00325386	0	0	0	0	0	0	0	0	0	0	0	0	0	0	0	0	0	0	0	0	0	0	0	0	0	0	0	0.0316967	0	0.0158484	0	0	0	0	0
4930477E14Rik	ENSMUSG00000097539	0	1	0	1	1	1	0	0	0	0	0	0	0	0	0	0	0	0	0	0	0	0	0	0	0	0	0	0	0	0	0	0	0	0	0	0	0	0	0	0	0
4930477O15Rik	ENSMUSG00000104999	0	1	0	1	1	1	0	0	0	0	0	0	0	0	0	0	0	0	0	0	0	0	0	0	0	0	0	0	0	0	0	0	0	0	0	0	0	0	0	0	0
4930478K11Rik	ENSMUSG00000097847	-0.0165309	#DIV/0!	0.403649	0.870876	1	1	0	0	0	0	0	0	0	0.132247	0	0	0	0.0220412	0	0	0	0	0	0	0	0	0	0	0	0	0	0	0	0	0	0	0	0	0.0210011	0	0.00525029
4930478M09Rik	ENSMUSG00000106950	-0.153914	#DIV/0!	2.01663	0.0933477	1	0.188911	0	0	0	0	0	0	0	0	0	0	0	0	0	0	0	0	0	0	0	0	0	0	0	0	0	0	0	0	0	0	0	0	0	0	0
4930478P22Rik	ENSMUSG00000106762	0.0302426	#DIV/0!	4.89474	0.00126601	1	0.00325386	0	0	0	0	0	0	0	0	0	0	0	0	0	0	0	0	0	0	0	0	0	0	0	0	0	0	0	0	0	0	0	0	0	0	0
4930479D17Rik	ENSMUSG00000085238	0.186529	#DIV/0!	4.41067	0.00247027	1	0.00604433	0	0	0	0	0	0	0	0	0	0	0	0	0	0	0	0	0	0	0	0	0	0	0	0	0	0	0	0	0.373058	0.186529	0	0	0.0202916	0	0.00507291
4930480E11Rik	ENSMUSG00000035651	0	1	0	1	1	1	0	0	0	0	0	0	0	0	0	0	0	0	0	0	0	0	0	0	0	0	0	0	0	0	0	0	0	0	0	0	0	0	0	0	0
4930480G23Rik	ENSMUSG00000086332	0.461118	#DIV/0!	4.63592	0.00180456	1	0.00450118	0	0	0	0	0	0	0	0	0	0	0	0	0	0	0	0	0	0	0	0	0	0	0	0	0	0	0	0	0	0	0	0.17203	1.11173	0.919435	0.5508
4930480K02Rik	ENSMUSG00000107567	0	1	0	1	1	1	0	0	0	0	0	0	0	0	0	0	0	0	0	0	0	0	0	0	0	0	0	0	0	0	0	0	0	0	0	0	0	0	0	0	0
4930480K15Rik	ENSMUSG00000090160	-0.371032	#DIV/0!	2.02229	0.092511	1	0.187303	0	0	0	0	0	0	0	0	0	0	0	0	0.0425784	0	0.0473158	0.0941889	0.146794	0	0.0551463	0	0	0	0	0	0	0	0	0.370502	0.0836934	0.227097	0	0	0	0	0
4930480K23Rik	ENSMUSG00000097284	-3.25436	-15.8847	74.3468	0	0	0	1.19988	1.05085	0.758891	1.20119	1.0527	1.19671	0.717132	1.3598	1.09742	1.36739	1.32437	1.17714	3.31631	3.89286	3.02028	3.7508	3.49594	3.36176	3.47299	0.15872	0.263086	0.165937	0.112462	0.275493	0.336132	0.218638	0.0292078	0.34354	0.306328	0.324934	0.00732844	0.0309395	0.255929	0.620099	0.228574
4930481A15Rik	ENSMUSG00000086938	0.98841	2.31536	2.71682	0.0308065	1	0.0662317	1.08616	1.24112	1.18442	1.05057	1.14057	1.27309	1.47361	1.47745	1.28347	1.8877	1.19885	1.43236	0.794181	0.738765	0.603846	0.647255	0.912681	0.811888	0.751436	1.06427	1.76408	1.4372	1.69671	1.84728	2.62953	1.73985	0.709951	1.33364	1.78701	1.56033	0.319409	0.259325	1.83005	1.1718	0.895145
4930481B07Rik	ENSMUSG00000085956	-0.877936	-5.50862	10.3287	2.75468e-06	0.133437	9.90033e-06	0.544295	0.601884	0.527588	0.855501	0.632317	0.521976	0.58299	1.20576	0.900441	0.743255	0.734267	0.781448	0.754065	0.678716	0.837965	0.834046	0.72215	0.574379	0.733554	0.533326	0.928216	1.46365	1.20453	1.38856	0.917689	1.07266	0.29443	0	0.679349	0.339674	0.0184686	0	0.262021	0.34096	0.155362
4930483J18Rik	ENSMUSG00000047938	0	1	0	1	1	1	0	0	0	0	0	0	0	0	0	0	0	0	0	0	0	0	0	0	0	0	0	0	0	0	0	0	0	0	0	0	0	0	0	0	0
4930483K19Rik	ENSMUSG00000086241	1.03171	#DIV/0!	4.59633	0.00190623	1	0.00473382	0	0	0	0	0	0	0	0	0	0	0	0	0	0	0	0	0	0	0	0	0	0	0	0	0	0	0	0.0548864	2.00854	1.03171	0.133476	0	0.412723	0.171123	0.17933
4930486F22Rik	ENSMUSG00000085435	0	1	0	1	1	1	0	0	0	0	0	0	0	0	0	0	0	0	0	0	0	0	0	0	0	0	0	0	0	0	0	0	0	0	0	0	0	0	0	0	0
4930486I03Rik	ENSMUSG00000089914	0.00255478	#DIV/0!	0.582707	0.741272	1	1	0	0	0	0	0	0	0	0	0	0	0	0	0	0	0	0	0	0	0	0	0	0	0	0	0	0	0	0	0	0	0	0	0	0	0
4930486L24Rik	ENSMUSG00000050345	1.22436	#DIV/0!	29.8017	1.43727e-11	6.96215e-07	1.06765e-10	0	0	0	0	0	0	0	0	0	0	0	0	0	0	0	0	0	0	0	0	0	0	0	0	0	0	0.763867	0	0	0	0	0	0.176139	0.062076	0.0595537
4930486N12Rik	ENSMUSG00000108697	0	1	0	1	1	1	0	0	0	0	0	0	0	0	0	0	0	0	0	0	0	0	0	0	0	0	0	0	0	0	0	0	0	0	0	0	0	0	0	0	0
4930487D11Rik	ENSMUSG00000106932	0	1	0	1	1	1	0	0	0	0	0	0	0	0	0	0	0	0	0	0	0	0	0	0	0	0	0	0	0	0	0	0	0	0	0	0	0	0	0	0	0
4930488B22Rik	ENSMUSG00000092578	0.00228548	#DIV/0!	0.582707	0.741272	1	1	0	0	0	0	0	0	0	0	0	0	0	0	0	0	0	0	0	0	0	0	0	0	0	0	0	0	0	0	0	0	0	0	0	0	0
4930488N24Rik	ENSMUSG00000099476	0	1	0	1	1	1	0	0	0	0	0	0	0	0	0	0	0	0	0	0	0	0	0	0	0	0	0	0	0	0	0	0	0	0	0	0	0	0	0	0	0
4930500F04Rik	ENSMUSG00000107214	0	1	0	1	1	1	0	0	0	0	0	0	0	0	0	0	0	0	0	0	0	0	0	0	0	0	0	0	0	0	0	0	0	0	0	0	0	0	0	0	0
4930500F10Rik	ENSMUSG00000097592	-0.311205	#DIV/0!	6.5439	0.00015389	1	0.000459868	0.29448	0	0.160561	0.480655	0.233924	0.353006	0.283874	0.231757	0.0782947	0.329011	0	0.212657	0	0	0	0	0	0	0	0	0	0	0	0	0	0	0.22401	0	0	0	0	0	0.0490713	0	0.0122678
4930500L23Rik	ENSMUSG00000106056	0.0307968	#DIV/0!	4.89474	0.00126601	1	0.00325386	0	0	0	0	0	0	0	0	0	0	0	0	0	0	0	0	0	0	0	0	0	0	0	0	0	0	0	0	0.0615936	0.0307968	0	0	0	0	0
4930500M09Rik	ENSMUSG00000044306	-0.309454	#DIV/0!	6.22317	0.000227376	1	0.000668655	0.0576526	0.114755	0.0628684	0.125468	0.090186	0.497597	0.277881	0.302485	0.245253	0.579715	0.572705	0.412606	0	0.0588197	0	0.198773	0	0	0.0429321	0.0635521	0	0	0.0675453	0	0	0.0218496	0	0	0	0	0	0	0	0	0
4930502C17Rik	ENSMUSG00000106584	0	1	0	1	1	1	0	0	0	0	0	0	0	0	0	0	0	0	0	0	0	0	0	0	0	0	0	0	0	0	0	0	0	0	0	0	0	0	0	0	0
4930502E09Rik	ENSMUSG00000086799	-0.095307	#DIV/0!	1.05081	0.412489	1	0.752975	0	0.118782	0	0	0.0296956	0	0	0.250481	0.126931	0	0.131735	0.0848578	0	0	0	0.137167	0.142517	0	0.0466139	0.131566	0.130846	0	0.139832	0.137016	0	0.0898767	0	0	0	0	0	0	0.039777	0.0560739	0.0239627
4930502E18Rik	ENSMUSG00000055555	0.0268411	#DIV/0!	4.89474	0.00126601	1	0.00325386	0	0	0	0	0	0	0	0	0	0	0	0	0	0	0	0	0	0	0	0	0	0	0	0	0	0	0	0	0	0	0	0	0	0	0
4930503B20Rik	ENSMUSG00000090202	0.0398546	#DIV/0!	1.77612	0.136758	1	0.270224	0	0	0	0	0	0	0	0	0	0	0	0	0	0.15297	0	0.086157	0	0	0.0398546	0	0	0	0	0	0	0	0	0	0	0	0	0	0.0249847	0	0.00624618
4930503E14Rik	ENSMUSG00000072595	0.208326	#DIV/0!	4.89474	0.00126601	1	0.00325386	0	0	0	0	0	0	0	0	0	0	0	0	0	0	0	0	0	0	0	0	0	0	0	0	0	0	0	0	0	0	0	0	0	0	0
4930503H13Rik	ENSMUSG00000082612	0.0317313	#DIV/0!	4.89474	0.00126601	1	0.00325386	0	0	0	0	0	0	0	0	0	0	0	0	0	0	0	0	0	0	0	0	0	0	0	0	0	0	0	0	0.0634627	0.0317313	0	0	0	0	0
4930503L19Rik	ENSMUSG00000044906	1.53054	7.15825	4.81427	0.00141247	1	0.00359369	1.53397	0.978619	0.81493	0.941588	1.06728	0.264038	0.303328	0.330185	0.29281	0.307613	0.303893	0.300311	0.367817	0.401289	0.272494	0.497236	0.375732	0.233475	0.358007	0.86715	0.388083	0.271975	0.921635	0.857923	0.413196	0.619994	0.0718083	1.0076	2.55056	1.77908	0.0120115	0.0253552	0.694752	0.591334	0.330863
4930503O07Rik	ENSMUSG00000103692	0	1	0	1	1	1	0	0	0	0	0	0	0	0	0	0	0	0	0	0	0	0	0	0	0	0	0	0	0	0	0	0	0	0	0	0	0	0	0	0	0
4930504D19Rik	ENSMUSG00000107926	0	1	0	1	1	1	0	0	0	0	0	0	0	0	0	0	0	0	0	0	0	0	0	0	0	0	0	0	0	0	0	0	0	0	0	0	0	0	0	0	0
4930504O13Rik	ENSMUSG00000052642	0	1	0	1	1	1	0	0	0	0	0	0	0	0	0	0	0	0	0	0	0	0	0	0	0	0	0	0	0	0	0	0	0	0	0	0	0	0	0	0	0
4930505A04Rik	ENSMUSG00000040919	0.116067	#DIV/0!	4.0377	0.00420235	1	0.00999078	0	0	0	0	0	0	0	0	0	0	0	0	0	0	0	0	0	0	0	0	0	0	0	0	0	0	0	0.13716	0	0.0685802	0	0	0.0151675	0	0.00379187
4930505G20Rik	ENSMUSG00000093551	0	1	0	1	1	1	0	0	0	0	0	0	0	0	0	0	0	0	0	0	0	0	0	0	0	0	0	0	0	0	0	0	0	0	0	0	0	0	0	0	0
4930505K14Rik	ENSMUSG00000085740	0	1	0	1	1	1	0	0	0	0	0	0	0	0	0	0	0	0	0	0	0	0	0	0	0	0	0	0	0	0	0	0	0	0	0	0	0	0	0	0	0
4930505M18Rik	ENSMUSG00000093540	1.43262	#DIV/0!	5.42205	0.000627677	1	0.00176187	0	0	0	0	0	0	0	0	0	0	0	0	0	0	0	0	0	0	0	0	0	0	0	0	0	0	0	2.79379	0.0714448	1.43262	0	0	0	0	0
4930505N22Rik	ENSMUSG00000097690	-0.247473	#DIV/0!	3.36736	0.0113148	1	0.0255746	0.0953555	0.0949002	0.207965	0.10376	0.125495	0.365782	0.0919211	0.30018	0.405641	0.106537	0.105248	0.229218	0.297237	0	0.330309	0.109588	0.113863	0	0.141833	0.210226	0.104538	0	0.111718	0.218936	0.111303	0.12612	0	0	0	0	0.0582398	0	0.127118	0.134399	0.0799393
4930505O20Rik	ENSMUSG00000086912	0.0386203	#DIV/0!	4.89474	0.00126601	1	0.00325386	0	0	0	0	0	0	0	0	0	0	0	0	0	0	0	0	0	0	0	0	0	0	0	0	0	0	0	0.0772405	0	0.0386203	0	0	0	0	0
4930506C21Rik	ENSMUSG00000087478	0.969174	2.43587	0.232196	0.962836	1	1	0.862958	0.135606	0.891502	0.0494222	0.484872	1.35025	0.218915	0.714895	1.25587	1.47159	0.802095	0.968936	0.283155	1.71452	0	1.56594	0.162702	0.323523	0.674973	0.450599	2.09129	1.67499	1.86243	1.51208	0.636177	1.37126	0.11056	0.992408	2.29588	1.64415	0.124831	0	0.643319	0.426772	0.298731
4930507D05Rik	ENSMUSG00000097129	-0.170822	#DIV/0!	5.29961	0.000736948	1	0.00205443	0.196534	0.244495	0.0535787	0.160393	0.16375	0	0.0473639	0	0	0	0	0.00789399	0.102104	0.350898	0.283662	0.112934	0.0586698	0.116661	0.170822	0.270807	0.0538652	0.169873	0.115129	0.112811	0.114701	0.139531	0.0299005	0	0	0	0	0	0.0491248	0	0.0122812
4930507D10Rik	ENSMUSG00000086703	0	1	0	1	1	1	0	0	0	0	0	0	0	0	0	0	0	0	0	0	0	0	0	0	0	0	0	0	0	0	0	0	0	0	0	0	0	0	0	0	0
4930509E16Rik	ENSMUSG00000096986	-0.120866	#DIV/0!	2.06079	0.0870128	1	0.176907	0	0.150597	0.0825049	0.0823288	0.0788577	0.145115	0	0.158785	0.241392	0.338127	0.0835095	0.161155	0	0	0	0	0	0	0	0	0	0.0871949	0.0886425	0	0	0.0293062	0	0	0	0	0.0462104	0	0.100862	0.0710929	0.0545413
4930509G22Rik	ENSMUSG00000096959	-0.067146	-11.8722	1.49252	0.213337	1	0.411798	0	0	0	0.118565	0.0296414	0	0	0.0381123	0.0772533	0	0.0400886	0.025909	0	0.0370557	0	0	0	0	0.00617595	0.0400371	0	0	0.0425527	0.0416959	0	0.0207143	0.022103	0.0273657	0.0370902	0.032228	0	0	0.10289	0.0853201	0.0470524
4930509H03Rik	ENSMUSG00000105659	0	1	0	1	1	1	0	0	0	0	0	0	0	0	0	0	0	0	0	0	0	0	0	0	0	0	0	0	0	0	0	0	0	0	0	0	0	0	0	0	0
4930509J09Rik	ENSMUSG00000102362	0.0222459	#DIV/0!	4.89474	0.00126601	1	0.00325386	0	0	0	0	0	0	0	0	0	0	0	0	0	0	0	0	0	0	0	0	0	0	0	0	0	0	0	0.0444918	0	0.0222459	0	0	0	0	0
4930509K18Rik	ENSMUSG00000087137	0	1	0	1	1	1	0	0	0	0	0	0	0	0	0	0	0	0	0	0	0	0	0	0	0	0	0	0	0	0	0	0	0	0	0	0	0	0	0	0	0
4930510E17Rik	ENSMUSG00000032048	0	1	0	1	1	1	0	0	0	0	0	0	0	0	0	0	0	0	0	0	0	0	0	0	0	0	0	0	0	0	0	0	0	0	0	0	0	0	0	0	0
4930511A02Rik	ENSMUSG00000097841	0	1	0	1	1	1	0	0	0	0	0	0	0	0	0	0	0	0	0	0	0	0	0	0	0	0	0	0	0	0	0	0	0	0	0	0	0	0	0	0	0
4930511E03Rik	ENSMUSG00000108187	0.405197	#DIV/0!	14.6254	7.4895e-08	0.00362791	3.25711e-07	0	0	0	0	0	0	0	0	0	0	0	0	0	0	0	0	0	0	0	0	0	0	0	0	0	0	0.638789	0.0304186	0	0.0152093	0	0	0	0	0
4930511M06Rik	ENSMUSG00000086607	-0.351885	-22.5657	2.64716	0.034363	1	0.0734963	0.0649683	0.0862107	0.070846	0	0.0555062	0.186913	0.146133	0.0681736	0.0460623	0.193564	0.143417	0.13071	0.135011	0.0220945	0.0500107	0.0995537	0.103437	0.0514194	0.076921	0.0477443	0.0474832	0.0499155	0.0761163	0	0	0.0368765	0	0.0326337	0	0.0163169	0.0132268	0	0.0252609	0.0203489	0.0147091
4930511M18Rik	ENSMUSG00000104791	0	1	0	1	1	1	0	0	0	0	0	0	0	0	0	0	0	0	0	0	0	0	0	0	0	0	0	0	0	0	0	0	0	0	0	0	0	0	0	0	0
4930511O05Rik	ENSMUSG00000086698	0	1	0	1	1	1	0	0	0	0	0	0	0	0	0	0	0	0	0	0	0	0	0	0	0	0	0	0	0	0	0	0	0	0	0	0	0	0	0	0	0
4930512B01Rik	ENSMUSG00000020992	0.179312	#DIV/0!	10.666	2.01144e-06	0.0974343	7.34854e-06	0	0	0	0	0	0	0.0318889	0.0694249	0.0703617	0.0369593	0	0.0347725	0.0343722	0	0	0	0.0395009	0.0392724	0.0188576	0	0	0	0	0	0	0	0	0.27417	0.0844538	0.179312	0	0	0	0	0
4930512H18Rik	ENSMUSG00000086866	0.0475508	#DIV/0!	2.82595	0.0259783	1	0.0563245	0	0	0	0	0	0	0	0	0	0	0	0	0	0.0570672	0	0	0	0	0.0095112	0	0	0	0	0	0	0	0	0	0	0	0	0	0.00932081	0.0262792	0.00890001
4930512M02Rik	ENSMUSG00000062511	0.0722281	#DIV/0!	2.34441	0.0554287	1	0.115793	0	0	0	0	0	0	0	0	0	0	0	0	0	0	0	0	0	0	0	0.105672	0	0	0	0	0	0.0176121	0	0.144456	0	0.0722281	0	0	0	0	0
4930512P04Rik	ENSMUSG00000106125	0	1	0	1	1	1	0	0	0	0	0	0	0	0	0	0	0	0	0	0	0	0	0	0	0	0	0	0	0	0	0	0	0	0	0	0	0	0	0	0	0
4930513D17Rik	ENSMUSG00000106741	0.118111	#DIV/0!	4.01819	0.00432246	1	0.0102602	0.123779	0.123188	0	0	0.0617416	0	0	0	0	0	0	0	0	0.126285	0	0	0	0.073474	0.0332931	0.136445	0.0678494	0	0.290036	0.142098	0.0722399	0.118111	0	0	0	0	0	0	0	0	0
4930513N10Rik	ENSMUSG00000074136	0.269712	#DIV/0!	8.1677	2.42459e-05	1	7.894e-05	0.0964442	0.127978	0.105169	0.0349817	0.0911433	0.0616596	0.123961	0.101202	0.0683786	0.179588	0.177417	0.118701	0.10021	0.196793	0.11136	0.221678	0.115163	0.190828	0.156005	0	0	0	0	0	0	0	0.293458	0.314887	0	0.157443	0.107992	0.0828952	0.128569	0.0755188	0.0987438
4930513N20Rik	ENSMUSG00000109225	0	1	0	1	1	1	0	0	0	0	0	0	0	0	0	0	0	0	0	0	0	0	0	0	0	0	0	0	0	0	0	0	0	0	0	0	0	0	0	0	0
4930513O06Rik	ENSMUSG00000031270	0.256468	#DIV/0!	2.61784	0.0359832	1	0.0767785	0	0	0	0	0	0	0	0	0	0	0	0	0	0	0	0	0	0	0	0	0	0	0	0	0	0	0	0	0	0	0.10268	0	0.989849	0.105313	0.29946
4930515B02Rik	ENSMUSG00000087045	0	1	0	1	1	1	0	0	0	0	0	0	0	0	0	0	0	0	0	0	0	0	0	0	0	0	0	0	0	0	0	0	0	0	0	0	0	0	0	0	0
4930515G01Rik	ENSMUSG00000092183	0	1	0	1	1	1	0	0	0	0	0	0	0	0	0	0	0	0	0	0	0	0	0	0	0	0	0	0	0	0	0	0	0	0	0	0	0	0	0	0	0
4930515G13Rik	ENSMUSG00000049202	0.0122754	#DIV/0!	0.582707	0.741272	1	1	0	0	0	0	0	0	0	0	0	0	0	0	0	0	0	0	0	0	0	0	0	0	0	0	0	0	0	0	0	0	0	0	0	0	0
4930515G16Rik	ENSMUSG00000104819	0.0808713	#DIV/0!	13.2277	2.21701e-07	0.0107392	9.07188e-07	0	0	0	0	0	0	0	0	0	0	0	0	0.149092	0	0.0828402	0.0824528	0.0856691	0.0851737	0.0808713	0	0	0	0	0	0	0	0	0	0	0	0.0219095	0	0	0.0337069	0.0139041
4930515L19Rik	ENSMUSG00000085157	0.00688164	#DIV/0!	0.582707	0.741272	1	1	0	0	0	0	0	0	0	0	0	0	0	0	0	0	0	0	0	0	0	0	0	0	0	0	0	0	0	0	0	0	0	0	0	0.0550531	0.0137633
4930516B21Rik	ENSMUSG00000097504	1.03559	#DIV/0!	4.80692	0.00142672	1	0.00362631	0	0.150093	0.0822287	0.0820532	0.0785938	0.433888	0.218072	0.158254	0.240584	0	0.41615	0.244491	0.391756	0.0769332	0	0.259985	0.270126	0.179043	0.196307	0.748107	0.578679	0.347612	0.0883458	0.432835	0.440089	0.439278	0	1.64765	0.423527	1.03559	0	0	0.0502622	0.318847	0.0922773
4930516K23Rik	ENSMUSG00000090219	0	1	0	1	1	1	0	0	0	0	0	0	0	0	0	0	0	0	0	0	0	0	0	0	0	0	0	0	0	0	0	0	0	0	0	0	0	0	0	0	0
4930517E11Rik	ENSMUSG00000085496	0	1	0	1	1	1	0	0	0	0	0	0	0	0	0	0	0	0	0	0	0	0	0	0	0	0	0	0	0	0	0	0	0	0	0	0	0	0	0	0	0
4930517G19Rik	ENSMUSG00000108784	0	1	0	1	1	1	0	0	0	0	0	0	0	0	0	0	0	0	0	0	0	0	0	0	0	0	0	0	0	0	0	0	0	0	0	0	0	0	0	0	0
4930517J16Rik	ENSMUSG00000102880	0	1	0	1	1	1	0	0	0	0	0	0	0	0	0	0	0	0	0	0	0	0	0	0	0	0	0	0	0	0	0	0	0	0	0	0	0	0	0	0	0
4930517L18Rik	ENSMUSG00000104225	-0.0195696	#DIV/0!	0.870175	0.527729	1	0.942143	0	0	0	0	0	0	0	0	0	0	0	0	0	0	0	0	0	0	0	0	0	0	0	0	0	0	0	0	0	0	0	0	0	0	0
4930517O19Rik	ENSMUSG00000054391	1.13301	#DIV/0!	5.85062	0.000361933	1	0.00104165	0	0	0	0	0	0	0	0	0	0	0	0	0	0	0	0	0	0	0	0	0	0	0	0	0	0	0	2.08906	0.176963	1.13301	0	0	0.0288766	0	0.00721914
4930518C09Rik	ENSMUSG00000092309	0.14938	#DIV/0!	1.26045	0.303894	1	0.569441	0	0	0	0	0	0	0	0	0	0	0	0	0	0	0	0	0	0	0	0	0	0	0	0	0	0	0	0	0	0	0	0	0	0	0
4930518I15Rik	ENSMUSG00000074629	-3.3149	-81.4796	3.22673	0.014006	1	0.0313198	0.0677017	0.134757	0.0738267	0.147338	0.105906	1.42836	1.9579	1.705	2.73602	1.51281	2.39122	1.95522	1.33656	0.89794	0.938068	1.1671	0.727576	1.04487	1.01869	2.16426	2.22664	1.79454	2.93479	2.72026	1.26439	2.18415	0.123601	1.73434	4.97784	3.35609	0	0	0.0789713	0.0954226	0.0435985
4930518I17Rik	ENSMUSG00000107924	0	1	0	1	1	1	0	0	0	0	0	0	0	0	0	0	0	0	0	0	0	0	0	0	0	0	0	0	0	0	0	0	0	0	0	0	0	0	0	0	0
4930518J20Rik	ENSMUSG00000103705	0	1	0	1	1	1	0	0	0	0	0	0	0	0	0	0	0	0	0	0	0	0	0	0	0	0	0	0	0	0	0	0	0	0	0	0	0	0	0	0	0
4930519A11Rik	ENSMUSG00000097627	0.170222	#DIV/0!	4.89474	0.00126601	1	0.00325386	0	0	0	0	0	0	0	0	0	0	0	0	0	0	0	0	0	0	0	0	0	0	0	0	0	0	0	0.340445	0	0.170222	0	0	0	0	0
4930519D14Rik	ENSMUSG00000086263	0	1	0	1	1	1	0	0	0	0	0	0	0	0	0	0	0	0	0	0	0	0	0	0	0	0	0	0	0	0	0	0	0	0	0	0	0	0	0	0	0
4930519E07Rik	ENSMUSG00000106865	0	1	0	1	1	1	0	0	0	0	0	0	0	0	0	0	0	0	0	0	0	0	0	0	0	0	0	0	0	0	0	0	0	0	0	0	0	0	0	0	0
4930519F09Rik	ENSMUSG00000090126	0.333656	#DIV/0!	5.02562	0.00106096	1	0.0029103	0	0	0	0	0	0	0	0	0	0	0	0	0	0	0	0	0	0	0	0	0	0	0	0	0	0	0	0.048635	0.197753	0.123194	0.689928	0.0416109	0.0537816	0.0303265	0.203912
4930519F16Rik	ENSMUSG00000031325	-0.202514	#DIV/0!	21.1947	1.02943e-09	4.98656e-05	5.80981e-09	0.117523	0.146203	0.192233	0.159853	0.153953	0.0563521	0.226581	0.184982	0.218725	0.196956	0.129716	0.168885	0	0	0	0	0	0	0	0	0	0	0	0	0	0	0	0	0	0	0	0	0.00489593	0	0.00122398
4930519F24Rik	ENSMUSG00000101584	0	1	0	1	1	1	0	0	0	0	0	0	0	0	0	0	0	0	0	0	0	0	0	0	0	0	0	0	0	0	0	0	0	0	0	0	0	0	0	0	0
4930519G04Rik	ENSMUSG00000029564	0.0174674	#DIV/0!	1.0432	0.416946	1	0.760253	0	0	0	0	0	0	0	0	0	0	0.0501815	0.00836359	0	0	0	0	0	0	0	0	0	0	0.026633	0	0	0.00443884	0	0	0	0	0	0	0	0	0
4930519H02Rik	ENSMUSG00000105185	0.0209519	#DIV/0!	4.89474	0.00126601	1	0.00325386	0	0	0	0	0	0	0	0	0	0	0	0	0	0	0	0	0	0	0	0	0	0	0	0	0	0	0	0	0.0419039	0.0209519	0	0	0	0	0
4930519L02Rik	ENSMUSG00000105652	0.103278	#DIV/0!	2.81469	0.0264382	1	0.0572671	0	0	0	0	0	0	0	0	0.107556	0	0	0.0179261	0	0	0	0	0	0	0	0	0	0	0	0	0	0	0	0	0.206556	0.103278	0	0	0	0	0
4930519P11Rik	ENSMUSG00000097602	-0.274334	#DIV/0!	2.08933	0.083148	1	0.169508	0.179862	0.179003	0	0	0.0897164	0.172487	0	0.377472	0	0	0.198523	0.124747	0	0.183503	0	0	0	0	0.0305839	0	0.394366	0.207284	0.42145	0.412964	0.209943	0.274334	0	0	0	0	0.0549267	0	0	0	0.0137317
4930520M14Rik	ENSMUSG00000106127	1.00935	#DIV/0!	2.60776	0.0365585	1	0.0779442	0.128546	0	0	0	0.0321366	0	0	0.134888	0.136709	0.287239	0.283766	0.140434	0	0	0	0	0	0	0	0	0	0	0	0	0	0	0	0.968537	1.05017	1.00935	0	0	0	0	0
4930520O04Rik	ENSMUSG00000074039	0.359031	#DIV/0!	27.4468	4.137e-11	2.00396e-06	2.86854e-10	0	0	0	0	0	0.04615	0.13917	0.0757464	0.102358	0.107532	0.106232	0.0961982	0.500026	0.417329	0.305613	0.387143	0.229854	0.314222	0.359031	0.159143	0	0.0554602	0.0281905	0.0552456	0	0.0496733	0	0.235682	0.0245717	0.130127	0.00734801	0	0.0160383	0	0.00584657
4930521E06Rik	ENSMUSG00000101701	0.0393753	#DIV/0!	1.02549	0.427452	1	0.778238	0	0	0	0	0	0	0	0	0	0	0	0	0	0	0	0	0	0	0	0	0	0	0	0	0	0	0	0	0	0	0	0	0	0	0
4930522H14Rik	ENSMUSG00000060491	0	1	0	1	1	1	0	0	0	0	0	0	0	0	0	0	0	0	0	0	0	0	0	0	0	0	0	0	0	0	0	0	0	0	0	0	0	0	0	0	0
4930522L14Rik	ENSMUSG00000072762	-10.0822	-39.171	46.2794	3.9968e-14	1.93605e-09	4.42223e-13	5.42387	5.77024	6.28167	6.14616	5.90548	5.84716	5.12034	5.84847	6.04673	6.81212	6.06915	5.95733	4.27533	5.07571	4.23273	3.955	4.64526	5.68419	4.6447	10.6383	11.3183	10.6048	10.6932	10.0914	8.73236	10.3464	3.52836	0.394571	0.133696	0.264133	0.102808	0.096453	0.816551	0.632665	0.412119
4930522N08Rik	ENSMUSG00000029331	1.2484	#DIV/0!	35.2042	1.61804e-12	7.83778e-08	1.38918e-11	0	0	0	0	0	0	0	0	0	0	0	0	0	0	0	0	0	0	0	0	0	0	0	0	0	0	0	0.889446	1.60735	1.2484	0	0	0	0	0
4930522O17Rik	ENSMUSG00000086947	0	1	0	1	1	1	0	0	0	0	0	0	0	0	0	0	0	0	0	0	0	0	0	0	0	0	0	0	0	0	0	0	0	0	0	0	0	0	0	0	0
4930523C07Rik	ENSMUSG00000090394	-16.5333	#DIV/0!	175.919	0	0	0	8.26007	8.74296	7.87633	8.48501	8.34109	7.69367	8.09508	6.45152	6.25949	7.0925	7.0757	7.11133	13.8672	13.1318	12.6831	12.1785	13.6832	13.5892	13.1888	18.0867	16.426	16.4609	16.3243	14.6614	17.2409	16.5333	3.01147	0	0	0	0.110668	0.0161112	0.543493	0.921748	0.398005
4930524B15Rik	ENSMUSG00000020299	0.6023	#DIV/0!	55.2099	3.44169e-15	1.66716e-10	4.44812e-14	0	0	0	0	0	0	0	0	0	0	0	0	0	0	0	0	0	0	0	0.397328	0.444549	0.519246	0.686226	0.672408	0.894041	0.6023	0	0	0	0	0	0	0	0	0
4930524B17Rik	ENSMUSG00000107217	0	1	0	1	1	1	0	0	0	0	0	0	0	0	0	0	0	0	0	0	0	0	0	0	0	0	0	0	0	0	0	0	0	0	0	0	0	0	0	0	0
4930524J08Rik	ENSMUSG00000035364	-1.56627	#DIV/0!	11.3723	1.06151e-06	0.0514198	4.00715e-06	1.94269	1.93341	2.77028	1.13827	1.94616	1.86303	1.58461	1.25448	1.11249	1.66961	0.824708	1.38482	1.70801	2.13448	1.89804	2.23265	0.892208	0.53223	1.56627	0.658919	0.327658	0.516662	0.52524	0.343109	0.34886	0.453408	0.363765	0	0	0	0	0	0.149411	0	0.0373528
4930524N10Rik	ENSMUSG00000059663	0	1	0	1	1	1	0	0	0	0	0	0	0	0	0	0	0	0	0	0	0	0	0	0	0	0	0	0	0	0	0	0	0	0	0	0	0	0	0	0	0
4930524O07Rik	ENSMUSG00000090207	-1.20744	#DIV/0!	5.17748	0.000866135	1	0.00239719	0.643076	1.20001	0.525941	1.57446	0.98587	1.00215	0.852382	1.26526	0.683908	0.898102	0.621069	0.887144	0.25057	0.164024	0.649716	0.461912	0.47993	0.858879	0.477505	1.68359	0.79313	0.741118	1.22431	0.738251	2.06422	1.20744	0.244592	0	0	0	0.0736439	0.103638	0.308086	0.566492	0.262965
4930524O08Rik	ENSMUSG00000098627	0.012538	#DIV/0!	0.959141	0.468546	1	0.849002	0	0	0	0	0	0	0	0	0	0	0	0	0	0	0	0	0	0	0	0	0	0	0	0	0	0	0	0.0191252	0	0.00956259	0	0	0	0	0
4930525G20Rik	ENSMUSG00000097276	1.64696	#DIV/0!	11.8529	6.96978e-07	0.0337616	2.68184e-06	0.150839	0.090071	0.164485	0.131307	0.134175	0	0	0	0	0	0	0	0	0	0	0	0	0	0	0.0997643	0.165364	0.139068	0.106033	0.0346326	0.105639	0.108417	0.0550763	0.613709	2.68022	1.64696	0.0184254	0	0.0452435	0.0141734	0.0194606
4930526A20Rik	ENSMUSG00000085521	0	1	0	1	1	1	0	0	0	0	0	0	0	0	0	0	0	0	0	0	0	0	0	0	0	0	0	0	0	0	0	0	0	0	0	0	0	0	0	0	0
4930526F13Rik	ENSMUSG00000087335	0.0525604	#DIV/0!	0.611089	0.719567	1	1	0	0	0	0	0	0	0	0	0	0	0	0	0	0	0	0	0	0	0	0	0	0	0	0	0	0	0	0	0	0	0	0	0.00872505	0	0.00218126
4930526L06Rik	ENSMUSG00000097091	0.0168701	#DIV/0!	0.766107	0.602156	1	1	0	0	0	0	0	0	0	0	0	0	0	0	0	0	0	0	0	0	0	0	0	0	0	0.101221	0	0.0168701	0	0	0	0	0	0	0.0293852	0.0414245	0.0177024
4930526M16Rik	ENSMUSG00000105251	0	1	0	1	1	1	0	0	0	0	0	0	0	0	0	0	0	0	0	0	0	0	0	0	0	0	0	0	0	0	0	0	0	0	0	0	0	0	0	0	0
4930527A07Rik	ENSMUSG00000086764	0	1	0	1	1	1	0	0	0	0	0	0	0	0	0	0	0	0	0	0	0	0	0	0	0	0	0	0	0	0	0	0	0	0	0	0	0	0	0	0	0
4930527B05Rik	ENSMUSG00000086971	0	1	0	1	1	1	0	0	0	0	0	0	0	0	0	0	0	0	0	0	0	0	0	0	0	0	0	0	0	0	0	0	0	0	0	0	0	0	0	0	0
4930527E20Rik	ENSMUSG00000085491	0.218246	#DIV/0!	4.89474	0.00126601	1	0.00325386	0	0	0	0	0	0	0	0	0	0	0	0	0	0	0	0	0	0	0	0	0	0	0	0	0	0	0	0	0	0	0	0	0	0	0
4930527J03Rik	ENSMUSG00000070489	0	1	0	1	1	1	0	0	0	0	0	0	0	0	0	0	0	0	0	0	0	0	0	0	0	0	0	0	0	0	0	0	0	0	0	0	0	0	0	0	0
4930528D03Rik	ENSMUSG00000097502	0.0704857	#DIV/0!	3.97285	0.00461579	1	0.0109164	0	0	0	0	0	0	0	0.0585128	0.0593024	0	0	0.0196359	0	0.0568906	0	0	0	0	0.00948177	0	0	0.0642631	0	0	0	0.0107105	0	0.0840277	0.0569436	0.0704857	0	0	0.00929197	0	0.00232299
4930528G23Rik	ENSMUSG00000084909	0.00228415	#DIV/0!	0.582707	0.741272	1	1	0	0	0	0	0	0	0	0	0	0	0	0	0	0	0	0	0	0	0	0	0	0	0	0	0	0	0	0	0	0	0	0	0	0	0
4930528J11Rik	ENSMUSG00000107012	-0.547642	#DIV/0!	63.1924	5.55112e-16	2.68896e-11	8.09928e-15	0	0	0	0	0	0.335038	0.529227	0.549901	0.530782	0.418211	0.77122	0.522396	0	0	0	0	0	0	0	0	0	0	0	0	0	0	0	0.150417	0.191126	0.170772	0	0	0.00415835	0.0117241	0.00397062
4930528P14Rik	ENSMUSG00000087309	0	1	0	1	1	1	0	0	0	0	0	0	0	0	0	0	0	0	0	0	0	0	0	0	0	0	0	0	0	0	0	0	0	0	0	0	0	0	0	0	0
4930529C04Rik	ENSMUSG00000086377	0.0579526	#DIV/0!	36.8946	8.66196e-13	4.19585e-08	7.76578e-12	0	0	0	0	0	0	0	0	0	0	0	0	0	0	0	0	0	0	0	0	0	0	0	0	0	0	0	0.0768471	0.0390581	0.0579526	0	0	0.00424896	0.0119796	0.00405713
4930529I22Rik	ENSMUSG00000085350	0	1	0	1	1	1	0	0	0	0	0	0	0	0	0	0	0	0	0	0	0	0	0	0	0	0	0	0	0	0	0	0	0	0	0	0	0	0	0	0	0
4930532G15Rik	ENSMUSG00000097261	2.57397	#DIV/0!	4.69233	0.00166945	1	0.00418811	0.257828	0	0	0	0.0644571	0.247256	0.248542	0.405823	0.548399	0.864182	0.853732	0.527989	0.133948	0.263048	0.148852	0.444467	0.153935	0	0.190708	0	0	0	0	0	0	0	0	5.14793	0	2.57397	0	0	0.0429637	0	0.0107409
4930532M18Rik	ENSMUSG00000100221	0	1	0	1	1	1	0	0	0	0	0	0	0	0	0	0	0	0	0	0	0	0	0	0	0	0	0	0	0	0	0	0	0	0	0	0	0	0	0	0	0
4930533B01Rik	ENSMUSG00000084798	2.68722	#DIV/0!	7.19064	7.19143e-05	1	0.000222518	0	0	0	0	0	0	0	0	0	0	0	0	0	0	0	0.100642	0	0	0.0167737	0	0	0	0	0	0	0	0	4.88259	0.491851	2.68722	0	0	0.0145926	0	0.00364816
4930533D04Rik	ENSMUSG00000099491	0	1	0	1	1	1	0	0	0	0	0	0	0	0	0	0	0	0	0	0	0	0	0	0	0	0	0	0	0	0	0	0	0	0	0	0	0	0	0	0	0
4930533I22Rik	ENSMUSG00000093535	0.0089724	#DIV/0!	0.755017	0.610359	1	1	0	0	0	0	0	0	0.0338789	0	0	0	0	0.00564648	0	0	0	0	0	0	0	0	0	0	0	0	0	0	0	0	0.0179448	0.0089724	0	0	0.0175692	0	0.0043923
4930533K18Rik	ENSMUSG00000047692	-0.0679778	#DIV/0!	1.48803	0.214826	1	0.414489	0	0	0	0	0	0	0	0	0	0	0	0	0	0	0	0	0	0	0	0	0	0.0824854	0.0838549	0	0	0.0277234	0	0	0	0	0	0	0	0	0
4930533L02Rik	ENSMUSG00000104236	0	1	0	1	1	1	0	0	0	0	0	0	0	0	0	0	0	0	0	0	0	0	0	0	0	0	0	0	0	0	0	0	0	0	0	0	0	0	0	0	0
4930533O14Rik	ENSMUSG00000063904	-36.9852	-12.7197	15.4666	4.03339e-08	0.00195378	1.8195e-07	44.7028	42.8515	40.3967	43.3073	42.8146	41.1305	42.9633	40.6703	40.5048	38.7249	38.8127	40.4677	39.9925	40.7763	39.4395	40.1042	39.8639	40.67	40.1411	23.1392	21.9817	19.3919	21.7993	22.44	23.7177	22.0783	27.2246	2.02443	4.28722	3.15583	3.87697	4.54665	10.8295	16.0949	8.837
4930533P14Rik	ENSMUSG00000100589	0	1	0	1	1	1	0	0	0	0	0	0	0	0	0	0	0	0	0	0	0	0	0	0	0	0	0	0	0	0	0	0	0	0	0	0	0	0	0	0	0
4930534D22Rik	ENSMUSG00000097761	0.261399	9.81744	1.42511	0.236722	1	0.454617	0.29871	0	0.542891	0	0.2104	0.0636582	0	0.174138	0.14119	0.0741637	0.0366335	0.0816305	0	0.101586	0	0.0762878	0	0	0.0296456	0	0.436635	0.420752	0.622163	0.266715	0	0.291044	0	0	0.271148	0.135574	0.172306	0	0.0165921	0.0155933	0.0511228
4930535E02Rik	ENSMUSG00000102677	0	1	0	1	1	1	0	0	0	0	0	0	0	0	0	0	0	0	0	0	0	0	0	0	0	0	0	0	0	0	0	0	0	0	0	0	0	0	0	0	0
4930535G08Rik	ENSMUSG00000104201	0	1	0	1	1	1	0	0	0	0	0	0	0	0	0	0	0	0	0	0	0	0	0	0	0	0	0	0	0	0	0	0	0	0	0	0	0	0	0	0	0
4930535I16Rik	ENSMUSG00000096969	0.317119	#DIV/0!	1.99937	0.0959462	1	0.193934	0	0	0	0	0	0	0	0	0	0	0	0	0	0	0	0	0	0	0	0	0	0	0	0	0	0	0	0	0	0	0	0.335774	0.925831	0	0.315401
4930535L15Rik	ENSMUSG00000093619	-0.017598	#DIV/0!	0.870175	0.527729	1	0.942143	0	0	0	0	0	0	0	0	0	0	0	0	0	0	0	0	0	0	0	0	0	0	0	0	0	0	0	0	0	0	0	0	0	0	0
4930535O05Rik	ENSMUSG00000098360	0	1	0	1	1	1	0	0	0	0	0	0	0	0	0	0	0	0	0	0	0	0	0	0	0	0	0	0	0	0	0	0	0	0	0	0	0	0	0	0	0
4930537H20Rik	ENSMUSG00000105350	-0.198809	#DIV/0!	7.20039	7.1113e-05	1	0.000220166	0	0	0	0	0	0	0	0	0	0	0	0	0.222531	0.218503	0.185468	0.1846	0.0639337	0.31782	0.198809	0.236083	0	0.0617048	0.125458	0.122932	0	0.0910298	0	0	0	0	0	0	0	0	0
4930538E20Rik	ENSMUSG00000085516	0	1	0	1	1	1	0	0	0	0	0	0	0	0	0	0	0	0	0	0	0	0	0	0	0	0	0	0	0	0	0	0	0	0	0	0	0	0	0	0	0
4930538K18Rik	ENSMUSG00000028642	0.282872	#DIV/0!	3.91011	0.0050565	1	0.011904	0.0620599	0.0617635	0	0	0.0309559	0.23806	0.0598247	0.195365	0.528004	0.208011	0.0684985	0.216294	0.0644833	0.189949	0	0.356614	0.0741049	0	0.114192	0	0	0	0	0	0	0	0	0.280555	0.285189	0.282872	0	0	0	0	0
4930539C22Rik	ENSMUSG00000105765	0	1	0	1	1	1	0	0	0	0	0	0	0	0	0	0	0	0	0	0	0	0	0	0	0	0	0	0	0	0	0	0	0	0	0	0	0	0	0	0	0
4930539E08Rik	ENSMUSG00000048905	0.429006	#DIV/0!	28.6014	2.44165e-11	1.18273e-06	1.75443e-10	0	0	0	0	0	0.15055	0.0945835	0.0617749	0.0626085	0.131547	0.0649781	0.0943404	0.489354	0.180187	0.430509	0.270629	0.234321	0.302856	0.317976	0.28121	0.430265	0.497535	0.34486	0.630777	0.389391	0.429006	0	0.0591415	0.0901773	0.0746594	0	0	0.0588599	0.0460974	0.0262393
4930539J05Rik	ENSMUSG00000097032	2.13426	33.459	8.68545	1.40131e-05	0.678792	4.68294e-05	0.378164	0.483888	0.117822	0.11757	0.274361	0.259041	0.20831	0.226755	0.861805	0.30179	0.417397	0.379183	0.168399	0.275585	0.686163	0.496694	0.258034	0.448949	0.388971	0.119103	0.236903	0	0.0632933	0.186057	0	0.100893	0.131505	0.814082	3.58595	2.20001	0.0659911	0.0348254	0.378096	0.228431	0.176836
4930539M17Rik	ENSMUSG00000103116	0	1	0	1	1	1	0	0	0	0	0	0	0	0	0	0	0	0	0	0	0	0	0	0	0	0	0	0	0	0	0	0	0	0	0	0	0	0	0	0	0
4930540E01Rik	ENSMUSG00000103407	0	1	0	1	1	1	0	0	0	0	0	0	0	0	0	0	0	0	0	0	0	0	0	0	0	0	0	0	0	0	0	0	0	0	0	0	0	0	0	0	0
4930540M05Rik	ENSMUSG00000097831	0.296952	#DIV/0!	6.25832	0.000217759	1	0.000641465	0	0	0	0	0	0	0	0	0	0	0	0	0	0.0444561	0	0	0	0	0.00740935	0	0	0	0	0	0	0	0.556861	0	0	0	0	0	0	0	0
4930542C12Rik	ENSMUSG00000090724	0	1	0	1	1	1	0	0	0	0	0	0	0	0	0	0	0	0	0	0	0	0	0	0	0	0	0	0	0	0	0	0	0	0	0	0	0	0	0	0	0
4930542C16Rik	ENSMUSG00000048628	0	1	0	1	1	1	0	0	0	0	0	0	0	0	0	0	0	0	0	0	0	0	0	0	0	0	0	0	0	0	0	0	0	0	0	0	0	0	0	0	0
4930544D05Rik	ENSMUSG00000087279	0.474608	#DIV/0!	18.7616	4.40884e-09	0.000213564	2.27462e-08	0	0	0	0	0	0	0	0	0	0	0	0	0	0	0	0	0	0	0	0.575504	0.343414	0.601675	0.122333	0.839087	0.365636	0.474608	0	0	0	0	0	0	0	0	0
4930544G11Rik	ENSMUSG00000036463	0.196346	#DIV/0!	3.20443	0.0144904	1	0.0323404	0	0	0	0	0	0	0	0	0	0	0	0	0	0	0	0	0	0	0	0	0	0	0	0	0	0	0	0	0.392692	0.196346	0	0	0	0	0
4930544I03Rik	ENSMUSG00000097071	-0.00739227	#DIV/0!	0.66266	0.68007	1	1	0	0	0	0	0	0	0	0	0	0	0	0	0	0	0	0	0	0	0	0	0	0	0	0	0	0	0	0	0	0	0	0	0	0	0
4930544L04Rik	ENSMUSG00000073803	0	1	0	1	1	1	0	0	0	0	0	0	0	0	0	0	0	0	0	0	0	0	0	0	0	0	0	0	0	0	0	0	0	0	0	0	0	0	0	0	0
4930544M13Rik	ENSMUSG00000051758	0	1	0	1	1	1	0	0	0	0	0	0	0	0	0	0	0	0	0	0	0	0	0	0	0	0	0	0	0	0	0	0	0	0	0	0	0	0	0	0	0
4930545L23Rik	ENSMUSG00000085247	0.00235944	#DIV/0!	1.15542	0.354909	1	0.654601	0	0	0	0	0	0	0	0	0	0	0	0	0	0	0	0	0	0	0	0	0	0	0	0	0	0	0	0	0	0	0	0	0.00600153	0	0.00150038
4930546C10Rik	ENSMUSG00000024546	0	1	0	1	1	1	0	0	0	0	0	0	0	0	0	0	0	0	0	0	0	0	0	0	0	0	0	0	0	0	0	0	0	0	0	0	0	0	0	0	0
4930547E08Rik	ENSMUSG00000086687	-0.0277606	#DIV/0!	0.804417	0.574185	1	1	0.166564	0	0	0	0.0416409	0	0	0	0	0	0	0	0	0	0	0	0	0	0	0	0	0	0	0	0	0	0	0	0	0	0	0	0	0	0
4930547M16Rik	ENSMUSG00000097890	-0.394986	#DIV/0!	9.19863	8.28301e-06	0.401229	2.83454e-05	0.30037	0.336302	0.53226	0.449412	0.404586	0.360066	0.144776	0.0393986	0.119791	0.0838977	0.290091	0.173003	0.312099	0.383063	0.433531	0.302052	0.538002	0.401168	0.394986	0	0	0	0	0	0	0	0.45698	0	0.19171	0.0958551	0	0	0.031283	0	0.00782074
4930548G14Rik	ENSMUSG00000051198	0	1	0	1	1	1	0	0	0	0	0	0	0	0	0	0	0	0	0	0	0	0	0	0	0	0	0	0	0	0	0	0	0	0	0	0	0	0	0	0	0
4930548H24Rik	ENSMUSG00000029138	-0.0982222	#DIV/0!	1.77649	0.136678	1	0.270088	0	0	0	0	0	0	0	0	0	0	0	0	0	0	0	0	0.06557	0	0.0109283	0	0	0	0	0	0	0	0	0	0.0560761	0.0280381	0	0	0.00915041	0	0.0022876
4930548K13Rik	ENSMUSG00000086257	0	1	0	1	1	1	0	0	0	0	0	0	0	0	0	0	0	0	0	0	0	0	0	0	0	0	0	0	0	0	0	0	0	0	0	0	0	0	0	0	0
4930549C01Rik	ENSMUSG00000036921	0	1	0	1	1	1	0	0	0	0	0	0	0	0	0	0	0	0	0	0	0	0	0	0	0	0	0	0	0	0	0	0	0	0	0	0	0	0	0	0	0
4930550C14Rik	ENSMUSG00000005131	1.16885	#DIV/0!	48.0945	2.35367e-14	1.14012e-09	2.68326e-13	0.0728464	0.0724985	0	0	0.0363362	0	0	0	0	0	0	0	0.529837	0.594569	1.00935	0.920912	0.956834	1.47019	0.913616	0	0	0	0	0	0	0	0.975285	0	0	0	0	0	0.0121389	0	0.00303473
4930550C17Rik	ENSMUSG00000097361	0.0735359	#DIV/0!	6.42798	0.000177026	1	0.000525534	0	0	0	0	0	0	0	0	0	0	0	0	0	0	0	0	0	0	0	0.0703983	0	0	0.149643	0.14663	0.0745438	0.0735359	0	0	0	0	0	0	0	0	0
4930550L24Rik	ENSMUSG00000046180	0.00527027	#DIV/0!	0.515662	0.791844	1	1	0	0	0	0	0	0	0	0	0	0	0	0	0	0	0	0	0	0	0	0	0	0	0	0	0	0	0	0	0	0	0	0	0	0	0
4930551L18Rik	ENSMUSG00000085377	0.0328646	#DIV/0!	4.89474	0.00126601	1	0.00325386	0	0	0	0	0	0	0	0	0	0	0	0	0	0	0	0	0	0	0	0	0	0	0	0	0	0	0	0	0.0657292	0.0328646	0	0	0	0	0
4930551O13Rik	ENSMUSG00000086430	0.202579	#DIV/0!	5.85631	0.000359337	1	0.00103449	0	0	0	0	0	0.0811417	0	0	0	0	0	0.0135236	0	0	0	0	0	0	0	0	0	0	0	0	0	0	0	0.318753	0.0864046	0.202579	0	0	0.0986955	0.19876	0.0743638
4930552N02Rik	ENSMUSG00000070984	0	1	0	1	1	1	0	0	0	0	0	0	0	0	0	0	0	0	0	0	0	0	0	0	0	0	0	0	0	0	0	0	0	0	0	0	0	0	0	0	0
4930552P12Rik	ENSMUSG00000097632	0.136006	#DIV/0!	3.72906	0.00659352	1	0.0153141	0	0	0	0	0	0	0	0	0	0	0	0	0	0	0	0	0	0	0	0	0	0	0	0.0414453	0	0.00690755	0	0.272013	0	0.136006	0	0	0	0.0169615	0.00424037
4930553I04Rik	ENSMUSG00000105483	0	1	0	1	1	1	0	0	0	0	0	0	0	0	0	0	0	0	0	0	0	0	0	0	0	0	0	0	0	0	0	0	0	0	0	0	0	0	0	0	0
4930553M12Rik	ENSMUSG00000054351	0	1	0	1	1	1	0	0	0	0	0	0	0	0	0	0	0	0	0	0	0	0	0	0	0	0	0	0	0	0	0	0	0	0	0	0	0	0	0	0	0
4930553P18Rik	ENSMUSG00000106791	1.24821	#DIV/0!	5.27864	0.000757597	1	0.00210906	0.271582	0.108114	0.236922	0.354624	0.242811	0.729249	1.09956	0.512966	0.346592	0.242742	0.419662	0.558462	0	0	0	0	0	0	0	0	0	0	0	0	0	0	0	2.49642	0	1.24821	0	0	0	0.0255189	0.00637972
4930554C24Rik	ENSMUSG00000099724	0.0313166	#DIV/0!	4.89474	0.00126601	1	0.00325386	0	0	0	0	0	0	0	0	0	0	0	0	0	0	0	0	0	0	0	0	0	0	0	0	0	0	0	0.0626332	0	0.0313166	0	0	0	0	0
4930554G22Rik	ENSMUSG00000106359	0	1	0	1	1	1	0	0	0	0	0	0	0	0	0	0	0	0	0	0	0	0	0	0	0	0	0	0	0	0	0	0	0	0	0	0	0	0	0	0	0
4930554G24Rik	ENSMUSG00000085452	0	1	0	1	1	1	0	0	0	0	0	0	0	0	0	0	0	0	0	0	0	0	0	0	0	0	0	0	0	0	0	0	0	0	0	0	0	0	0	0	0
4930554H23Rik	ENSMUSG00000097682	0	1	0	1	1	1	0	0	0	0	0	0	0	0	0	0	0	0	0	0	0	0	0	0	0	0	0	0	0	0	0	0	0	0	0	0	0	0	0	0	0
4930555A03Rik	ENSMUSG00000106157	0.138922	#DIV/0!	25.1103	1.27443e-10	6.17333e-06	8.16578e-10	0	0	0	0	0	0	0	0	0	0	0	0	0	0	0	0	0	0	0	0	0	0	0	0	0	0	0.198584	0	0	0	0.0142361	0	0.0155363	0	0.00744308
4930555B11Rik	ENSMUSG00000086396	0	1	0	1	1	1	0	0	0	0	0	0	0	0	0	0	0	0	0	0	0	0	0	0	0	0	0	0	0	0	0	0	0	0	0	0	0	0	0	0	0
4930555B12Rik	ENSMUSG00000085619	0	1	0	1	1	1	0	0	0	0	0	0	0	0	0	0	0	0	0	0	0	0	0	0	0	0	0	0	0	0	0	0	0	0	0	0	0	0	0	0	0
4930555F03Rik	ENSMUSG00000031559	0.0822717	#DIV/0!	4.88051	0.00129069	1	0.00330973	0	0	0	0	0	0	0	0	0	0	0	0	0	0	0	0	0	0	0	0	0	0	0	0	0	0	0	0	0.164543	0.0822717	0	0	0.00335624	0	0.00083906
4930555G01Rik	ENSMUSG00000096197	0.00190585	#DIV/0!	0.582707	0.741272	1	1	0	0	0	0	0	0	0	0	0	0	0	0	0	0	0	0	0	0	0	0	0	0	0	0	0	0	0	0	0	0	0	0	0	0	0
4930555K19Rik	ENSMUSG00000048559	0	1	0	1	1	1	0	0	0	0	0	0	0	0	0	0	0	0	0	0	0	0	0	0	0	0	0	0	0	0	0	0	0	0	0	0	0	0	0	0	0
4930555M17Rik	ENSMUSG00000093557	0	1	0	1	1	1	0	0	0	0	0	0	0	0	0	0	0	0	0	0	0	0	0	0	0	0	0	0	0	0	0	0	0	0	0	0	0	0	0	0	0
4930555O08Rik	ENSMUSG00000085676	0	1	0	1	1	1	0	0	0	0	0	0	0	0	0	0	0	0	0	0	0	0	0	0	0	0	0	0	0	0	0	0	0	0	0	0	0	0	0	0	0
4930556G01Rik	ENSMUSG00000085522	0.00893595	#DIV/0!	1.35941	0.26174	1	0.49922	0	0	0	0	0	0	0	0	0	0	0	0	0	0	0	0	0	0	0	0	0	0	0	0	0	0	0	0	0	0	0	0	0	0	0
4930556G22Rik	ENSMUSG00000101764	0.00640212	#DIV/0!	1.31939	0.27812	1	0.525496	0	0	0	0	0	0	0	0	0	0	0	0	0	0	0	0	0	0	0	0	0	0	0	0	0	0	0	0	0	0	0	0	0	0	0
4930556I23Rik	ENSMUSG00000089767	-1.01826	#DIV/0!	2.42996	0.0484008	1	0.101818	0	0.160144	0.350941	0	0.127771	0.462943	0	0.168851	0	0	0.177607	0.1349	0	0.16417	0	0	0	0	0.0273617	0	0	0	0	0	0	0	0	0	0	0	0	0	0	0	0
4930556J24Rik	ENSMUSG00000034493	-0.0776558	#DIV/0!	1.6769	0.159937	1	0.313392	0	0	0	0	0	0	0	0	0	0	0	0	0	0	0	0	0	0	0	0	0	0	0	0	0	0	0	0.111302	0	0.0556512	0	0	0.0369241	0	0.00923104
4930556L07Rik	ENSMUSG00000086800	0	1	0	1	1	1	0	0	0	0	0	0	0	0	0	0	0	0	0	0	0	0	0	0	0	0	0	0	0	0	0	0	0	0	0	0	0	0	0	0	0
4930556M19Rik_1	ENSMUSG00000097058	-1.05273	-121.093	18.7031	4.57353e-09	0.000221542	2.35283e-08	0.138696	0.0966238	0.0756221	0.181106	0.123012	0.0798054	0.0935906	0.0145539	0.0442509	0.015496	0.0918515	0.0565914	0.979964	1.07543	1.12103	1.22736	0.993693	0.971481	1.06149	0.305778	0.319311	0.175826	0.243743	0.27068	0.372352	0.281282	0	0.0104501	0.0070818	0.00876596	0.055062	0.0983496	0.443749	0.527813	0.281243
4930556M19Rik_2	ENSMUSG00000096971	0	1	0	1	1	1	0	0	0	0	0	0	0	0	0	0	0	0	0	0	0	0	0	0	0	0	0	0	0	0	0	0	0	0	0	0	0	0	0	0	0
4930556N13Rik	ENSMUSG00000092399	0.0518889	#DIV/0!	1.19647	0.334173	1	0.621133	0	0	0	0	0	0	0	0	0	0	0	0	0	0	0	0	0	0	0	0	0	0	0	0	0	0	0	0	0.0444975	0.0222488	0	0	0.0871324	0.0409437	0.032019
4930557A04Rik	ENSMUSG00000048994	0.00364045	#DIV/0!	0.582707	0.741272	1	1	0	0	0	0	0	0	0	0	0	0	0	0	0	0	0	0	0	0	0	0	0	0	0	0	0	0	0	0	0	0	0	0	0	0	0
4930557B06Rik	ENSMUSG00000106191	0	1	0	1	1	1	0	0	0	0	0	0	0	0	0	0	0	0	0	0	0	0	0	0	0	0	0	0	0	0	0	0	0	0	0	0	0	0	0	0	0
4930557F10Rik	ENSMUSG00000085488	0	1	0	1	1	1	0	0	0	0	0	0	0	0	0	0	0	0	0	0	0	0	0	0	0	0	0	0	0	0	0	0	0	0	0	0	0	0	0	0	0
4930557J02Rik	ENSMUSG00000106902	0.0307164	#DIV/0!	2.09084	0.0829482	1	0.169144	0	0	0	0	0	0	0	0	0	0	0	0	0	0	0	0	0	0	0	0.0924018	0.0918965	0	0	0	0	0.0307164	0	0	0	0	0	0	0.0139682	0	0.00349205
4930558C23Rik	ENSMUSG00000105734	-48.2038	#DIV/0!	228.419	0	0	0	2.71196	2.33096	2.55404	2.68272	2.56992	52.4879	55.2564	50.3181	47.1953	52.0602	51.9749	51.5488	2.17744	1.00613	2.27737	1.84171	2.20794	2.04883	1.92657	4.21244	2.97312	3.55161	3.89942	2.12272	3.3094	3.34479	0	0	0	0	0	0	0	0	0
4930558F17Rik	ENSMUSG00000106506	0	1	0	1	1	1	0	0	0	0	0	0	0	0	0	0	0	0	0	0	0	0	0	0	0	0	0	0	0	0	0	0	0	0	0	0	0	0	0	0	0
4930558G05Rik	ENSMUSG00000086244	0	1	0	1	1	1	0	0	0	0	0	0	0	0	0	0	0	0	0	0	0	0	0	0	0	0	0	0	0	0	0	0	0	0	0	0	0	0	0	0	0
4930558J18Rik	ENSMUSG00000097519	0.0227942	#DIV/0!	3.12311	0.0164098	1	0.0363496	0	0	0	0	0	0	0	0	0	0	0	0	0	0	0	0	0	0	0	0	0	0	0	0	0	0	0	0	0	0	0	0	0.0292706	0.041263	0.0176334
4930558J22Rik	ENSMUSG00000075029	1.17866	#DIV/0!	3.51293	0.00909044	1	0.02076	0	0	0	0	0	0	0	0	0	0	0	0	0	0	0	0	0	0	0	0	0	0	0	0	0	0	0	0	0	0	3.38032	0.845697	0.0956422	0.115566	1.10931
4930558K02Rik	ENSMUSG00000086277	0.0483834	#DIV/0!	1.96757	0.100925	1	0.203277	0	0	0	0	0	0	0	0.0810255	0	0	0	0.0135042	0	0	0	0	0	0	0	0	0	0	0	0	0	0	0	0	0	0	0	0	0.012867	0	0.00321676
4930558N11Rik	ENSMUSG00000100431	0.0450349	#DIV/0!	0.695686	0.654912	1	1	0	0	0.057768	0	0.014442	0	0	0	0	0	0	0	0	0	0	0	0	0	0	0.0583962	0.0580769	0	0	0	0	0.0194122	0	0.0399144	0	0.0199572	0	0	0	0	0
4930560O18Rik	ENSMUSG00000109445	-0.213218	#DIV/0!	4.18607	0.00339591	1	0.00816556	0.112992	0.0562261	0.369643	0.184427	0.180822	0.108359	0.0544611	0.0592832	0	0	0.0623573	0.04741	0.0587021	0.345838	0	0.194785	0	0	0.0998875	0.186831	0.371619	0.260437	0.264761	0.129715	0.0659444	0.213218	0	0	0	0	0	0	0	0	0
4930562A09Rik	ENSMUSG00000086945	0	1	0	1	1	1	0	0	0	0	0	0	0	0	0	0	0	0	0	0	0	0	0	0	0	0	0	0	0	0	0	0	0	0	0	0	0	0	0	0	0
4930562C15Rik	ENSMUSG00000022518	0.606062	#DIV/0!	42.9802	1.10245e-13	5.34027e-09	1.13671e-12	0	0	0	0	0	0	0.0163373	0	0.0180238	0.0378699	0	0.0120385	0	0	0.0195688	0.0584319	0	0	0.0130001	0	0	0	0	0	0	0	0	0.485234	0.726891	0.606062	0	0	0	0	0
4930562D21Rik	ENSMUSG00000086608	0	1	0	1	1	1	0	0	0	0	0	0	0	0	0	0	0	0	0	0	0	0	0	0	0	0	0	0	0	0	0	0	0	0	0	0	0	0	0	0	0
4930562F07Rik	ENSMUSG00000026729	-7.47825	#DIV/0!	3.18955	0.0148234	1	0.0330196	4.3197	0.399914	4.27232	0	2.24798	6.64738	1.74312	6.32486	6.51705	6.39755	5.1005	5.45508	2.192	10.4542	1.85592	10.5062	1.43947	1.55041	4.66636	0.332214	10.793	10.9985	12.005	9.80271	0.938071	7.47825	0	0	0	0	0.245425	0.194277	0.803522	0.471971	0.428799
4930562F17Rik	ENSMUSG00000104014	0	1	0	1	1	1	0	0	0	0	0	0	0	0	0	0	0	0	0	0	0	0	0	0	0	0	0	0	0	0	0	0	0	0	0	0	0	0	0	0	0
4930563D23Rik	ENSMUSG00000051728	0.32056	#DIV/0!	25.6038	9.97984e-11	4.83423e-06	6.50988e-10	0	0	0	0	0	0	0	0	0	0	0	0	0	0	0	0	0	0	0	0.333702	0.147501	0.271349	0.197039	0.46337	0.510398	0.32056	0	0	0	0	0	0	0	0.0158028	0.00395071
4930563E18Rik	ENSMUSG00000097387	-0.358623	#DIV/0!	6.34461	0.000195927	1	0.00057909	0.232095	0	0.126546	0.126276	0.12123	0.445156	0.615274	0.669751	0.493665	0.388965	0.256175	0.478164	0	0	0	0	0	0	0	0	0	0	0	0	0	0	0	0.568337	0	0.284169	0	0	0.00966891	0.0272607	0.0092324
4930563E22Rik	ENSMUSG00000053574	-2.55483	-235.978	32.4096	4.81959e-12	2.33461e-07	3.85631e-11	1.38924	1.00553	1.0329	1.16812	1.14895	2.84622	3.65237	2.98182	2.41764	2.46931	2.30005	2.7779	2.034	1.41736	1.67701	1.74174	1.88508	1.64928	1.73408	2.22749	2.35376	1.67381	1.40567	1.59485	1.8427	1.84971	0.0384286	0.570941	0.0644856	0.317713	0	0	0.0315679	0	0.00789199
4930563F08Rik	ENSMUSG00000105773	-1.96528	#DIV/0!	1.94285	0.104972	1	0.211007	0.174973	0	0	0.190395	0.091342	1.51018	0.674683	1.46884	1.1165	0.977449	1.35188	1.18326	0.363611	0.71406	1.2122	1.00544	2.08933	1.24635	1.10517	1.15727	0.959114	1.00824	1.63997	0.602606	0.408471	0.962612	0.319442	1.05467	0	0.527335	0	0	0	0	0
4930563H07Rik	ENSMUSG00000107656	0	1	0	1	1	1	0	0	0	0	0	0	0	0	0	0	0	0	0	0	0	0	0	0	0	0	0	0	0	0	0	0	0	0	0	0	0	0	0	0	0
4930563I02Rik	ENSMUSG00000086112	0.0166366	#DIV/0!	1.04961	0.413188	1	0.754195	0	0	0	0	0	0	0	0	0	0	0	0	0	0	0	0	0	0	0	0	0	0	0	0	0	0	0	0	0	0	0	0	0	0.0393822	0.00984554
4930563M21Rik	ENSMUSG00000050702	0.28164	#DIV/0!	10.3245	2.76573e-06	0.133972	9.9371e-06	0	0	0	0	0	0	0	0	0	0	0	0	0	0	0	0	0	0	0	0	0	0	0	0	0	0	0	0.0877189	0.47556	0.28164	0	0	0	0	0
4930564D02Rik	ENSMUSG00000051788	0	1	0	1	1	1	0	0	0	0	0	0	0	0	0	0	0	0	0	0	0	0	0	0	0	0	0	0	0	0	0	0	0	0	0	0	0	0	0	0	0
4930565D16Rik	ENSMUSG00000104004	0	1	0	1	1	1	0	0	0	0	0	0	0	0	0	0	0	0	0	0	0	0	0	0	0	0	0	0	0	0	0	0	0	0	0	0	0	0	0	0	0
4930565N06Rik	ENSMUSG00000084834	5.40227	#DIV/0!	70.7653	1.11022e-16	5.37792e-12	1.77959e-15	0	0	0	0	0	0	0.0719085	0.117413	0.0793317	0.125013	0.0411671	0.0724723	0	0	0	0	0	0	0	0	0	0	0	0	0	0	0	4.2153	6.58924	5.40227	0	0	0.0372909	0.0876155	0.0312266
4930566F21Rik	ENSMUSG00000107142	0.0109165	#DIV/0!	0.530171	0.781028	1	1	0	0	0	0	0	0	0	0	0	0	0	0	0	0	0	0	0	0	0	0	0	0	0	0	0.0646871	0.0107812	0	0	0	0	0	0	0	0	0
4930566N20Rik	ENSMUSG00000102322	0	1	0	1	1	1	0	0	0	0	0	0	0	0	0	0	0	0	0	0	0	0	0	0	0	0	0	0	0	0	0	0	0	0	0	0	0	0	0	0	0
4930567H17Rik	ENSMUSG00000073141	0.202067	#DIV/0!	4.89474	0.00126601	1	0.00325386	0	0	0	0	0	0	0	0	0	0	0	0	0	0	0	0	0	0	0	0	0	0	0	0	0	0	0	0.404133	0	0.202067	0	0	0	0	0
4930568A12Rik	ENSMUSG00000101223	0.0299482	#DIV/0!	2.15183	0.0752754	1	0.154408	0	0	0	0	0	0	0	0	0.073831	0	0	0.0123052	0	0	0	0	0	0	0	0	0	0	0	0	0	0	0	0	0	0	0	0	0	0	0
4930568D16Rik	ENSMUSG00000026882	0.243739	#DIV/0!	4.89474	0.00126601	1	0.00325386	0	0	0	0	0	0	0	0	0	0	0	0	0	0	0	0	0	0	0	0	0	0	0	0	0	0	0	0	0.487478	0.243739	0	0	0	0	0
4930568G15Rik	ENSMUSG00000102408	0	1	0	1	1	1	0	0	0	0	0	0	0	0	0	0	0	0	0	0	0	0	0	0	0	0	0	0	0	0	0	0	0	0	0	0	0	0	0	0	0
4930569F06Rik	ENSMUSG00000041512	0	1	0	1	1	1	0	0	0	0	0	0	0	0	0	0	0	0	0	0	0	0	0	0	0	0	0	0	0	0	0	0	0	0	0	0	0	0	0	0	0
4930570D08Rik	ENSMUSG00000084875	0	1	0	1	1	1	0	0	0	0	0	0	0	0	0	0	0	0	0	0	0	0	0	0	0	0	0	0	0	0	0	0	0	0	0	0	0	0	0	0	0
4930570G19Rik	ENSMUSG00000085084	6.34464	#DIV/0!	255.055	0	0	0	0	0	0	0	0	0.0206935	0.0208011	0	0.0229484	0	0	0.0107405	0.0448419	0.0880606	0.0498311	0.148794	0.0515327	0.0512347	0.0723825	0.547087	0.544095	0.671438	0.455057	0.594526	0.42818	0.540064	0	7.2024	5.48688	6.34464	0	0	0	0	0
4930570N18Rik	ENSMUSG00000089683	0.0520489	#DIV/0!	2.14396	0.0762247	1	0.156243	0	0	0	0	0	0	0	0	0	0	0	0	0	0	0	0	0	0	0	0	0	0	0	0	0	0	0	0	0	0	0	0	0	0.127518	0.0318794
4930571K23Rik	ENSMUSG00000090457	0.0080391	#DIV/0!	0.870175	0.527729	1	0.942143	0	0	0	0	0	0	0	0	0	0	0	0	0	0	0	0	0	0	0	0	0	0.0482346	0	0	0	0.0080391	0	0	0	0	0	0	0	0	0
4930571N24Rik	ENSMUSG00000086467	0	1	0	1	1	1	0	0	0	0	0	0	0	0	0	0	0	0	0	0	0	0	0	0	0	0	0	0	0	0	0	0	0	0	0	0	0	0	0	0	0
4930572K03Rik	ENSMUSG00000105308	0	1	0	1	1	1	0	0	0	0	0	0	0	0	0	0	0	0	0	0	0	0	0	0	0	0	0	0	0	0	0	0	0	0	0	0	0	0	0	0	0
4930572O03Rik	ENSMUSG00000069720	0	1	0	1	1	1	0	0	0	0	0	0	0	0	0	0	0	0	0	0	0	0	0	0	0	0	0	0	0	0	0	0	0	0	0	0	0	0	0	0	0
4930573C15Rik	ENSMUSG00000106020	0.00940173	#DIV/0!	1.07177	0.400405	1	0.732242	0	0	0	0	0	0	0	0	0	0	0	0	0	0	0	0	0	0	0	0	0	0	0	0	0	0	0	0	0	0	0	0	0	0.0544863	0.0136216
4930573I07Rik	ENSMUSG00000104980	0	1	0	1	1	1	0	0	0	0	0	0	0	0	0	0	0	0	0	0	0	0	0	0	0	0	0	0	0	0	0	0	0	0	0	0	0	0	0	0	0
4930577H14Rik	ENSMUSG00000087517	-0.264253	#DIV/0!	2.08013	0.0843749	1	0.171807	0	0	0	0	0	0	0	0	0	0	0	0	0	0	0	0	0	0	0	0	0	0	0	0	0	0	0	0	0	0	0	0	0	0	0
4930577N17Rik	ENSMUSG00000087440	0	1	0	1	1	1	0	0	0	0	0	0	0	0	0	0	0	0	0	0	0	0	0	0	0	0	0	0	0	0	0	0	0	0	0	0	0	0	0	0	0
4930578C19Rik	ENSMUSG00000037358	0.00324558	#DIV/0!	1.84135	0.123331	1	0.245245	0	0	0	0	0	0	0	0	0	0	0	0	0	0	0	0	0	0	0	0	0	0	0	0	0	0	0	0	0	0	0.00786461	0	0.00429146	0	0.00303902
4930578G10Rik	ENSMUSG00000054885	1.82291	#DIV/0!	269.218	0	0	0	0	0	0	0	0	0	0	0	0	0	0	0	0	0	0	0	0	0	0	0	0	0	0	0	0	0	0	2.06548	1.58034	1.82291	0	0	0.0442075	0	0.0110519
4930578I06Rik	ENSMUSG00000021961	0	1	0	1	1	1	0	0	0	0	0	0	0	0	0	0	0	0	0	0	0	0	0	0	0	0	0	0	0	0	0	0	0	0	0	0	0	0	0	0	0
4930578I07Rik	ENSMUSG00000104220	0.21798	#DIV/0!	1.35259	0.264471	1	0.502846	0	0	0	0	0	0	0	0	0	0	0	0	0	0	0	0	0	0	0	0	0	0	0	0	0	0	0	0	0.435959	0.21798	0	0	0	0	0
4930578M01Rik	ENSMUSG00000097587	-1.15028	#DIV/0!	15.6146	3.6263e-08	0.00175658	1.64674e-07	0.0993506	0.197752	0.216678	0	0.128445	1.33387	0.957723	0.625513	0.528295	0.999002	0.986922	0.905221	0.516151	0.608171	0.688296	0.456718	0.830433	0.707683	0.634575	0.657102	1.52485	0.686984	0.69839	1.71082	1.62353	1.15028	0	0.37428	0.0507282	0.212504	0.0303399	0	0	0	0.00758497
4930579C12Rik	ENSMUSG00000074146	0.126311	#DIV/0!	5.70005	0.000438312	1	0.00124967	0	0	0.0267311	0	0.00668276	0	0	0	0	0	0	0	0	0	0	0	0	0	0	0	0	0	0	0	0	0	0	0.240105	0.0125164	0.126311	0	0	0	0	0
4930579D09Rik	ENSMUSG00000084971	0.00400208	#DIV/0!	0.582707	0.741272	1	1	0	0	0	0	0	0	0	0	0	0	0	0	0	0	0	0	0	0	0	0	0	0	0	0	0	0	0	0	0	0	0	0	0.0320167	0	0.00800417
4930579F01Rik	ENSMUSG00000012042	0.021976	#DIV/0!	1.15641	0.354398	1	0.654107	0	0	0	0	0	0	0	0	0	0	0	0	0	0	0	0	0	0	0	0	0	0	0	0	0	0	0	0	0	0	0.0131478	0	0.129137	0	0.0355713
4930579G18Rik	ENSMUSG00000040840	0.376777	#DIV/0!	10.9372	1.56896e-06	0.0760003	5.80288e-06	0	0	0	0	0	0.178545	0	0.195365	0.0990007	0	0.102748	0.0959432	0	0	0	0	0	0	0	0	0	0	0	0	0	0	0	0.420833	0.33272	0.376777	0	0	0.0775611	0.174941	0.0631256
4930579G24Rik	ENSMUSG00000027811	-7.14716	-19.3433	21.6391	8.0037e-10	3.87699e-05	4.58978e-09	6.49531	6.19115	5.53667	6.07235	6.07387	2.41263	1.58739	2.11193	1.36209	1.53316	2.06998	1.84619	4.42009	4.01342	5.07033	5.04661	4.53342	4.67011	4.62566	7.26081	7.77272	8.53988	7.98498	6.72146	6.94089	7.53679	2.72796	2.86053	2.21878	2.53965	0.167624	0.0589734	1.29578	0.752159	0.568635
4930579H20Rik	ENSMUSG00000101636	0.00259604	#DIV/0!	0.582707	0.741272	1	1	0	0	0	0	0	0	0	0	0	0	0	0	0	0	0	0	0	0	0	0	0	0	0	0	0	0	0	0	0	0	0	0	0	0	0
4930579K19Rik	ENSMUSG00000051074	-2.55441	-48.5558	27.2336	4.56922e-11	2.21333e-06	3.14528e-10	1.14065	1.8447	1.39932	1.55148	1.48404	1.91428	2.06168	2.09461	2.88105	2.23019	1.57373	2.12592	2.07408	1.74561	3.29264	3.60496	2.55381	2.2005	2.5786	2.20039	2.18836	2.62909	3.34093	2.12787	3.16209	2.60812	1.04122	0.107428	0	0.0537139	0	0	0.237592	0.267948	0.126385
4930579M01Rik	ENSMUSG00000086190	0.00215774	#DIV/0!	0.582707	0.741272	1	1	0	0	0	0	0	0	0	0	0	0	0	0	0	0	0	0	0	0	0	0	0	0	0	0	0	0	0	0	0	0	0	0	0	0	0
4930579O11Rik	ENSMUSG00000090732	1.42035	#DIV/0!	17.167	1.23782e-08	0.000599598	6.00258e-08	0	0	0	0	0	0	0	0	0	0	0	0	0	0	0	0	0	0	0	0	0	0	0	0	0	0	0	0.661923	2.17877	1.42035	0	0	0	0	0
4930580E04Rik	ENSMUSG00000106269	-0.220128	#DIV/0!	2.13106	0.0778058	1	0.159214	0	0	0	0	0	0	0	0	0	0	0	0	0	0	0	0	0	0	0	0	0	0	0	0	0	0	0	0	0	0	0	0	0	0	0
4930581F22Rik	ENSMUSG00000070315	-1.12823	-4.73308	1.90823	0.11091	1	0.222067	0.520572	0.207234	0.198684	0.339874	0.316591	0.574109	0.45164	0.518942	0.304494	0.46529	0.488393	0.467145	0.405675	0.424888	0.51092	0.747839	0.559447	0.525312	0.529014	1.29114	1.82625	1.40985	1.58573	1.28488	1.18488	1.43046	0.316797	2.27491	0.358834	1.31687	0.0317947	0.0671159	1.30987	2.31123	0.930003
4930583I09Rik	ENSMUSG00000024088	0	1	0	1	1	1	0	0	0	0	0	0	0	0	0	0	0	0	0	0	0	0	0	0	0	0	0	0	0	0	0	0	0	0	0	0	0	0	0	0	0
4930583K01Rik	ENSMUSG00000055159	0.70245	#DIV/0!	65.7074	3.33067e-16	1.61338e-11	5.04495e-15	0	0	0	0	0	0	0	0	0	0	0	0	0	0	0	0	0	0	0	0.751701	0.747591	0.449077	0.913066	0.67101	0.682257	0.70245	0.237136	0	0.099482	0.049741	0	0	0.0162333	0.0457685	0.0155004
4930583P06Rik	ENSMUSG00000086954	0	1	0	1	1	1	0	0	0	0	0	0	0	0	0	0	0	0	0	0	0	0	0	0	0	0	0	0	0	0	0	0	0	0	0	0	0	0	0	0	0
4930584F24Rik	ENSMUSG00000029044	0	1	0	1	1	1	0	0	0	0	0	0	0	0	0	0	0	0	0	0	0	0	0	0	0	0	0	0	0	0	0	0	0	0	0	0	0	0	0	0	0
4930586N03Rik	ENSMUSG00000087097	-0.0403165	#DIV/0!	1.14172	0.362065	1	0.666876	0	0	0.111536	0	0.027884	0	0	0.107329	0	0	0	0.0178881	0	0	0	0	0	0	0	0	0	0	0	0	0	0	0	0.0770652	0	0.0385326	0	0	0	0	0
4930587A21Rik	ENSMUSG00000086009	0.108133	#DIV/0!	4.89474	0.00126601	1	0.00325386	0	0	0	0	0	0	0	0	0	0	0	0	0	0	0	0	0	0	0	0	0	0	0	0	0	0	0	0	0.216265	0.108133	0	0	0	0	0
4930588G17Rik	ENSMUSG00000108935	-0.722146	#DIV/0!	3.68119	0.00707671	1	0.0163719	0.611336	0	0.999966	0	0.402826	0.820776	0	0.898096	1.43034	1.29774	1.28205	0.954833	0	0.0623713	0	0.140517	0	0	0.0338146	0	0.134042	0.140908	0.572989	0.280726	0	0.188111	0	0	0	0	0	0	0.0203742	0	0.00509356
4930588K23Rik	ENSMUSG00000075335	0	1	0	1	1	1	0	0	0	0	0	0	0	0	0	0	0	0	0	0	0	0	0	0	0	0	0	0	0	0	0	0	0	0	0	0	0	0	0	0	0
4930589L23Rik	ENSMUSG00000068957	0.605097	#DIV/0!	33.0756	3.6896e-12	1.78724e-07	3.01035e-11	0.198191	0	0	0	0.0495478	0	0	0	0	0	0	0	0	0	0	0	0	0	0	0.509768	0.362129	0.609086	0.851397	0.758412	0.539786	0.605097	0.201018	0.398208	0	0.199104	0	0	0	0	0
4930589O11Rik	ENSMUSG00000107195	0	1	0	1	1	1	0	0	0	0	0	0	0	0	0	0	0	0	0	0	0	0	0	0	0	0	0	0	0	0	0	0	0	0	0	0	0	0	0	0	0
4930589P08Rik	ENSMUSG00000085593	0.0626332	#DIV/0!	4.89474	0.00126601	1	0.00325386	0	0	0	0	0	0	0	0	0	0	0	0	0	0	0	0	0	0	0	0	0	0	0	0	0	0	0	0.125266	0	0.0626332	0	0	0	0	0
4930590H14Rik	ENSMUSG00000103794	0	1	0	1	1	1	0	0	0	0	0	0	0	0	0	0	0	0	0	0	0	0	0	0	0	0	0	0	0	0	0	0	0	0	0	0	0	0	0	0	0
4930590J08Rik	ENSMUSG00000034063	-0.0670642	#DIV/0!	2.68946	0.032156	1	0.0689738	0.0530845	0.0264155	0	0.0288818	0.0270954	0	0.0255863	0.0278518	0	0.0593091	0.0878879	0.0334392	0	0	0	0	0	0	0	0.0292583	0	0	0	0	0	0.00487639	0	0	0.0135524	0.00677621	0	0	0	0	0
4930590L14Rik	ENSMUSG00000106540	0	1	0	1	1	1	0	0	0	0	0	0	0	0	0	0	0	0	0	0	0	0	0	0	0	0	0	0	0	0	0	0	0	0	0	0	0	0	0	0	0
4930590L20Rik	ENSMUSG00000102368	0	1	0	1	1	1	0	0	0	0	0	0	0	0	0	0	0	0	0	0	0	0	0	0	0	0	0	0	0	0	0	0	0	0	0	0	0	0	0	0	0
4930591A17Rik	ENSMUSG00000039138	0	1	0	1	1	1	0	0	0	0	0	0	0	0	0	0	0	0	0	0	0	0	0	0	0	0	0	0	0	0	0	0	0	0	0	0	0	0	0	0	0
4930593A02Rik	ENSMUSG00000097725	0.0264701	#DIV/0!	1.17809	0.343334	1	0.635697	0	0	0	0	0	0	0	0	0	0	0	0	0	0	0	0	0	0	0	0	0	0	0	0	0	0	0	0	0	0	0	0	0	0	0
4930593C16Rik	ENSMUSG00000086365	0	1	0	1	1	1	0	0	0	0	0	0	0	0	0	0	0	0	0	0	0	0	0	0	0	0	0	0	0	0	0	0	0	0	0	0	0	0	0	0	0
4930594C11Rik	ENSMUSG00000103948	0	1	0	1	1	1	0	0	0	0	0	0	0	0	0	0	0	0	0	0	0	0	0	0	0	0	0	0	0	0	0	0	0	0	0	0	0	0	0	0	0
4930594M17Rik	ENSMUSG00000097181	0	1	0	1	1	1	0	0	0	0	0	0	0	0	0	0	0	0	0	0	0	0	0	0	0	0	0	0	0	0	0	0	0	0	0	0	0	0	0	0	0
4930594M22Rik	ENSMUSG00000075463	-1.56675	-12.3613	55.0332	3.66374e-15	1.77471e-10	4.71372e-14	0.207533	0.206542	0.113154	0.0451652	0.143099	0.278633	0.280082	0.304881	0.375209	0.347802	0.297784	0.314065	0.280329	0.275255	0.071889	0.119255	0.297375	0.24638	0.21508	1.25824	1.82015	1.72205	1.99378	1.81069	1.62302	1.70465	1.18718	0.594193	1.40935	1.00177	0	0	0.17983	0.243758	0.105897
4930594O21Rik	ENSMUSG00000085677	0	1	0	1	1	1	0	0	0	0	0	0	0	0	0	0	0	0	0	0	0	0	0	0	0	0	0	0	0	0	0	0	0	0	0	0	0	0	0	0	0
4930595D18Rik	ENSMUSG00000083193	0.373502	#DIV/0!	4.80432	0.0014318	1	0.0036377	0.11016	0.109634	0.120126	0.11987	0.114948	0	0	0	0	0	0	0	0	0	0	0	0	0	0	0	0	0	0	0	0	0	0	0.747005	0	0.373502	0	0	0	0	0
4930595M18Rik	ENSMUSG00000060673	0	1	0	1	1	1	0	0	0	0	0	0	0	0	0	0	0	0	0	0	0	0	0	0	0	0	0	0	0	0	0	0	0	0	0	0	0	0	0	0	0
4930595O18Rik	ENSMUSG00000108074	-0.234233	#DIV/0!	1.87498	0.116923	1	0.233413	0	0	0	0	0	0	0	0	0	0	0	0	0	0	0	0	0	0	0	0	0	0	0	0	0	0	0	0	0	0	0	0	0	0	0
4930596D02Rik	ENSMUSG00000041068	0	1	0	1	1	1	0	0	0	0	0	0	0	0	0	0	0	0	0	0	0	0	0	0	0	0	0	0	0	0	0	0	0	0	0	0	0	0	0	0	0
4930596I21Rik	ENSMUSG00000104900	0.249514	#DIV/0!	2.79423	0.0272956	1	0.0590374	0	0	0	0	0	0	0	0	0	0	0	0	0	0	0.225699	0	0	0	0.0376165	0	0	0	0	0	0	0	0	0	0.499029	0.249514	0	0	0.130289	0.0918348	0.055531
4930597A21Rik	ENSMUSG00000086501	0.767336	#DIV/0!	12.5447	3.87618e-07	0.0187762	1.5379e-06	0	0	0	0	0	0.24761	0.497796	0.541872	0.549184	0.576947	0.142493	0.425984	0.13414	0	0.29813	0	0.154155	0	0.0977375	0.711547	0	1.04147	0.756256	0.889233	1.20552	0.767336	0	0	0	0	0	0	0	0	0
4930597L12Rik	ENSMUSG00000104964	0	1	0	1	1	1	0	0	0	0	0	0	0	0	0	0	0	0	0	0	0	0	0	0	0	0	0	0	0	0	0	0	0	0	0	0	0	0	0	0	0
4930597O21Rik	ENSMUSG00000053442	0.0698669	#DIV/0!	3.14941	0.0157617	1	0.034986	0	0	0	0	0	0.0878211	0.0882779	0	0	0	0	0.0293498	0	0	0	0	0	0	0	0	0	0	0	0	0	0	0	0	0	0	0	0	0.12208	0.172097	0.0735442
4930598A11Rik	ENSMUSG00000097005	-0.121126	#DIV/0!	4.58735	0.00193013	1	0.00479071	0	0.142804	0	0.312273	0.113769	0	0	0	0	0	0	0	0	0	0	0	0	0	0	0	0	0	0	0	0	0	0	0	0	0	0	0	0.0239105	0	0.00597764
4930598F16Rik	ENSMUSG00000100777	0	1	0	1	1	1	0	0	0	0	0	0	0	0	0	0	0	0	0	0	0	0	0	0	0	0	0	0	0	0	0	0	0	0	0	0	0	0	0	0	0
4930598N05Rik	ENSMUSG00000109160	0.00978529	#DIV/0!	4.89474	0.00126601	1	0.00325386	0	0	0	0	0	0	0	0	0	0	0	0	0	0	0	0	0	0	0	0	0	0	0	0	0	0	0	0	0.0195706	0.00978529	0	0	0	0	0
4930599A14Rik	ENSMUSG00000101600	0.062485	#DIV/0!	0.630046	0.70504	1	1	0	0	0	0	0	0	0	0.179425	0	0	0	0.0299041	0	0	0	0	0	0	0	0	0.37491	0	0	0	0	0.062485	0	0	0	0	0	0	0	0	0
4930599N23Rik	ENSMUSG00000073144	-1.07352	-9.77397	3.12667	0.0163206	1	0.0361569	0.102399	0.10191	0.223326	0	0.106909	0.2946	0	0.214902	0.108901	0.343218	0	0.16027	0	0.104472	0.118236	0.353048	0.611366	0.486264	0.278898	0	0.33678	0	0.599848	0.117554	0	0.175697	0.810101	2.39174	0	1.19587	0.0625416	0	0.0853172	0.192436	0.0850736
4930599N24Rik	ENSMUSG00000105545	0	1	0	1	1	1	0	0	0	0	0	0	0	0	0	0	0	0	0	0	0	0	0	0	0	0	0	0	0	0	0	0	0	0	0	0	0	0	0	0	0
4931400O07Rik	ENSMUSG00000031194	0	1	0	1	1	1	0	0	0	0	0	0	0	0	0	0	0	0	0	0	0	0	0	0	0	0	0	0	0	0	0	0	0	0	0	0	0	0	0	0	0
4931403E22Rik	ENSMUSG00000093772	1.04283	#DIV/0!	15.6548	3.52331e-08	0.00170669	1.60204e-07	0	0.268505	0	0	0.0671262	0	0	0	0	0	0	0	0	0.412883	0.155759	0	0.161078	0.160147	0.148311	0	0	0	0	0	0	0	0	0.914745	1.17092	1.04283	0	0	0.202309	0.190131	0.09811
4931403G20Rik	ENSMUSG00000097329	-0.1154	#DIV/0!	5.39479	0.00065043	1	0.00182342	0.159113	0.0527844	0.231344	0.115425	0.139667	0	0	0	0	0	0	0	0.0551088	0.0541114	0.244961	0.121908	0	0.188896	0.110831	0	0	0	0	0	0	0	0	0.199807	0.0270809	0.113444	0	0	0.0265141	0.0498362	0.0190876
4931403M11Rik	ENSMUSG00000038792	0	1	0	1	1	1	0	0	0	0	0	0	0	0	0	0	0	0	0	0	0	0	0	0	0	0	0	0	0	0	0	0	0	0	0	0	0	0	0	0	0
4931406B18Rik	ENSMUSG00000013353	0.0135992	#DIV/0!	1.02925	0.425205	1	0.774612	0	0	0	0	0	0	0	0	0	0	0	0	0	0	0	0	0	0	0	0	0	0.0184358	0	0	0	0.00307264	0	0	0	0	0	0	0.00266569	0	0.000666422
4931406C07Rik	ENSMUSG00000031938	25.5561	20.5958	8.68225	1.406e-05	0.681065	4.69797e-05	1.66256	2.13597	1.54927	1.64464	1.74811	1.15956	0.728493	0.729555	1.25377	0.945643	1.0343	0.975219	2.44989	2.55975	2.82718	3.54351	2.99592	2.72739	2.85061	2.69906	2.28662	1.98571	2.51449	2.98439	2.50516	2.49591	8.38844	3.0975	0.740859	1.91918	12.896	8.16478	46.6795	43.4578	27.7995
4931406G06Rik	ENSMUSG00000085398	0.0122384	#DIV/0!	0.745357	0.617541	1	1	0	0	0	0	0	0	0	0	0	0	0	0	0	0.0734307	0	0	0	0	0.0122384	0	0	0	0	0	0	0	0	0	0	0	0	0	0.0239869	0	0.00599673
4931406P16Rik	ENSMUSG00000066571	-1.98644	-4.02705	11.6266	8.48513e-07	0.041102	3.23739e-06	1.56401	1.36061	1.20459	1.27342	1.35066	1.92991	1.75017	1.89366	1.81453	1.83294	1.50898	1.78836	1.95465	2.2875	2.00795	2.19968	2.12876	2.16839	2.12449	1.55526	1.77458	2.15538	1.79394	1.72015	2.02984	1.83819	0.745456	2.72764	2.55769	2.64267	0.2505	0.105757	1.41611	0.981447	0.688452
4931408C20Rik	ENSMUSG00000073722	0	1	0	1	1	1	0	0	0	0	0	0	0	0	0	0	0	0	0	0	0	0	0	0	0	0	0	0	0	0	0	0	0	0	0	0	0	0	0	0	0
4931409K22Rik	ENSMUSG00000038199	0	1	0	1	1	1	0	0	0	0	0	0	0	0	0	0	0	0	0	0	0	0	0	0	0	0	0	0	0	0	0	0	0	0	0	0	0	0	0	0	0
4931412I15Rik	ENSMUSG00000108826	0	1	0	1	1	1	0	0	0	0	0	0	0	0	0	0	0	0	0	0	0	0	0	0	0	0	0	0	0	0	0	0	0	0	0	0	0	0	0	0	0
4931413I07Rik	ENSMUSG00000092602	0.409019	#DIV/0!	7.88291	3.30433e-05	1	0.000106008	0	0	0	0	0	0	0	0	0	0	0	0	0	0	0	0	0	0	0	0	0	0	0	0	0	0	0.717769	0	0.120446	0.0602231	0	0	0.0786169	0	0.0196542
4931413K12Rik	ENSMUSG00000085088	0.344238	#DIV/0!	2.49858	0.0434245	1	0.0919195	0.140579	0.209861	0	0.229455	0.144974	0.0674071	0	0.442543	0.149505	0.0785314	0.155164	0.148858	0.0730342	0.0717123	0.0811602	0.0807806	0.167863	0	0.0790918	0	0.154117	0.324022	0.0823504	0.0806922	0	0.106864	0	0.688477	0	0.344238	0	0	0.0351384	0.0990698	0.0335521
4931414P19Rik	ENSMUSG00000022179	-1.50707	#DIV/0!	7.97601	2.9844e-05	1	9.61774e-05	1.08063	0.936703	1.40648	1.02416	1.11199	0.969463	1.07532	0.841317	0.85267	1.12945	1.00037	0.978099	1.4126	1.56485	1.24776	1.08168	1.62337	2.06921	1.49991	1.38335	1.10827	1.32573	1.71531	1.80083	1.70894	1.50707	0.657627	0	0	0	0.212907	0.0674145	0.650589	0.835252	0.441541
4931415C17Rik	ENSMUSG00000054910	-1.90583	#DIV/0!	21.7245	7.62924e-10	3.6956e-05	4.38647e-09	2.39763	2.14756	2.30952	2.30459	2.28982	1.34127	1.54085	1.38376	1.44493	1.60726	0.926233	1.37405	0	0	0	0	0	0	0	0.0440497	0	0	0	0	0	0.00734161	0	0.270975	1.97916	1.12507	0	0	0.0066589	0	0.00166472
4931417E11Rik	ENSMUSG00000056197	0	1	0	1	1	1	0	0	0	0	0	0	0	0	0	0	0	0	0	0	0	0	0	0	0	0	0	0	0	0	0	0	0	0	0	0	0	0	0	0	0
4931419H13Rik	ENSMUSG00000106589	0	1	0	1	1	1	0	0	0	0	0	0	0	0	0	0	0	0	0	0	0	0	0	0	0	0	0	0	0	0	0	0	0	0	0	0	0	0	0	0	0
4931422A03Rik	ENSMUSG00000046085	-0.113182	-6.34116	1.13734	0.364373	1	0.670601	0.0562491	0	0.0613379	0.061207	0.0446985	0.107885	0.108446	0.118048	0.0598206	0.188534	0	0.0971224	0.350673	0.0573878	0.129897	0	0.201499	0.0667779	0.134372	0	0	0.194474	0.197703	0.0645739	0.0656562	0.0870678	0	0.042381	0	0.0211905	0	0	0.0656122	0.0792806	0.0362232
4931423N10Rik	ENSMUSG00000026774	0.622988	#DIV/0!	7.74489	3.84738e-05	1	0.000122513	0.0449656	0.0447508	0	0.0489289	0.0346613	0.0862435	0	0.047184	0.0956414	0.0502381	0.0992613	0.0630947	0	0	0	0	0	0	0	0	0	0	0	0	0	0	0	1.01638	0.229593	0.622988	0	0	0	0	0
4931428F04Rik	ENSMUSG00000014837	-1.15177	-13.5635	10.3705	2.64848e-06	0.128292	9.54059e-06	1.26845	1.96934	0.968248	1.71152	1.47939	0.0243288	0	0.0266207	0	0	0	0.00849159	0.948951	0.465888	0.878778	1.02045	0.817908	0.873414	0.834231	1.31436	1.11249	1.22795	1.3375	1.13583	1.33253	1.24344	0.0154385	0.248487	1.11399	0.68124	0	0	0.143733	0.131108	0.06871
4931428L18Rik	ENSMUSG00000086727	0	1	0	1	1	1	0	0	0	0	0	0	0	0	0	0	0	0	0	0	0	0	0	0	0	0	0	0	0	0	0	0	0	0	0	0	0	0	0	0	0
4931429L15Rik	ENSMUSG00000056617	0.0319503	#DIV/0!	3.3055	0.0124254	1	0.0279532	0	0	0	0	0	0	0	0	0	0	0	0	0	0	0	0	0	0	0	0.0934889	0	0	0	0.0486812	0.0494971	0.0319445	0	0.0639006	0	0.0319503	0	0	0.00706627	0	0.00176657
4931429P17Rik	ENSMUSG00000047324	0	1	0	1	1	1	0	0	0	0	0	0	0	0	0	0	0	0	0	0	0	0	0	0	0	0	0	0	0	0	0	0	0	0	0	0	0	0	0	0	0
4931431B13Rik	ENSMUSG00000108354	0.0572417	#DIV/0!	4.89474	0.00126601	1	0.00325386	0	0	0	0	0	0	0	0	0	0	0	0	0	0	0	0	0	0	0	0	0	0	0	0	0	0	0.114483	0	0	0	0	0	0	0	0
4931431C16Rik	ENSMUSG00000055061	-0.0755109	#DIV/0!	4.6214	0.00184119	1	0.00458452	0	0	0	0	0	0.0315963	0.0317607	0.0345728	0.0350394	0	0.0363656	0.0282225	0	0.0672287	0.152172	0.037865	0.039342	0.156458	0.0755109	0	0	0	0	0	0	0	0.100252	0	0	0	0	0	0	0.0309586	0.00773964
4931431F19Rik	ENSMUSG00000055643	0	1	0	1	1	1	0	0	0	0	0	0	0	0	0	0	0	0	0	0	0	0	0	0	0	0	0	0	0	0	0	0	0	0	0	0	0	0	0	0	0
4931440F15Rik	ENSMUSG00000078157	0.464824	10.1243	2.16335	0.0739088	1	0.15174	0.0550464	0	0.0900397	0	0.0362715	0.105578	0	0.0866433	0.204896	0	0.121515	0.0864387	0	0.0842412	0	0.221419	0	0	0.0509433	0	0.181042	0.095158	0	0.126387	0	0.0670978	0.0167494	0.518436	0.0140533	0.266245	0.655598	0.0709699	0.201801	0.0258618	0.238558
4931440J10Rik	ENSMUSG00000097775	0.0183265	#DIV/0!	2.0414	0.0897395	1	0.182034	0	0	0	0	0	0	0	0	0	0	0	0	0	0	0	0	0	0	0	0	0	0	0	0	0	0	0	0	0	0	0.0617694	0	0	0	0.0154424
4931440P22Rik	ENSMUSG00000074580	-0.380653	-10.9667	6.1513	0.000248467	1	0.00072794	0.310371	0.164741	0.383577	0.247667	0.276589	0.436544	0.339084	0.217122	0.154036	0.231176	0.251219	0.27153	0.0859975	0.211103	0.215023	0.142678	0.0741219	0.171951	0.150146	0.205278	0.22684	0.262306	0.315144	0.19003	0.120759	0.220059	0.415532	0.07795	0.0633898	0.0706699	0.0252751	0	0.0827508	0.0388848	0.0367277
4932411E22Rik	ENSMUSG00000047773	-4.15767	#DIV/0!	964.437	0	0	0	1.03643	1.11865	1.01877	1.12778	1.07541	3.91973	4.02455	4.45748	3.97427	3.80006	4.25359	4.07161	0.0303353	0.0297862	0.0674209	0.0503292	0.0174308	0.0866501	0.0469921	0.225279	0.128027	0.201877	0.205229	0.117306	0.221506	0.183204	0	0	0	0	0	0	0	0	0
4932411K12Rik	ENSMUSG00000100733	0.00924052	#DIV/0!	3.24295	0.0136642	1	0.0305964	0	0	0	0	0	0	0	0	0	0	0	0	0	0	0	0	0	0	0	0	0	0	0	0	0	0	0	0	0.0102155	0.00510773	0.00610974	0.0128972	0.0133355	0.00939961	0.0104355
4932411N23Rik	ENSMUSG00000058670	0.0136298	#DIV/0!	1.72541	0.148166	1	0.291529	0	0	0	0	0	0.0253642	0	0	0	0	0	0.00422737	0	0	0	0	0	0	0	0	0	0	0	0	0	0	0	0	0	0	0	0	0	0	0
4932412D23Rik	ENSMUSG00000075070	0.0133362	#DIV/0!	4.89474	0.00126601	1	0.00325386	0	0	0	0	0	0	0	0	0	0	0	0	0	0	0	0	0	0	0	0	0	0	0	0	0	0	0	0.0266723	0	0.0133362	0	0	0	0	0
4932413F04Rik	ENSMUSG00000099616	0.360815	#DIV/0!	8.26832	2.17638e-05	1	7.12371e-05	0	0	0	0	0	0	0	0	0	0	0	0	0	0	0	0	0	0	0	0	0	0	0	0	0	0	0	0.638428	0.0832015	0.360815	0	0	0	0	0
4932414J04Rik	ENSMUSG00000078962	0	1	0	1	1	1	0	0	0	0	0	0	0	0	0	0	0	0	0	0	0	0	0	0	0	0	0	0	0	0	0	0	0	0	0	0	0	0	0	0	0
4932414N04Rik	ENSMUSG00000079324	0.0286675	#DIV/0!	8.17228	2.41267e-05	1	7.85731e-05	0	0	0	0	0	0	0	0	0	0	0	0	0	0	0	0	0	0	0	0	0	0	0	0	0	0	0	0.04677	0.010565	0.0286675	0	0	0	0.0194424	0.0048606
4932415D10Rik	ENSMUSG00000044581	0	1	0	1	1	1	0	0	0	0	0	0	0	0	0	0	0	0	0	0	0	0	0	0	0	0	0	0	0	0	0	0	0	0	0	0	0	0	0	0	0
4932415M13Rik	ENSMUSG00000062036	0	1	0	1	1	1	0	0	0	0	0	0	0	0	0	0	0	0	0	0	0	0	0	0	0	0	0	0	0	0	0	0	0	0	0	0	0	0	0	0	0
4932416K20Rik	ENSMUSG00000069925	0	1	0	1	1	1	0	0	0	0	0	0	0	0	0	0	0	0	0	0	0	0	0	0	0	0	0	0	0	0	0	0	0	0	0	0	0	0	0	0	0
4932422M17Rik	ENSMUSG00000105881	0	1	0	1	1	1	0	0	0	0	0	0	0	0	0	0	0	0	0	0	0	0	0	0	0	0	0	0	0	0	0	0	0	0	0	0	0	0	0	0	0
4932429P05Rik	ENSMUSG00000079513	0	1	0	1	1	1	0	0	0	0	0	0	0	0	0	0	0	0	0	0	0	0	0	0	0	0	0	0	0	0	0	0	0	0	0	0	0	0	0	0	0
4932430I15Rik	ENSMUSG00000097135	-0.230422	#DIV/0!	11.5324	9.21557e-07	0.0446402	3.50119e-06	0.0272568	0	0.0594455	0	0.0216756	0.209113	0.183926	0.400422	0.2319	0.274076	0.240677	0.256686	0.0283212	0.0834258	0.0314723	0.0626502	0.032547	0	0.0397361	0.0901379	0.0597633	0.282711	0.159669	0.0312908	0.0318153	0.109231	0	0.12322	0	0.0616102	0	0	0.018168	0.051223	0.0173477
4932431L22Rik	ENSMUSG00000104442	0	1	0	1	1	1	0	0	0	0	0	0	0	0	0	0	0	0	0	0	0	0	0	0	0	0	0	0	0	0	0	0	0	0	0	0	0	0	0	0	0
4932431P20Rik	ENSMUSG00000074224	0.00365495	#DIV/0!	1.48671	0.215267	1	0.415273	0	0	0	0	0	0	0	0	0	0	0	0	0	0	0	0	0	0.0115179	0.00191965	0	0	0	0	0	0	0	0	0.00730991	0	0.00365495	0	0	0	0	0
4932435O22Rik	ENSMUSG00000062391	0.088636	#DIV/0!	3.75108	0.00638292	1	0.014852	0	0	0	0	0	0.049437	0.0248471	0.243424	0.191885	0.0287978	0.170698	0.118181	0	0	0	0	0	0	0	0	0	0.0297051	0	0	0	0.00495086	0	0	0	0	0	0	0	0	0
4932438A13Rik	ENSMUSG00000037270	5.46203	17.7633	51.9873	7.99361e-15	3.8721e-10	9.79783e-14	2.5364	2.56577	2.45466	2.48082	2.50941	3.26574	3.41255	3.47244	3.49202	3.29954	3.3906	3.38881	1.54928	1.45581	1.47359	1.62516	1.60432	1.45419	1.52706	2.38238	2.01079	2.13966	2.43064	2.16819	2.20827	2.22332	0.253679	6.52803	5.04769	5.78786	0.576766	0.198439	1.75635	1.72495	1.06413
4932438H23Rik	ENSMUSG00000039851	-0.0360099	#DIV/0!	2.04209	0.0896418	1	0.181872	0	0	0	0	0	0.0301626	0	0.0330041	0	0	0	0.0105278	0	0	0	0	0	0	0	0	0	0	0	0	0	0	0	0	0	0	0	0	0.00524112	0.0147769	0.00500451
4932441J04Rik	ENSMUSG00000097216	0.114489	#DIV/0!	9.34194	7.17333e-06	0.347476	2.47015e-05	0	0.123019	0	0	0.0307547	0	0	0	0	0	0	0	0.128436	0.126111	0.142726	0.142059	0.1476	0	0.114489	0	0	0	0	0	0	0	0	0	0	0	0	0	0	0	0
4932442E05Rik	ENSMUSG00000104443	0	1	0	1	1	1	0	0	0	0	0	0	0	0	0	0	0	0	0	0	0	0	0	0	0	0	0	0	0	0	0	0	0	0	0	0	0	0	0	0	0
4932443I19Rik	ENSMUSG00000090336	0.0664187	#DIV/0!	14.6215	7.51147e-08	0.00363855	3.26616e-07	0	0	0	0	0	0	0	0	0	0	0	0	0	0	0	0	0	0	0	0	0	0	0.0236235	0	0	0.00393724	0	0.0607692	0.0720683	0.0664187	0	0	0	0	0
4932443L11Rik	ENSMUSG00000086805	-0.137757	-12.0031	5.1134	0.000943295	1	0.00260079	0.0637503	0.0634458	0.0695178	0.0346847	0.0578496	0	0	0.0668955	0	0	0.0351821	0.0170129	0.0662397	0.0650408	0.147219	0.109898	0.0761233	0.151366	0.102648	0.210821	0.209668	0.0734695	0.0746893	0.109778	0.223236	0.150277	0	0.144099	0.0651014	0.1046	0	0	0.00531157	0	0.00132789
4932702P03Rik	ENSMUSG00000086796	0.499216	136.568	3.2644	0.0132255	1	0.0296676	0.0649683	0.0431053	0	0.0235649	0.0329096	0	0	0	0.0230312	0.0483909	0.0239029	0.0158875	0	0.0220945	0	0	0	0	0.00368242	0.0954886	0.166191	0.174704	0.177605	0.124306	0.126389	0.144114	0	0.277386	0.0221151	0.149751	0.906033	0	0.0216522	0.0610466	0.247183
4933400A11Rik	ENSMUSG00000055357	0.267838	#DIV/0!	6.38007	0.00018764	1	0.000555545	0	0	0	0	0	0	0	0	0	0	0	0	0	0.204149	0.46209	0.383274	0.557515	0	0.267838	0	0	0	0	0	0	0	0	0	0	0	0	0	0	0	0
4933400C23Rik	ENSMUSG00000101734	0	1	0	1	1	1	0	0	0	0	0	0	0	0	0	0	0	0	0	0	0	0	0	0	0	0	0	0	0	0	0	0	0	0	0	0	0	0	0	0	0
4933400F21Rik	ENSMUSG00000102009	6.96462	#DIV/0!	39.6417	3.30069e-13	1.59886e-08	3.15108e-12	0	0	0.0289606	0.0288988	0.0144648	0.0764067	0.102405	0.0836045	0.169465	0.0593441	0.0879397	0.0965276	0	0	0	0	0	0	0	0	0	0	0	0	0	0	0	4.76241	9.16683	6.96462	0	0	0.00442553	0.0249548	0.00734508
4933401B06Rik	ENSMUSG00000055700	0	1	0	1	1	1	0	0	0	0	0	0	0	0	0	0	0	0	0	0	0	0	0	0	0	0	0	0	0	0	0	0	0	0	0	0	0	0	0	0	0
4933401H06Rik	ENSMUSG00000106306	0.142702	#DIV/0!	4.72388	0.00159855	1	0.00402462	0	0	0	0	0	0.21568	0.0722674	0	0	0	0	0.0479913	0	0.0764852	0	0	0	0	0.0127475	0.165278	0.082187	0.259191	0.263494	0.0860628	0	0.142702	0	0	0	0	0	0	0.0124924	0	0.00312309
4933401J01Rik	ENSMUSG00000102693	0	1	0	1	1	1	0	0	0	0	0	0	0	0	0	0	0	0	0	0	0	0	0	0	0	0	0	0	0	0	0	0	0	0	0	0	0	0	0	0	0
4933402C05Rik	ENSMUSG00000109197	0	1	0	1	1	1	0	0	0	0	0	0	0	0	0	0	0	0	0	0	0	0	0	0	0	0	0	0	0	0	0	0	0	0	0	0	0	0	0	0	0
4933402C06Rik	ENSMUSG00000102004	0	1	0	1	1	1	0	0	0	0	0	0	0	0	0	0	0	0	0	0	0	0	0	0	0	0	0	0	0	0	0	0	0	0	0	0	0	0	0	0	0
4933402D24Rik	ENSMUSG00000025961	0.297789	#DIV/0!	17.2272	1.18903e-08	0.000575967	5.77932e-08	0	0	0	0	0	0	0	0.16136	0.0545123	0	0.0565756	0.0454079	0	0	0	0	0	0	0	0.282514	0.0561938	0.118145	0.180159	0.117688	0.11966	0.145727	0	0.386203	0.209376	0.297789	0	0	0.00854142	0	0.00213536
4933402E13Rik	ENSMUSG00000045330	0.00198832	#DIV/0!	0.582707	0.741272	1	1	0	0	0	0	0	0	0	0	0	0	0	0	0	0	0	0	0	0	0	0	0	0	0	0	0	0	0	0	0	0	0	0	0	0	0
4933402J07Rik	ENSMUSG00000069971	0	1	0	1	1	1	0	0	0	0	0	0	0	0	0	0	0	0	0	0	0	0	0	0	0	0	0	0	0	0	0	0	0	0	0	0	0	0	0	0	0
4933402J10Rik	ENSMUSG00000106013	0	1	0	1	1	1	0	0	0	0	0	0	0	0	0	0	0	0	0	0	0	0	0	0	0	0	0	0	0	0	0	0	0	0	0	0	0	0	0	0	0
4933402N03Rik	ENSMUSG00000013668	0	1	0	1	1	1	0	0	0	0	0	0	0	0	0	0	0	0	0	0	0	0	0	0	0	0	0	0	0	0	0	0	0	0	0	0	0	0	0	0	0
4933402N22Rik	ENSMUSG00000067848	0	1	0	1	1	1	0	0	0	0	0	0	0	0	0	0	0	0	0	0	0	0	0	0	0	0	0	0	0	0	0	0	0	0	0	0	0	0	0	0	0
4933402P03Rik	ENSMUSG00000044084	0.0100395	#DIV/0!	0.870175	0.527729	1	0.942143	0	0	0	0	0	0	0	0	0	0	0	0	0	0	0	0	0	0	0	0	0.060237	0	0	0	0	0.0100395	0	0	0	0	0	0	0	0	0
4933403L11Rik	ENSMUSG00000103321	0	1	0	1	1	1	0	0	0	0	0	0	0	0	0	0	0	0	0	0	0	0	0	0	0	0	0	0	0	0	0	0	0	0	0	0	0	0	0	0	0
4933403O08Rik	ENSMUSG00000079460	0.00223363	#DIV/0!	0.582707	0.741272	1	1	0	0	0	0	0	0	0	0	0	0	0	0	0	0	0	0	0	0	0	0	0	0	0	0	0	0	0	0	0	0	0.017869	0	0	0	0.00446725
4933404I11Rik	ENSMUSG00000101153	0	1	0	1	1	1	0	0	0	0	0	0	0	0	0	0	0	0	0	0	0	0	0	0	0	0	0	0	0	0	0	0	0	0	0	0	0	0	0	0	0
4933404K08Rik	ENSMUSG00000085122	0	1	0	1	1	1	0	0	0	0	0	0	0	0	0	0	0	0	0	0	0	0	0	0	0	0	0	0	0	0	0	0	0	0	0	0	0	0	0	0	0
4933404O12Rik	ENSMUSG00000097908	-0.693516	-6.51145	8.32244	2.05417e-05	0.99504	6.74421e-05	0.550383	0.377762	0.248349	0.330425	0.37673	0.837223	0.695216	0.796603	0.989006	0.636124	0.775066	0.788206	0.966272	0.929421	0.920385	0.654343	0.634543	0.811123	0.819348	0.146446	0.145645	0.0218722	0.0444706	0.130726	0.265833	0.125832	0.0808473	0.285992	0.232572	0.259282	0.0695492	0.0611719	0.515497	0.597409	0.310907
4933405D12Rik	ENSMUSG00000097852	0.0694088	#DIV/0!	3.54808	0.0086251	1	0.0197495	0	0	0	0	0	0.0584286	0.117465	0	0	0	0	0.0293156	0	0	0	0	0	0	0	0	0	0	0	0	0	0	0.0370775	0	0	0	0	0.0785515	0.0609161	0.143123	0.0706477
4933405E24Rik	ENSMUSG00000086209	0	1	0	1	1	1	0	0	0	0	0	0	0	0	0	0	0	0	0	0	0	0	0	0	0	0	0	0	0	0	0	0	0	0	0	0	0	0	0	0	0
4933405L10Rik	ENSMUSG00000013158	0.094906	#DIV/0!	3.19918	0.0146071	1	0.0325768	0	0	0	0	0	0	0.0716712	0	0.0790699	0	0	0.0251235	0	0	0	0	0	0	0	0	0	0	0	0	0	0	0	0	0.189812	0.094906	0	0	0	0	0
4933405O20Rik	ENSMUSG00000084234	0	1	0	1	1	1	0	0	0	0	0	0	0	0	0	0	0	0	0	0	0	0	0	0	0	0	0	0	0	0	0	0	0	0	0	0	0	0	0	0	0
4933406C10Rik	ENSMUSG00000097494	-0.803774	-350.786	27.9261	3.31647e-11	1.6065e-06	2.33062e-10	0.140305	0.104726	0.382496	0.305344	0.233218	0.16819	0.236691	0.147227	0.223821	0.195946	0.309723	0.2136	0.072892	0.0357864	0.283508	0.120935	0.125652	0.0416419	0.113403	1.04397	0.615267	0.687207	1.06847	0.684549	0.736965	0.806072	0	0.343568	0.0179099	0.180739	0	0	0.00584501	0	0.00146125
4933406D12Rik	ENSMUSG00000085796	0	1	0	1	1	1	0	0	0	0	0	0	0	0	0	0	0	0	0	0	0	0	0	0	0	0	0	0	0	0	0	0	0	0	0	0	0	0	0	0	0
4933406F09Rik	ENSMUSG00000090585	0	1	0	1	1	1	0	0	0	0	0	0	0	0	0	0	0	0	0	0	0	0	0	0	0	0	0	0	0	0	0	0	0	0	0	0	0	0	0	0	0
4933406G16Rik	ENSMUSG00000086025	0	1	0	1	1	1	0	0	0	0	0	0	0	0	0	0	0	0	0	0	0	0	0	0	0	0	0	0	0	0	0	0	0	0	0	0	0	0	0	0	0
4933406I18Rik	ENSMUSG00000087475	0.139536	#DIV/0!	6.74633	0.000120833	1	0.000364795	0	0	0	0	0	0	0	0	0	0	0	0	0	0	0	0	0	0	0	0	0	0	0	0	0	0	0.232644	0.0822963	0	0.0411481	0	0	0.0637035	0.0256581	0.0223404
4933406J08Rik	ENSMUSG00000027229	0	1	0	1	1	1	0	0	0	0	0	0	0	0	0	0	0	0	0	0	0	0	0	0	0	0	0	0	0	0	0	0	0	0	0	0	0	0	0	0	0
4933406J10Rik	ENSMUSG00000086690	-0.422742	#DIV/0!	2.11374	0.0799794	1	0.163427	0.0935732	0.186253	0	0	0.0699565	0.0897362	0.090203	0	0.398059	0.104545	0.103281	0.130971	0	0.0954675	0.108045	0.215079	0	0.111088	0.0882801	0	0	0	0	0	0	0	0	0.211509	0	0.105755	0	0	0	0	0
4933406K04Rik	ENSMUSG00000085820	0	1	0	1	1	1	0	0	0	0	0	0	0	0	0	0	0	0	0	0	0	0	0	0	0	0	0	0	0	0	0	0	0	0	0	0	0	0	0	0	0
4933406L23Rik	ENSMUSG00000107793	0	1	0	1	1	1	0	0	0	0	0	0	0	0	0	0	0	0	0	0	0	0	0	0	0	0	0	0	0	0	0	0	0	0	0	0	0	0	0	0	0
4933406M09Rik	ENSMUSG00000050526	0	1	0	1	1	1	0	0	0	0	0	0	0	0	0	0	0	0	0	0	0	0	0	0	0	0	0	0	0	0	0	0	0	0	0	0	0	0	0	0	0
4933406P04Rik	ENSMUSG00000069713	-0.978596	-44.0747	5.54784	0.000533057	1	0.00150753	0.755542	1.10284	0.549264	0.548092	0.738934	1.11099	0.922551	1.26851	1.28563	1.8571	1.44548	1.31504	0.837382	0.719448	0.523435	0.69465	0.601455	1.01656	0.732155	0.499714	0.662641	0.46439	0.649137	0.578242	0.70552	0.593274	0.796969	0.303608	0	0.151804	0.0153819	0	0.0335737	0.0709936	0.0299873
4933407E24Rik	ENSMUSG00000073759	0	1	0	1	1	1	0	0	0	0	0	0	0	0	0	0	0	0	0	0	0	0	0	0	0	0	0	0	0	0	0	0	0	0	0	0	0	0	0	0	0
4933407I08Rik	ENSMUSG00000084959	-1.24941	#DIV/0!	2.27288	0.0620944	1	0.128871	0	0.13861	0	0	0.0346525	0.267128	0.201388	0.146146	0.148119	0.233409	0.307449	0.217273	0	0	0	0.0800315	0	0	0.0133386	1.45851	0.61075	1.12356	0.571107	0.479664	0.406419	0.775001	0	0	0	0	0	0	0	0	0
4933407K13Rik	ENSMUSG00000087396	-1.67895	-24.7656	60.0278	1.11022e-15	5.37792e-11	1.54538e-14	0.588411	0.432229	0.687477	0.533563	0.56042	1.62567	1.53959	1.5289	1.59423	1.70613	1.74735	1.62365	0.815185	0.857605	0.776473	0.724539	1.03719	0.748448	0.826574	0.63318	0.629717	0.678119	0.689378	0.820246	0.768582	0.703204	0.034103	1.2878	0.715336	1.00157	0.00427834	0	0.123731	0.138223	0.0665582
4933407L21Rik	ENSMUSG00000026224	0.00323384	#DIV/0!	0.582707	0.741272	1	1	0	0	0	0	0	0	0	0	0	0	0	0	0	0	0	0	0	0	0	0	0	0	0	0	0	0	0	0	0	0	0	0	0	0	0
4933408A14Rik	ENSMUSG00000106136	0.0931336	#DIV/0!	4.89474	0.00126601	1	0.00325386	0	0	0	0	0	0	0	0	0	0	0	0	0	0	0	0	0	0	0	0	0	0	0	0	0	0	0	0.186267	0	0.0931336	0	0	0	0	0
4933408B17Rik	ENSMUSG00000049357	0.274446	#DIV/0!	7.72985	3.91202e-05	1	0.000124465	0.0740435	0.22107	0	0.120855	0.103992	0.142015	0.249818	0.23309	0.15749	0.206814	0.122588	0.185303	0	0	0	0	0	0	0	0	0	0	0	0	0	0	0	0.529989	0.0189032	0.274446	0	0	0.0370152	0.0173935	0.0136022
4933408J17Rik	ENSMUSG00000097407	0.192674	8.08916	0.832239	0.554273	1	0.986914	0.145418	0	0.158575	0.105491	0.102371	0.0929704	0.046727	0	0.0515507	0.108313	0.0535018	0.0588439	0.0503657	0.0989083	0	0.111416	0	0	0.0434482	0	0.106282	0	0.0567904	0	0	0.0271787	0	0.073044	0	0.036522	0.177633	0	0.0323095	0.0227734	0.0581789
4933408N05Rik	ENSMUSG00000084848	0.355472	#DIV/0!	6.26071	0.00021712	1	0.000639661	0	0	0	0	0	0	0	0	0	0	0	0	0	0	0	0	0	0	0	0	0	0	0	0	0	0	0	0.0428626	0.668081	0.355472	0	0	0.00947968	0	0.00236992
4933409D19Rik	ENSMUSG00000104366	0	1	0	1	1	1	0	0	0	0	0	0	0	0	0	0	0	0	0	0	0	0	0	0	0	0	0	0	0	0	0	0	0	0	0	0	0	0	0	0	0
4933409G03Rik	ENSMUSG00000053896	0.00388545	#DIV/0!	0.582707	0.741272	1	1	0	0	0	0	0	0	0	0	0	0	0	0	0	0	0	0	0	0	0	0	0	0	0	0	0	0	0	0	0	0	0	0	0	0.0310836	0.00777089
4933411E06Rik	ENSMUSG00000099608	-0.025364	#DIV/0!	1.52959	0.201408	1	0.389968	0	0	0	0	0	0	0	0	0	0	0	0	0	0	0	0	0	0	0	0	0	0	0	0	0	0	0	0.0454752	0	0.0227376	0.0184315	0	0.0100575	0.0283562	0.0142113
4933411G06Rik	ENSMUSG00000062224	0.04502	#DIV/0!	4.89474	0.00126601	1	0.00325386	0	0	0	0	0	0	0	0	0	0	0	0	0	0	0	0	0	0	0	0	0	0	0	0	0	0	0	0	0.09004	0.04502	0	0	0	0	0
4933411K16Rik	ENSMUSG00000090369	0.314686	#DIV/0!	4.14555	0.00359859	1	0.00862651	0	0	0	0	0	0	0	0	0	0	0	0	0	0	0	0	0	0	0	0	0	0	0	0	0	0	0	0.196795	0	0.0983977	0	0	0.457003	0.276103	0.183277
4933411O13Rik	ENSMUSG00000045178	0.269184	#DIV/0!	42.1946	1.41664e-13	6.86223e-09	1.43202e-12	0	0	0	0	0	0	0	0	0	0	0	0	0	0	0	0	0	0	0	0	0	0	0	0	0	0	0	0.177502	0.360866	0.269184	0	0	0	0	0
4933412A08Rik	ENSMUSG00000043623	-1.49293	#DIV/0!	2.84588	0.0251844	1	0.0546907	1.67742	0.133553	1.17067	0.0730109	0.763664	1.99471	0.258721	1.90099	1.85529	0.824609	1.25899	1.34888	0.557735	2.60129	0.774738	2.15912	0.480716	0.238968	1.13543	0.369814	1.83896	1.70118	1.96525	3.00406	0.0783181	1.49293	0.326657	0	0	0	0.225392	0.043253	0.0782656	0.09457	0.11037
4933412E24Rik	ENSMUSG00000071749	0	1	0	1	1	1	0	0	0	0	0	0	0	0	0	0	0	0	0	0	0	0	0	0	0	0	0	0	0	0	0	0	0	0	0	0	0	0	0	0	0
4933412L11Rik	ENSMUSG00000108227	0	1	0	1	1	1	0	0	0	0	0	0	0	0	0	0	0	0	0	0	0	0	0	0	0	0	0	0	0	0	0	0	0	0	0	0	0	0	0	0	0
4933413C19Rik	ENSMUSG00000089952	0.00416219	#DIV/0!	1.32158	0.277204	1	0.524338	0	0	0	0	0	0	0	0	0	0	0	0	0	0	0	0	0	0	0	0	0	0	0	0	0	0	0	0	0	0	0	0	0	0.019096	0.004774
4933413G19Rik	ENSMUSG00000079304	-0.437669	#DIV/0!	7.65189	4.26615e-05	1	0.0001352	0.336414	0.191319	0.0524071	0.522952	0.275773	0	0	0	0	0	0	0	0	0	0	0	0	0	0	0	0	0.0553862	0.0563057	0	0	0.0186153	0	0	0	0	0	0	0	0	0
4933413J09Rik	ENSMUSG00000021874	0.226902	#DIV/0!	5.65568	0.000463937	1	0.00131985	0.0558886	0	0	0.0202716	0.01904	0.0535968	0	0.0977432	0.0594373	0	0	0.0351295	0	0	0	0	0	0	0	0	0	0	0	0	0	0	0	0.168438	0.285366	0.226902	0	0	0.00620873	0.0087525	0.00374031
4933413L06Rik	ENSMUSG00000079048	3.52626	#DIV/0!	74.3531	0	0	0	0	0	0	0	0	0	0	0	0	0	0	0	0	0	0	0	0	0	0	0	0	0	0	0	0	0	0	4.43061	2.62192	3.52626	0	0	0	0	0
4933414I15Rik	ENSMUSG00000072983	0	1	0	1	1	1	0	0	0	0	0	0	0	0	0	0	0	0	0	0	0	0	0	0	0	0	0	0	0	0	0	0	0	0	0	0	0	0	0	0	0
4933415A04Rik	ENSMUSG00000045877	-2.15046	-1111.57	3.19325	0.01474	1	0.032846	0.0448537	0	0.0978231	0.0488072	0.047871	0.0430144	0.0864763	0	0	0	0	0.0215818	0.0466052	0.0457617	0.103581	0.103097	0.107118	0.0532495	0.0765688	0.395548	0.688423	0.361844	0.420401	0.25746	0.471195	0.432479	0	2.12909	2.17571	2.1524	0	0	0.00747428	0	0.00186857
4933415F23Rik	ENSMUSG00000073730	0.065596	#DIV/0!	0.80785	0.571709	1	1	0	0	0	0	0	0	0	0	0	0	0	0	0	0	0	0	0	0	0	0	0	0	0	0	0	0	0	0	0	0	0	0	0	0	0
4933415J04Rik	ENSMUSG00000105735	-0.0471094	#DIV/0!	3.50204	0.00923982	1	0.0210803	0.0692629	0.137864	0.0755291	0	0.070664	0	0	0	0	0	0	0	0	0	0	0	0	0	0	0	0	0	0	0	0	0	0	0	0	0	0	0	0.0115418	0	0.00288544
4933416C03Rik	ENSMUSG00000074734	0.0102064	#DIV/0!	4.89474	0.00126601	1	0.00325386	0	0	0	0	0	0	0	0	0	0	0	0	0	0	0	0	0	0	0	0	0	0	0	0	0	0	0	0	0.0204128	0.0102064	0	0	0	0	0
4933416E03Rik	ENSMUSG00000085198	0	1	0	1	1	1	0	0	0	0	0	0	0	0	0	0	0	0	0	0	0	0	0	0	0	0	0	0	0	0	0	0	0	0	0	0	0	0	0	0	0
4933416E14Rik	ENSMUSG00000086996	0	1	0	1	1	1	0	0	0	0	0	0	0	0	0	0	0	0	0	0	0	0	0	0	0	0	0	0	0	0	0	0	0	0	0	0	0	0	0	0	0
4933416I08Rik	ENSMUSG00000071763	0.537559	#DIV/0!	23.0299	3.73428e-10	1.80889e-05	2.24149e-09	0	0	0	0	0	0	0	0	0	0	0	0	0	0	0	0	0	0	0	0	0	0	0	0	0	0	0	0.289734	0.785385	0.537559	0	0	0	0	0
4933416M07Rik	ENSMUSG00000097262	0.00300798	#DIV/0!	0.582707	0.741272	1	1	0	0	0	0	0	0	0	0	0	0	0	0	0	0	0	0	0	0	0	0	0	0	0	0	0	0	0	0	0	0	0	0	0.0240638	0	0.00601595
4933417A18Rik	ENSMUSG00000021415	0	1	0	1	1	1	0	0	0	0	0	0	0	0	0	0	0	0	0	0	0	0	0	0	0	0	0	0	0	0	0	0	0	0	0	0	0	0	0	0	0
4933417C20Rik	ENSMUSG00000103006	-1.71138	#DIV/0!	22.4618	5.07585e-10	2.45874e-05	2.99263e-09	1.05787	0.574262	0.576786	0.575555	0.696117	1.84452	2.364	2.32103	2.35235	1.34308	1.75143	1.99607	0.349738	0.490583	0.444172	0.276309	0.574175	0.62794	0.460486	0	0	0	0	0	0	0	0.585246	0	0	0	0	0	0.0641017	0.0225912	0.0216732
4933417D19Rik	ENSMUSG00000097637	-0.334482	#DIV/0!	4.31931	0.00280991	1	0.00682438	0.146641	0.656734	0.399769	0.478699	0.420461	0.210942	0.0706798	0.538566	0.0779761	0.327672	0.566492	0.298721	0.228551	0.448829	0.338641	0.0842642	0.0875511	0.261135	0.241495	0	0	0	0	0	0	0	0.401577	0.165731	0.112312	0.139021	0.0223908	0	0.146615	0.310026	0.119758
4933417E11Rik	ENSMUSG00000101848	0	1	0	1	1	1	0	0	0	0	0	0	0	0	0	0	0	0	0	0	0	0	0	0	0	0	0	0	0	0	0	0	0	0	0	0	0	0	0	0	0
4933417G07Rik	ENSMUSG00000106572	0	1	0	1	1	1	0	0	0	0	0	0	0	0	0	0	0	0	0	0	0	0	0	0	0	0	0	0	0	0	0	0	0	0	0	0	0	0	0	0	0
4933417O13Rik	ENSMUSG00000101360	0	1	0	1	1	1	0	0	0	0	0	0	0	0	0	0	0	0	0	0	0	0	0	0	0	0	0	0	0	0	0	0	0	0	0	0	0	0	0	0	0
4933421A08Rik	ENSMUSG00000086443	0.058158	#DIV/0!	2.19824	0.069918	1	0.144206	0	0	0	0	0	0	0	0	0	0	0	0	0	0	0	0	0	0	0	0	0	0	0	0	0	0	0	0	0.0280894	0.0140447	0	0	0.0733373	0.0516921	0.0312574
4933421I07Rik	ENSMUSG00000030463	-0.0245578	#DIV/0!	1.9253	0.107941	1	0.21648	0.0953555	0	0.0519912	0	0.0368367	0	0	0	0	0	0	0	0	0	0	0	0	0	0	0	0	0	0	0	0	0	0	0	0	0	0	0	0	0	0
4933421O10Rik	ENSMUSG00000085037	-0.833239	-4.82426	4.84388	0.00135661	1	0.00346248	0.983796	1.07234	1.22606	0.994045	1.06906	1.07823	0.948362	1.00775	1.14591	0.994472	1.11172	1.04774	0.949197	1.24269	0.89253	1.10371	0.895038	1.22356	1.05112	0.671337	0.564947	0.539897	0.740961	0.591589	0.902257	0.668498	0.270838	0.811839	0.334882	0.57336	0	0	0.304454	0.451201	0.188914
4933423L19Rik	ENSMUSG00000108821	0	1	0	1	1	1	0	0	0	0	0	0	0	0	0	0	0	0	0	0	0	0	0	0	0	0	0	0	0	0	0	0	0	0	0	0	0	0	0	0	0
4933423P22Rik	ENSMUSG00000085471	0.151933	#DIV/0!	4.51403	0.00213739	1	0.00527381	0	0	0	0	0	0	0	0	0	0	0	0	0.0169129	0.0166068	0	0	0.0194365	0	0.00882603	0	0	0	0	0	0.0189995	0.00316658	0	0.220755	0.0831114	0.151933	0	0	0.0162744	0.0152947	0.00789228
4933424G06Rik	ENSMUSG00000102416	-0.262842	#DIV/0!	5.90954	0.000335999	1	0.000970415	0.0599541	0.119336	0.0653781	0.0652386	0.0774766	0	0.0577947	0	0	0.0669842	0.0661742	0.0318255	0.0622953	0.0611678	0	0.0689027	0.143181	0.0711764	0.0677872	0.396535	0.0657277	0.414567	0.42145	0.0688273	0.209943	0.262842	0	0.18069	0	0.0903452	0	0	0	0	0
4933424H11Rik	ENSMUSG00000105527	0	1	0	1	1	1	0	0	0	0	0	0	0	0	0	0	0	0	0	0	0	0	0	0	0	0	0	0	0	0	0	0	0	0	0	0	0	0	0	0	0
4933424L21Rik	ENSMUSG00000085719	0.00316522	#DIV/0!	0.582707	0.741272	1	1	0	0	0	0	0	0	0	0	0	0	0	0	0	0	0	0	0	0	0	0	0	0	0	0	0	0	0	0	0	0	0	0	0.0253218	0	0.00633045
4933424M12Rik	ENSMUSG00000087289	-2.1545	#DIV/0!	180.306	0	0	0	1.59935	1.67549	1.65226	1.46554	1.59816	2.05848	2.3532	2.29657	1.65615	2.3982	1.99756	2.12669	0	0	0	0	0	0	0	0	0	0	0	0	0	0	0	0	0	0	0	0	0	0	0
4933424N20Rik	ENSMUSG00000106766	0	1	0	1	1	1	0	0	0	0	0	0	0	0	0	0	0	0	0	0	0	0	0	0	0	0	0	0	0	0	0	0	0	0	0	0	0	0	0	0	0
4933425D22Rik	ENSMUSG00000107164	0	1	0	1	1	1	0	0	0	0	0	0	0	0	0	0	0	0	0	0	0	0	0	0	0	0	0	0	0	0	0	0	0	0	0	0	0	0	0	0	0
4933425L06Rik	ENSMUSG00000021718	-0.0220572	#DIV/0!	1.68521	0.157859	1	0.309544	0	0	0	0	0	0	0	0	0	0	0	0	0	0	0	0	0	0	0	0	0	0	0	0	0	0	0	0	0	0	0	0	0	0	0
4933425M03Rik	ENSMUSG00000106508	-3.11081	#DIV/0!	34.0664	2.50011e-12	1.21105e-07	2.08802e-11	0.875431	1.394	1.52741	1.20662	1.25086	3.4141	3.0943	3.91945	3.662	3.78192	3.54293	3.56912	1.63731	1.78631	2.15642	2.34756	1.74223	1.66287	1.88878	2.18736	1.85549	1.47972	1.57266	2.00999	1.08996	1.6992	0	0	0	0	0	0	0.0194505	0.0548391	0.0185724
4933426K07Rik	ENSMUSG00000086933	1.33916	#DIV/0!	6.49738	0.000162766	1	0.000484985	0	0	0	0	0	0	0	0	0	0	0	0	0	0	0	0	0	0	0	0	0	0	0	0	0	0	0	2.49999	0.178335	1.33916	0	0	0.0194003	0.0273487	0.0116873
4933427D06Rik	ENSMUSG00000055403	0	1	0	1	1	1	0	0	0	0	0	0	0	0	0	0	0	0	0	0	0	0	0	0	0	0	0	0	0	0	0	0	0	0	0	0	0	0	0	0	0
4933427D14Rik	ENSMUSG00000020807	-2.56724	-16.2403	57.3426	1.9984e-15	9.68026e-11	2.66821e-14	2.45168	2.5659	2.20778	2.06537	2.32268	2.88205	2.80555	3.20334	3.06153	2.96889	2.98537	2.98446	1.85715	1.33941	1.47935	1.52696	1.4732	1.37079	1.50781	2.16204	1.75139	1.60413	1.63076	1.67056	1.82779	1.77445	0.856687	1.00108	1.71217	1.35662	0.0434728	0.0305892	0.279389	0.29725	0.162675
4933427E11Rik	ENSMUSG00000044276	0.315504	#DIV/0!	4.82666	0.00138882	1	0.00353852	0.148453	0.147744	0.161884	0.161538	0.154905	0	0	0	0	0	0	0	0	0	0	0	0	0	0	0	0	0	0	0	0	0	0	0	0	0	0	0	0.0618444	0.034873	0.0241793
4933427E13Rik	ENSMUSG00000033015	0	1	0	1	1	1	0	0	0	0	0	0	0	0	0	0	0	0	0	0	0	0	0	0	0	0	0	0	0	0	0	0	0	0	0	0	0	0	0	0	0
4933427G17Rik	ENSMUSG00000030877	0.192142	#DIV/0!	12.4955	4.03847e-07	0.0195623	1.59771e-06	0	0	0	0	0	0.0452677	0	0.0495321	0.100401	0.105476	0.156301	0.0761631	0.14714	0.288953	0.272518	0.162746	0.225459	0.0560388	0.192142	0	0	0.0543998	0	0	0	0.00906663	0.172355	0	0	0	0	0	0	0	0
4933427G23Rik	ENSMUSG00000086697	0.460446	5.90568	1.53644	0.199275	1	0.386022	0.286635	0.285266	0.234425	0.077975	0.221076	0.0687204	0	0.112791	0.0762089	0.120092	0.158187	0.0893332	0.111686	0.182774	0.165483	0.370595	0.256701	0.340288	0.237921	0.0789916	0.235679	0.0412919	0.0419774	0.123397	0.0418216	0.0938597	0	0.998844	0.109766	0.554305	0.547083	0	0.0059705	0.0168333	0.142472
4933427I04Rik	ENSMUSG00000073761	-0.163914	#DIV/0!	6.24736	0.00022071	1	0.000649762	0	0.0821628	0	0	0.0205407	0.0791717	0.119375	0.0866301	0.219498	0.276712	0.136683	0.153012	0.128671	0.0421142	0.0476625	0.189759	0.19716	0.0490051	0.109062	0.0455025	0.0452537	0	0	0.0947755	0	0.0309219	0	0.124406	0.0843068	0.104356	0	0	0.013757	0	0.00343926
4933427I22Rik	ENSMUSG00000085928	0	1	0	1	1	1	0	0	0	0	0	0	0	0	0	0	0	0	0	0	0	0	0	0	0	0	0	0	0	0	0	0	0	0	0	0	0	0	0	0	0
4933427J07Rik	ENSMUSG00000087267	0.621503	#DIV/0!	2.05932	0.0872171	1	0.177267	0	0	0	0	0	0.112741	0.0566637	0.0616808	0.125026	0.0656733	0.194638	0.102737	0	0	0	0	0	0	0	0.0647958	0	0.0677424	0.0688671	0	0	0.0335676	0	1.06293	0.18008	0.621503	0	0	0.00979506	0	0.00244876
4933428C19Rik	ENSMUSG00000086355	0.988112	#DIV/0!	72.4153	1.11022e-16	5.37792e-12	1.77959e-15	0	0	0	0	0	0	0	0	0	0	0	0	0	0	0	0	0	0	0	0	0	0	0	0	0	0	0	1.24501	0.731217	0.988112	0	0	0	0	0
4933428G20Rik	ENSMUSG00000047988	4.41877	#DIV/0!	2347.07	0	0	0	0	0	0	0	0	0	0	0	0	0	0	0	0.0657051	0.129032	0.146031	0.0726742	0.226527	0	0.106662	0.139413	0.138651	0	0	0.0725947	0.221434	0.0953488	0	4.47865	4.35888	4.41877	0	0	0.0526871	0	0.0131718
4933428M09Rik	ENSMUSG00000042525	0	1	0	1	1	1	0	0	0	0	0	0	0	0	0	0	0	0	0	0	0	0	0	0	0	0	0	0	0	0	0	0	0	0	0	0	0	0	0	0	0
4933428P19Rik	ENSMUSG00000105203	0.0676888	#DIV/0!	1.92743	0.107577	1	0.215884	0.0654876	0.13035	0	0.0712599	0.0667743	0.125605	0.189387	0.0687186	0	0	0	0.0639517	0	0.0668134	0	0	0	0	0.0111356	0	0	0	0	0	0	0	0.0797058	0	0	0	0	0	0	0	0
4933429H19Rik	ENSMUSG00000097786	-0.667471	#DIV/0!	10.5796	2.17889e-06	0.105546	7.92741e-06	0.271691	0.811182	0.493786	0.394185	0.492711	0.955352	0.785718	0.950319	0.577885	1.01183	0.699717	0.830137	0.564602	0.554383	0.627421	0.520406	0.865128	0.430063	0.593667	0.0998311	0.19857	0.208742	0.318311	0.207935	0.634259	0.277941	0	0	0	0	0	0	0.0754564	0	0.0188641
4933430H06Rik	ENSMUSG00000107172	0	1	0	1	1	1	0	0	0	0	0	0	0	0	0	0	0	0	0	0	0	0	0	0	0	0	0	0	0	0	0	0	0	0	0	0	0	0	0	0	0
4933430H16Rik	ENSMUSG00000109106	0	1	0	1	1	1	0	0	0	0	0	0	0	0	0	0	0	0	0	0	0	0	0	0	0	0	0	0	0	0	0	0	0	0	0	0	0	0	0	0	0
4933430I17Rik	ENSMUSG00000058046	-0.773794	-43.7476	8.29255	2.12073e-05	1	6.94814e-05	0	0	0	0.109987	0.0274968	0	0.0487187	0	0	0	0	0.00811978	0.0525125	0.0515621	0.11671	0.116165	0	0	0.0561583	0.111421	0	0.232976	0.177633	0.116038	0.235965	0.145672	0.123023	0.723496	0.541907	0.632701	0	0	0.0168433	0.0474883	0.0160829
4933430L12Rik	ENSMUSG00000108523	0.0609463	#DIV/0!	0.609551	0.720745	1	1	0	0	0	0	0	0.14475	0	0.158386	0	0	0.0832997	0.0644061	0	0	0	0.173469	0	0	0.0289114	0	0	0.0869758	0.17684	0.0866394	0	0.0584091	0.0918553	0	0	0	0	0	0.0125761	0.212743	0.0563297
4933430M04Rik	ENSMUSG00000086892	0	1	0	1	1	1	0	0	0	0	0	0	0	0	0	0	0	0	0	0	0	0	0	0	0	0	0	0	0	0	0	0	0	0	0	0	0	0	0	0	0
4933430N04Rik	ENSMUSG00000108848	0	1	0	1	1	1	0	0	0	0	0	0	0	0	0	0	0	0	0	0	0	0	0	0	0	0	0	0	0	0	0	0	0	0	0	0	0	0	0	0	0
4933431C10Rik	ENSMUSG00000108923	0	1	0	1	1	1	0	0	0	0	0	0	0	0	0	0	0	0	0	0	0	0	0	0	0	0	0	0	0	0	0	0	0	0	0	0	0	0	0	0	0
4933431E20Rik	ENSMUSG00000086968	-2.80671	-14.2025	44.0746	7.81597e-14	3.78606e-09	8.22698e-13	1.25503	1.40681	1.25332	1.6244	1.38489	0.684132	0.71316	0.568366	0.604135	0.619915	0.758234	0.65799	1.46876	1.4287	1.20506	1.18425	1.49861	1.17627	1.32694	1.26695	1.31796	1.56817	1.5942	1.28911	1.31072	1.39118	0.811992	3.79237	2.24622	3.0193	0.0242061	0.0510971	0.396254	0.266888	0.184611
4933431G14Rik	ENSMUSG00000108709	2.23151	#DIV/0!	5.731	0.000421324	1	0.00120357	0.431669	0	0.117681	0	0.137338	0.206984	0.208061	0.226483	0.11477	0	0.297784	0.17568	0	0	0	0	0	0	0	0	0	0	0	0	0	0	0	4.1875	0.275512	2.23151	0	0	0.0899151	0.0507016	0.0351542
4933431K14Rik	ENSMUSG00000103715	-2.9296	-9.9707	9.8752	4.24663e-06	0.205707	1.49703e-05	3.53246	2.85227	2.5438	4.06139	3.24748	2.81235	4.62597	5.31532	3.75675	3.42541	3.31042	3.87437	0.831034	1.83598	0.923497	1.68516	1.51213	1.42427	1.36868	2.57146	2.04592	2.76521	2.65495	2.678	2.72289	2.57307	0	0.853702	0	0.426851	0.0203538	0	0.466468	0.876777	0.3409
4933431K23Rik	ENSMUSG00000086451	0.0320137	#DIV/0!	13.9442	1.25924e-07	0.00609975	5.31523e-07	0	0	0	0	0	0	0	0	0	0	0	0	0	0	0	0	0	0	0	0	0.0185102	0	0	0	0	0.00308503	0	0.0381644	0.0258631	0.0320137	0.00515613	0	0	0	0.00128903
4933431M02Rik	ENSMUSG00000107496	0.23625	#DIV/0!	9.08371	9.30428e-06	0.450699	3.16836e-05	0	0	0	0	0	0.482771	0.242641	0.198094	0.267689	0.351527	0.347276	0.314999	0	0	0	0	0	0	0	0	0	0	0	0	0	0	0	0	0	0	0	0	0	0	0
4933432K03Rik	ENSMUSG00000108811	0	1	0	1	1	1	0	0	0	0	0	0	0	0	0	0	0	0	0	0	0	0	0	0	0	0	0	0	0	0	0	0	0	0	0	0	0	0	0	0	0
4933433F19Rik	ENSMUSG00000097044	0	1	0	1	1	1	0	0	0	0	0	0	0	0	0	0	0	0	0	0	0	0	0	0	0	0	0	0	0	0	0	0	0	0	0	0	0	0	0	0	0
4933433G15Rik	ENSMUSG00000097021	0.556467	#DIV/0!	4.69631	0.00166033	1	0.00416739	0	0	0	0	0	0.0476121	0.0957195	0	0	0	0.0547988	0.0330217	0	0	0	0	0	0	0	0	0	0	0	0	0	0	0	0.14963	0.963304	0.556467	0	0	0.0165464	0.0233255	0.00996797
4933434E20Rik	ENSMUSG00000027942	-17.8535	-10.8861	50.5689	1.17684e-14	5.7006e-10	1.40755e-13	15.5509	15.8314	15.4031	15.9448	15.6826	16.6223	16.238	15.6948	17.2123	15.4718	16.3338	16.2622	16.8029	15.9331	16.0659	15.3536	15.8579	16.3931	16.0677	20.3437	18.9444	21.3145	20.2609	18.1707	18.9221	19.6594	7.57572	1.89977	1.71208	1.80592	0.278166	0.229768	3.88484	3.02665	1.85486
4933434M16Rik	ENSMUSG00000020624	0	1	0	1	1	1	0	0	0	0	0	0	0	0	0	0	0	0	0	0	0	0	0	0	0	0	0	0	0	0	0	0	0	0	0	0	0	0	0	0	0
4933435F18Rik	ENSMUSG00000086978	0	1	0	1	1	1	0	0	0	0	0	0	0	0	0	0	0	0	0	0	0	0	0	0	0	0	0	0	0	0	0	0	0	0	0	0	0	0	0	0	0
4933435G04Rik	ENSMUSG00000108345	0	1	0	1	1	1	0	0	0	0	0	0	0	0	0	0	0	0	0	0	0	0	0	0	0	0	0	0	0	0	0	0	0	0	0	0	0	0	0	0	0
4933436E23Rik	ENSMUSG00000103844	0	1	0	1	1	1	0	0	0	0	0	0	0	0	0	0	0	0	0	0	0	0	0	0	0	0	0	0	0	0	0	0	0	0	0	0	0	0	0	0	0
4933436F18Rik	ENSMUSG00000104380	0	1	0	1	1	1	0	0	0	0	0	0	0	0	0	0	0	0	0	0	0	0	0	0	0	0	0	0	0	0	0	0	0	0	0	0	0	0	0	0	0
4933436H12Rik	ENSMUSG00000108924	0.021033	#DIV/0!	4.89474	0.00126601	1	0.00325386	0	0	0	0	0	0	0	0	0	0	0	0	0	0	0	0	0	0	0	0	0	0	0	0	0	0	0	0.0420659	0	0.021033	0	0	0	0	0
4933436I01Rik	ENSMUSG00000025288	0	1	0	1	1	1	0	0	0	0	0	0	0	0	0	0	0	0	0	0	0	0	0	0	0	0	0	0	0	0	0	0	0	0	0	0	0	0	0	0	0
4933436I20Rik	ENSMUSG00000100580	0.0530317	#DIV/0!	2.78884	0.0275259	1	0.0595114	0	0	0	0	0	0	0	0	0	0	0	0	0	0	0	0	0	0	0	0	0	0	0	0	0	0	0	0	0.0428802	0.0214401	0	0	0.0839654	0.17755	0.0653789
4933437G19Rik	ENSMUSG00000104719	-0.263179	-16.0135	7.17659	7.30862e-05	1	0.000225972	0.229485	0.0761296	0.333662	0.416187	0.263866	0.146716	0.0737398	0.0802689	0.162704	0.0854645	0.0844311	0.105554	0.079482	0.0780435	0.264976	0	0.0913415	0.0908134	0.100776	0	0	0.0881572	0	0.0878162	0	0.0293289	0	0.0576353	0.468697	0.263166	0	0	0	0.0718775	0.0179694
4933438A12Rik	ENSMUSG00000086160	0	1	0	1	1	1	0	0	0	0	0	0	0	0	0	0	0	0	0	0	0	0	0	0	0	0	0	0	0	0	0	0	0	0	0	0	0	0	0	0	0
4933438B17Rik	ENSMUSG00000105490	0.065849	#DIV/0!	4.89474	0.00126601	1	0.00325386	0	0	0	0	0	0	0	0	0	0	0	0	0	0	0	0	0	0	0	0	0	0	0	0	0	0	0	0	0	0	0	0	0	0	0
4933438K21Rik	ENSMUSG00000093617	-0.366945	#DIV/0!	14.8034	6.55685e-08	0.00317614	2.87166e-07	0.106451	0	0	0	0.0266128	0.357302	0.205234	0.335109	0.169816	0.475734	0.293738	0.306156	0	0.0543031	0	0	0	0	0.00905052	0	0	0	0	0	0	0	0	0	0	0	0	0	0	0.0250064	0.0062516
4933439C10Rik	ENSMUSG00000072893	-2.9376	-17.6706	47.5359	2.76446e-14	1.3391e-09	3.12072e-13	1.81313	1.90028	2.23962	1.93802	1.97277	2.30812	1.93344	2.62658	2.64495	2.06159	2.8159	2.39843	2.5008	2.9139	2.22323	2.21284	2.77814	2.66683	2.54929	0.813617	0.773986	0.924583	0.657953	0.552604	0.561866	0.714101	1.41586	3.15535	3.07228	3.11381	0.00489998	0	0.29144	0.293999	0.147585
4933439J24Rik	ENSMUSG00000107322	0	1	0	1	1	1	0	0	0	0	0	0	0	0	0	0	0	0	0	0	0	0	0	0	0	0	0	0	0	0	0	0	0	0	0	0	0	0	0	0	0
4933439K11Rik	ENSMUSG00000085184	0.103195	11.1213	7.37537	5.82283e-05	1	0.000181996	0.0611751	0	0	0	0.0152938	0.0879999	0.0589718	0	0	0	0	0.0244953	0.127128	0.156034	0.0353182	0.070306	0.182621	0.108939	0.113391	0	0	0	0.0716723	0	0	0.0119454	0.0372285	0.0460926	0	0.0230463	0	0	0.010194	0.0574824	0.0169191
4933439N06Rik	ENSMUSG00000107830	0	1	0	1	1	1	0	0	0	0	0	0	0	0	0	0	0	0	0	0	0	0	0	0	0	0	0	0	0	0	0	0	0	0	0	0	0	0	0	0	0
4933440J02Rik	ENSMUSG00000097082	0.034479	#DIV/0!	1.75361	0.141712	1	0.279535	0	0	0	0	0	0	0	0	0	0	0	0	0	0	0	0	0	0	0	0	0	0	0	0	0	0	0	0	0	0	0	0	0.0131257	0.111021	0.0310366
4933440M02Rik	ENSMUSG00000045928	0.572707	#DIV/0!	4.89474	0.00126601	1	0.00325386	0	0	0	0	0	0	0	0	0	0	0	0	0	0	0	0	0	0	0	0	0	0	0	0	0	0	0	1.14541	0	0.572707	0	0	0	0	0
4933440N22Rik	ENSMUSG00000042087	0	1	0	1	1	1	0	0	0	0	0	0	0	0	0	0	0	0	0	0	0	0	0	0	0	0	0	0	0	0	0	0	0	0	0	0	0	0	0	0	0
5031410I06Rik	ENSMUSG00000051940	-8.83813	#DIV/0!	8.79723	1.24786e-05	0.604462	4.19183e-05	0.270784	0.269491	0.229664	0.0327391	0.20067	0.519361	0.58007	0.694574	0.735944	0.705917	1.39476	0.771771	1.96951	3.2231	3.02241	3.52694	2.40709	2.21457	2.72727	0.829148	5.93722	6.172	7.33197	5.59549	4.35475	5.03676	16.0393	0.090677	0	0.0453385	0	0	0	0	0
5031414D18Rik	ENSMUSG00000034959	1.78448	#DIV/0!	26.0246	8.12613e-11	3.9363e-06	5.37599e-10	0	0	0	0	0	0.13039	0.131068	0.21401	0.144599	0.189885	0.0375179	0.141245	0	0	0	0	0	0.0403539	0.00672565	0	0	0	0	0	0	0	1.05497	0	0.173559	0.0867794	0.0103803	0.021912	0.0906274	0.143728	0.0666619
5031415H12Rik	ENSMUSG00000097282	3.17443	#DIV/0!	4.72732	0.00159102	1	0.00400754	0	0	0	0	0	0	0	0	0	0	0	0	0.0754775	0.222334	0.293564	0.208708	0.0867395	0.0862379	0.162177	0.120111	0.199091	0.209289	0.127658	0.0833917	0	0.123257	0	6.34885	0	3.17443	0	0	0.00605233	0	0.00151308
5031425E22Rik	ENSMUSG00000073147	-1.76891	-11.6135	11.6687	8.17834e-07	0.0396159	3.12675e-06	1.15486	1.27705	0.944503	1.36137	1.18444	1.04597	1.05142	1.27916	1.15995	0.716819	0.920596	1.02899	0.366653	0.196373	0.51857	0.405542	0.383056	0.609345	0.413256	0.671879	0.492361	0.850313	0.864431	0.626061	0.748888	0.708989	1.17133	0.386725	0.114658	0.250691	0.0195929	0.0413591	0.315391	0.226072	0.150604
5031425F14Rik	ENSMUSG00000085129	0.0800281	#DIV/0!	9.76387	4.73115e-06	0.229177	1.66022e-05	0	0	0.0468367	0	0.0117092	0	0	0	0	0	0	0	0	0	0	0	0	0	0	0	0	0	0	0	0	0	0	0	0	0	0.0262329	0.0553754	0.0930437	0.141254	0.0789765
5031434C07Rik	ENSMUSG00000044574	0.0117302	#DIV/0!	4.89474	0.00126601	1	0.00325386	0	0	0	0	0	0	0	0	0	0	0	0	0	0	0	0	0	0	0	0	0	0	0	0	0	0	0	0.0234604	0	0.0117302	0	0	0	0	0
5031434O11Rik	ENSMUSG00000097885	-1.5017	-108.87	5.45882	0.000598307	1	0.00168304	0.193216	0.14422	0.237033	0.183965	0.189608	0.277939	0.419078	0.253435	0.51371	0.350792	0.479838	0.382465	0.577187	0.566741	0.474083	0.638407	0.547951	0.71682	0.586865	0.745456	1.08559	0.584517	0.622517	0.776341	0.761162	0.762597	0.0440935	0.145579	2.88567	1.51563	0	0	0.0241477	0.011347	0.00887368
5031439G07Rik	ENSMUSG00000036046	-13.5156	-11.0603	110.619	0	0	0	5.5733	5.19184	4.70649	5.32944	5.20027	3.64415	3.66311	3.67239	3.54234	3.22872	3.49	3.54012	15.8714	15.5076	14.5497	14.4493	14.2959	14.4806	14.8591	13.1457	12.9812	12.4567	12.3118	12.8501	12.7041	12.7416	3.73996	1.2018	1.48514	1.34347	0.455582	0.0725808	3.95408	2.20407	1.67158
5033403F01Rik	ENSMUSG00000096932	0.499307	#DIV/0!	2.83595	0.025577	1	0.0554937	0.262714	0.326825	0	0.214403	0.200985	0.0629854	0	0	0.0698489	0	0	0.022139	0.20473	0.134016	0.379181	0.45289	0.0784259	0.389862	0.273184	0	0	0	0	0	0	0	0.719444	0.0494857	0	0.0247429	0	0.0423388	0.0766113	0.092571	0.0528803
5033403H07Rik	ENSMUSG00000106352	5.04857	#DIV/0!	7.67749	4.14628e-05	1	0.00013149	0	0	0	0	0	0	0	0	0	0	0	0	0	0	0	0	0	0	0	0	0	0	0	0	0	0	0	0	0	0	2.23192	0.443426	7.29299	7.19063	4.28974
5033404E19Rik	ENSMUSG00000102185	0	1	0	1	1	1	0	0	0	0	0	0	0	0	0	0	0	0	0	0	0	0	0	0	0	0	0	0	0	0	0	0	0	0	0	0	0	0	0	0	0
5033417F24Rik	ENSMUSG00000097251	-1.55173	-10.1033	16.7135	1.68169e-08	0.000814612	7.99972e-08	1.41192	1.20444	0.714842	0.877928	1.05228	1.83761	1.84717	2.06363	1.98422	1.97185	1.94801	1.94208	1.36227	0.92604	1.10627	1.15905	1.02362	1.49662	1.17898	0.833788	0.221128	0.464909	0.472628	0.405222	0.470873	0.478091	1.13542	0.265955	0.0772419	0.171598	0.0307983	0	0.117639	0.450129	0.149642
5033423K11Rik	ENSMUSG00000081618	0	1	0	1	1	1	0	0	0	0	0	0	0	0	0	0	0	0	0	0	0	0	0	0	0	0	0	0	0	0	0	0	0	0	0	0	0	0	0	0	0
5033426O07Rik	ENSMUSG00000097097	0	1	0	1	1	1	0	0	0	0	0	0	0	0	0	0	0	0	0	0	0	0	0	0	0	0	0	0	0	0	0	0	0	0	0	0	0	0	0	0	0
5033428I22Rik	ENSMUSG00000097910	-0.00988534	#DIV/0!	2.16355	0.0738845	1	0.151696	0	0	0	0	0	0.0185005	0.00929838	0.0101217	0	0	0.0106465	0.00809452	0	0	0	0	0	0	0	0	0	0	0	0	0	0	0	0	0	0	0.00294565	0	0.0112514	0.0135953	0.0069481
5033430I15Rik	ENSMUSG00000038152	-9.01459	-40.7777	86.7909	0	0	0	10.6013	8.57241	10.7347	9.37277	9.82028	1.90623	1.55117	1.98649	1.10731	2.43233	1.35817	1.72362	1.86866	1.06228	1.6394	1.8493	1.80841	1.23609	1.57736	5.73872	4.87718	5.67243	4.21406	4.02054	3.64599	4.69482	0	0.356588	0.0966606	0.226624	0.0867173	0.0610177	1.04101	0.489174	0.419481
5330406M23Rik	ENSMUSG00000104030	0	1	0	1	1	1	0	0	0	0	0	0	0	0	0	0	0	0	0	0	0	0	0	0	0	0	0	0	0	0	0	0	0	0	0	0	0	0	0	0	0
5330411J11Rik	ENSMUSG00000087455	-0.32848	#DIV/0!	6.70869	0.000126358	1	0.000381062	0.248513	0.346257	0.216797	0.324502	0.284017	0.285988	0.527038	0.573703	0.634303	0.277654	0.329156	0.437974	0	0	0	0	0	0	0	0	0	0	0	0	0	0	0	0	0	0	0	0	0.00828231	0.0233513	0.00790839
5330411O13Rik	ENSMUSG00000108603	-0.0429432	#DIV/0!	1.29754	0.287444	1	0.541256	0	0	0	0	0	0	0.05626	0	0.124136	0.130411	0	0.0518011	0	0	0	0	0	0	0	0	0	0	0	0	0	0	0	0.0439731	0	0.0219865	0	0	0.0291758	0	0.00729395
5330413D20Rik	ENSMUSG00000109258	0	1	0	1	1	1	0	0	0	0	0	0	0	0	0	0	0	0	0	0	0	0	0	0	0	0	0	0	0	0	0	0	0	0	0	0	0	0	0	0	0
5330413P13Rik	ENSMUSG00000086822	0.600793	#DIV/0!	978.68	0	0	0	0	0	0	0	0	0	0	0	0	0	0	0	0	0	0	0	0	0	0	0	0	0	0	0	0	0	0	0.643282	0.558305	0.600793	0	0	0	0	0
5330416C01Rik	ENSMUSG00000054944	0.0194295	#DIV/0!	1.26045	0.303894	1	0.569441	0	0	0	0	0	0	0	0	0	0	0	0	0	0	0	0	0	0	0	0	0	0	0	0	0	0	0	0	0	0	0	0	0	0	0
5330417C22Rik	ENSMUSG00000040412	-1.36575	-225.783	104.549	0	0	0	0.0714713	0.0995819	0.1247	0.108879	0.101158	0.21933	0.179132	0.194993	0.182423	0.271496	0.362877	0.235042	0.297049	0.335424	0.379614	0.344983	0.409646	0.424247	0.365161	1.5757	1.55141	1.13667	1.28952	1.5097	1.16794	1.37182	0	0.161551	0.503604	0.332577	0.0611129	0.0276438	0.123861	0.0537257	0.066586
5330417H12Rik	ENSMUSG00000049740	0.00488041	#DIV/0!	1.16484	0.350063	1	0.646631	0	0	0	0	0	0	0	0	0	0	0	0	0	0	0	0	0	0	0	0	0	0	0	0	0	0	0	0	0	0	0	0	0.0126077	0	0.00315194
5330425B07Rik	ENSMUSG00000105729	0.718895	#DIV/0!	21.6377	8.01002e-10	3.88005e-05	4.59287e-09	0	0	0	0	0	0	0	0	0	0	0	0	0.182337	0.0895182	0.101312	0.100838	0.209543	0.312497	0.166007	0.386882	0.673341	1.21343	0.411191	0.604367	1.02416	0.718895	0	0	0	0	0	0	0.0438632	0	0.0109658
5330426L24Rik	ENSMUSG00000105501	0.0312158	#DIV/0!	3.79341	0.00599767	1	0.0139993	0	0	0	0	0	0	0	0	0	0	0	0	0	0	0	0	0	0	0	0	0	0	0	0	0	0	0	0.0624316	0	0.0312158	0	0	0	0	0
5330429C05Rik	ENSMUSG00000085896	0	1	0	1	1	1	0	0	0	0	0	0	0	0	0	0	0	0	0	0	0	0	0	0	0	0	0	0	0	0	0	0	0	0	0	0	0	0	0	0	0
5330434G04Rik	ENSMUSG00000087620	5.06469	#DIV/0!	163.715	0	0	0	0	0.0690488	0.10592	0.0301982	0.0512917	0.0931493	0.173891	0.116485	0.118057	0.108522	0.0918939	0.117	0.230686	0.226511	0.208287	0.22326	0.149123	0.197681	0.205925	0.0764798	0.121698	0	0.0650282	0.0637188	0.0161967	0.057187	0	4.21334	5.91603	5.06469	0	0	0	0	0
5330437M03Rik	ENSMUSG00000106855	0	1	0	1	1	1	0	0	0	0	0	0	0	0	0	0	0	0	0	0	0	0	0	0	0	0	0	0	0	0	0	0	0	0	0	0	0	0	0	0	0
5330438D12Rik	ENSMUSG00000052291	-4.60833	-28.5485	15.3647	4.34189e-08	0.00210321	1.94958e-07	3.96181	4.22453	4.23207	4.22303	4.16036	5.69903	5.65074	5.30264	5.97611	5.60071	6.15767	5.73115	1.5962	1.56731	1.49373	1.62612	1.54473	1.63179	1.57665	2.54012	1.86143	1.91019	2.65236	2.04203	1.88751	2.14894	0.664251	1.5839	0.392193	0.988046	0.0246911	0.0260605	0.21557	0.41785	0.171043
5330438I03Rik	ENSMUSG00000091393	0	1	0	1	1	1	0	0	0	0	0	0	0	0	0	0	0	0	0	0	0	0	0	0	0	0	0	0	0	0	0	0	0	0	0	0	0	0	0	0	0
5330439A09Rik	ENSMUSG00000089708	0.171451	#DIV/0!	4.89474	0.00126601	1	0.00325386	0	0	0	0	0	0	0	0	0	0	0	0	0	0	0	0	0	0	0	0	0	0	0	0	0	0	0	0	0	0	0	0	0	0	0
5330439B14Rik	ENSMUSG00000104234	0.0487747	#DIV/0!	4.89474	0.00126601	1	0.00325386	0	0	0	0	0	0	0	0	0	0	0	0	0	0	0	0	0	0	0	0	0	0	0	0	0	0	0	0.0975494	0	0.0487747	0	0	0	0	0
5330439K02Rik	ENSMUSG00000097827	0.205563	#DIV/0!	3.38101	0.0110839	1	0.0250832	0.0389753	0.0387892	0	0	0.0194411	0.0373771	0.0751431	0.0817965	0	0	0.043019	0.039556	0	0.0397644	0.0450032	0	0.0930799	0.0925417	0.0450648	0	0	0	0	0	0	0	0	0.411125	0	0.205563	0.0119024	0	0.0194842	0.0183113	0.0124245
5430400D12Rik	ENSMUSG00000097699	-2.62651	-60.241	14.4535	8.52469e-08	0.00412936	3.68495e-07	1.65292	1.5389	1.4536	2.0307	1.66903	3.42596	2.67278	2.57373	3.40234	3.99135	3.64882	3.28583	0.49862	0.271998	0.738798	0.551507	0.955033	0.88621	0.650361	0.822868	0.993733	1.84348	1.56173	1.16302	1.43146	1.30272	0.551621	0.441916	0.0816753	0.261796	0	0	0.0977361	0.125254	0.0557475
5430401F13Rik	ENSMUSG00000094113	0	1	0	1	1	1	0	0	0	0	0	0	0	0	0	0	0	0	0	0	0	0	0	0	0	0	0	0	0	0	0	0	0	0	0	0	0	0	0	0	0
5430402E10Rik	ENSMUSG00000044121	0	1	0	1	1	1	0	0	0	0	0	0	0	0	0	0	0	0	0	0	0	0	0	0	0	0	0	0	0	0	0	0	0	0	0	0	0	0	0	0	0
5430402O13Rik	ENSMUSG00000085776	-0.615022	-10.1219	6.5639	0.000150234	1	0.000449357	0.178969	0.178114	0.390321	0.097372	0.211194	0.0858152	0	0.0938994	0	0	0.296305	0.0793367	0.371916	0.365185	0.723268	0.205682	0.641114	0.106235	0.402233	0.493207	0.49051	1.03127	0.733876	0.719098	0.626701	0.682444	0	0.134845	0	0.0674225	0.027327	0	0.5219	0.252249	0.200369
5430403G16Rik	ENSMUSG00000072763	-4.9245	-18.4402	28.4931	2.56348e-11	1.24175e-06	1.8342e-10	6.52705	5.79797	7.05873	6.19255	6.39407	3.62114	3.71798	3.90567	3.64285	4.67075	3.95934	3.91962	2.07381	2.33897	2.05541	2.13879	2.35104	2.01725	2.16254	2.31903	2.04023	1.61633	1.92756	1.82682	2.04633	1.96272	1.00123	1.42251	0.206572	0.814541	0.0494192	0.05216	0.382025	0.405491	0.222274
5430405H02Rik	ENSMUSG00000085741	-5.35579	-33.426	70.5681	1.11022e-16	5.37792e-12	1.77959e-15	6.09873	4.61818	5.59026	4.61655	5.23093	4.83149	5.45305	4.68378	5.96898	6.07322	4.48764	5.2497	3.94907	5.23025	4.08229	5.12979	4.27446	3.56769	4.37226	4.14086	4.99031	5.75525	5.28125	4.05875	4.17836	4.73413	1.4254	0.266383	0.970304	0.618343	0.0404879	0	0.449223	0.228393	0.179526
5430416N02Rik	ENSMUSG00000097772	1.08345	8.57144	7.04869	8.4735e-05	1	0.000260039	0.332023	0.352466	0.410336	0.385374	0.37005	0.424544	0.213376	0.348404	0.188323	0.272034	0.439763	0.314407	0.183994	0.270996	0.127791	0.127193	0.132155	0.131391	0.162253	0.0975996	0.145599	0.178566	0.155598	0.177876	0.103347	0.143098	0.0673515	1.33421	1.1189	1.22655	0	0	0.623354	0.779952	0.350827
5430416O09Rik	ENSMUSG00000028475	0.579321	#DIV/0!	8.97406	1.04041e-05	0.503976	3.52431e-05	0	0	0	0	0	0.0166344	0.0501629	0.0546045	0.0184471	0.0581389	0.0957265	0.0489524	0.162208	0.123878	0.24034	0.159478	0.0828492	0.123555	0.148718	0.0191207	0.114097	0.0199902	0.142255	0.0597387	0.0607399	0.0693235	0.981693	0.0392076	0	0.0196038	0.00529707	0	0.0144522	0.0325974	0.0130867
5430419D17Rik	ENSMUSG00000006204	0	1	0	1	1	1	0	0	0	0	0	0	0	0	0	0	0	0	0	0	0	0	0	0	0	0	0	0	0	0	0	0	0	0	0	0	0	0	0	0	0
5430420F09Rik	ENSMUSG00000102808	0	1	0	1	1	1	0	0	0	0	0	0	0	0	0	0	0	0	0	0	0	0	0	0	0	0	0	0	0	0	0	0	0	0	0	0	0	0	0	0	0
5430427M07Rik	ENSMUSG00000085004	0	1	0	1	1	1	0	0	0	0	0	0	0	0	0	0	0	0	0	0	0	0	0	0	0	0	0	0	0	0	0	0	0	0	0	0	0	0	0	0	0
5430427N15Rik	ENSMUSG00000104684	0.0996451	#DIV/0!	10.5751	2.18808e-06	0.105991	7.95785e-06	0	0	0	0	0	0	0	0	0	0	0	0	0.0782531	0.0768368	0.0869597	0.0865531	0.179858	0.0894092	0.0996451	0.124528	0.206412	0.0867941	0.0882351	0.0432292	0.0439537	0.0988587	0	0	0	0	0	0.0242745	0.0188247	0.0176915	0.0151977
5430427O19Rik	ENSMUSG00000025058	1.02192	#DIV/0!	6.32458	0.00020078	1	0.000593072	0	0	0	0	0	0.0460394	0.138837	0.176318	0.102113	0.0536373	0.105977	0.10382	0	0	0	0	0	0	0	0	0	0	0	0	0	0	0.146078	0	0	0	0	0.0309477	0.0319996	0.0563876	0.0298337
5430433H01Rik	ENSMUSG00000104075	0	1	0	1	1	1	0	0	0	0	0	0	0	0	0	0	0	0	0	0	0	0	0	0	0	0	0	0	0	0	0	0	0	0	0	0	0	0	0	0	0
5430434F05Rik	ENSMUSG00000108780	0	1	0	1	1	1	0	0	0	0	0	0	0	0	0	0	0	0	0	0	0	0	0	0	0	0	0	0	0	0	0	0	0	0	0	0	0	0	0	0	0
5430434I15Rik	ENSMUSG00000106002	0	1	0	1	1	1	0	0	0	0	0	0	0	0	0	0	0	0	0	0	0	0	0	0	0	0	0	0	0	0	0	0	0	0	0	0	0	0	0	0	0
5530400C23Rik	ENSMUSG00000055594	0	1	0	1	1	1	0	0	0	0	0	0	0	0	0	0	0	0	0	0	0	0	0	0	0	0	0	0	0	0	0	0	0	0	0	0	0	0	0	0	0
5530400K19Rik	ENSMUSG00000102404	0.699044	#DIV/0!	12.6226	3.63323e-07	0.0175994	1.44684e-06	0	0	0	0	0	0	0	0	0	0	0	0	0	0	0	0	0	0	0	0	0	0	0	0	0	0	0	1.13394	0.264152	0.699044	0	0	0	0	0
5530401A14Rik	ENSMUSG00000020703	0.0175808	#DIV/0!	6.82788	0.000109722	1	0.000332828	0	0	0	0	0	0	0	0	0	0	0	0	0	0	0	0	0	0	0	0	0	0	0	0	0	0	0	0.0149284	0.0202333	0.0175808	0	0	0.00330163	0	0.000825408
5530601H04Rik	ENSMUSG00000087174	-2.60046	-17.4534	36.9673	8.43658e-13	4.08668e-08	7.57494e-12	2.76187	2.52958	2.60799	2.84198	2.68535	2.90772	2.98072	3.09764	2.89467	2.95156	2.82751	2.9433	2.1003	2.14396	2.01046	1.90906	2.15081	1.81762	2.02204	2.27234	2.80843	2.60632	2.12202	2.18268	2.40615	2.39965	1.46761	3.59641	1.54305	2.56973	0.0122236	0.0258029	0.268467	0.329096	0.158897
5730403I07Rik	ENSMUSG00000099170	0.395372	#DIV/0!	5.50717	0.000561882	1	0.00158491	0	0	0	0	0	0	0	0	0	0	0	0	0	0	0	0	0	0	0	0	0	0	0	0	0	0	0	0.768112	0.0226318	0.395372	0	0	0	0	0
5730405O15Rik	ENSMUSG00000087424	-1.60162	-9.54457	18.4913	5.22717e-09	0.000253204	2.66503e-08	1.76688	1.66075	1.55209	1.7624	1.68553	0.329473	0.473123	0.206006	0.208786	0.383846	0.54172	0.357159	1.37691	1.40206	1.75679	1.46655	2.10981	1.74801	1.64335	0.541024	1.07613	1.18782	1.49505	1.23957	1.03119	1.09513	0.896039	1.84898	1.72915	1.78906	0.0149882	0.0949164	0.204464	0.276705	0.147768
5730408A14Rik	ENSMUSG00000104343	0	1	0	1	1	1	0	0	0	0	0	0	0	0	0	0	0	0	0	0	0	0	0	0	0	0	0	0	0	0	0	0	0	0	0	0	0	0	0	0	0
5730409E04Rik	ENSMUSG00000073755	-16.5213	-24.3555	9.587	5.62562e-06	0.272505	1.95751e-05	10.3483	10.0197	9.51703	9.83588	9.93021	0.836958	0.811265	0.850389	0.596675	0.940258	0.584855	0.770067	0.77728	1.11302	0.791782	1.07465	0.930477	0.629066	0.886046	4.12308	3.89551	4.05913	3.03099	4.04343	3.82014	3.82871	1.30882	5.75376	4.45622	5.10499	0.13326	0.160744	1.23617	1.03972	0.642474
5730412P04Rik	ENSMUSG00000087553	0	1	0	1	1	1	0	0	0	0	0	0	0	0	0	0	0	0	0	0	0	0	0	0	0	0	0	0	0	0	0	0	0	0	0	0	0	0	0	0	0
5730416F02Rik	ENSMUSG00000081793	0.0425486	#DIV/0!	1.0946	0.387555	1	0.71046	0	0	0	0.120756	0.0301889	0	0	0	0	0.123987	0	0.0206645	0	0	0	0	0	0	0	0	0	0.127893	0	0.127398	0	0.0425486	0	0	0	0	0	0	0	0	0
5730419F03Rik	ENSMUSG00000099364	-1.05373	#DIV/0!	6.9094	9.96921e-05	1	0.000303697	0.473815	0.342947	0.657594	0.703061	0.544354	0.330463	0.166091	0.225996	0.412282	0.144375	0.427886	0.284515	0.0895122	0.131838	0.198943	0.0495032	0.0514342	0.102274	0.103917	0.0474818	0	0	0.0504652	0.0988981	0.150834	0.0579465	0	0.0324543	0.0219935	0.0272239	0	0	0.00717773	0	0.00179443
5730420D15Rik	ENSMUSG00000097766	-0.653847	-6.71031	2.99456	0.0199994	1	0.0438854	0.457416	0.151744	0.166266	0.414778	0.297551	1.02354	0.440941	0.639978	1.054	0.851753	0.673163	0.780562	0.633704	0.777794	0.616186	0.963763	0.546195	0.362024	0.649944	0.336149	0.167155	0.351435	0.71454	0.525114	0.533915	0.438051	0.83509	0	0.350333	0.175167	0	0.0491445	0.127037	0.0716342	0.061954
5730422E09Rik	ENSMUSG00000097191	-0.0637775	#DIV/0!	2.46514	0.0457809	1	0.0966075	0.0971024	0.0483193	0.0529436	0	0.0495913	0.0465603	0.093605	0.0509465	0	0	0	0.031852	0	0	0	0	0.0579743	0	0.00966239	0	0.106453	0	0	0	0	0.0177422	0	0.0731621	0	0.036581	0	0	0.0161808	0	0.00404521
5730435O14Rik	ENSMUSG00000091370	0.124962	#DIV/0!	1.85374	0.120932	1	0.240771	0	0	0	0	0	0	0	0	0	0	0	0	0	0	0	0	0	0	0	0	0	0	0	0	0	0	0	0	0	0	0	0	0.107717	0.3037	0.102854
5730437C11Rik	ENSMUSG00000085121	0	1	0	1	1	1	0	0	0	0	0	0	0	0	0	0	0	0	0	0	0	0	0	0	0	0	0	0	0	0	0	0	0	0	0	0	0	0	0	0	0
5730455P16Rik	ENSMUSG00000057181	-10.2154	-8.43713	24.0486	2.18551e-10	1.05866e-05	1.35292e-09	12.9155	14.3911	13.7593	13.0414	13.5268	11.3329	11.0331	11.5804	11.1033	11.3527	10.8868	11.2149	10.0552	10.0252	8.96071	9.64599	10.4667	9.80964	9.82724	9.60086	9.44634	10.1661	9.35377	8.58857	9.27559	9.40521	4.74534	6.45011	6.8512	6.65066	0.448977	0.527862	2.31967	2.61429	1.4777
5730460C07Rik	ENSMUSG00000062046	0.0021459	#DIV/0!	0.582707	0.741272	1	1	0	0	0	0	0	0	0	0	0	0	0	0	0	0	0	0	0	0	0	0	0	0	0	0	0	0	0	0	0	0	0	0	0	0	0
5730480H06Rik	ENSMUSG00000029089	-3.88458	-13.8607	13.9321	1.27112e-07	0.00615732	5.36072e-07	4.47496	4.41879	4.26983	4.54603	4.42741	3.36947	3.4207	4.47562	4.42448	4.21848	4.14818	4.00949	3.99584	3.94136	3.95602	4.27904	4.36246	4.50325	4.17299	4.33554	4.44597	4.04921	3.70684	4.11382	4.46842	4.18663	2.65944	1.31706	1.1603	1.23868	0.101425	0.0450738	0.527229	0.394204	0.266983
5730488B01Rik	ENSMUSG00000103995	0	1	0	1	1	1	0	0	0	0	0	0	0	0	0	0	0	0	0	0	0	0	0	0	0	0	0	0	0	0	0	0	0	0	0	0	0	0	0	0	0
5730507A11Rik	ENSMUSG00000107468	0	1	0	1	1	1	0	0	0	0	0	0	0	0	0	0	0	0	0	0	0	0	0	0	0	0	0	0	0	0	0	0	0	0	0	0	0	0	0	0	0
5730507C01Rik	ENSMUSG00000073197	-0.838565	-8.992	12.28	4.83955e-07	0.0234428	1.89759e-06	0.504218	0.573497	0.314191	0.470281	0.465547	0.345387	0.20831	0.982604	0.612839	0.563342	0.477026	0.531585	0.449064	0.808383	0.499028	0.910606	0.258034	0.256542	0.530276	0.873423	1.02658	1.07917	1.01269	0.744226	0.924855	0.943491	0.08767	0.162816	0.0735579	0.118187	0	0	0.0960244	0.169208	0.0663081
5730508B09Rik	ENSMUSG00000050549	-9.65877	-645.445	51.4274	9.32587e-15	4.51745e-10	1.12993e-13	2.30748	1.66295	2.16917	1.8615	2.00028	3.85343	3.95017	3.88246	3.34251	2.88919	4.08378	3.66692	4.05109	4.74897	4.22621	3.88639	3.89546	4.10909	4.15287	3.8154	3.92538	3.80551	4.42802	4.38453	4.27226	4.10518	9.70855	0.0299755	0	0.0149877	0.0971948	0.0256463	1.69715	0.766344	0.646584
5730522E02Rik	ENSMUSG00000032985	-0.119034	#DIV/0!	5.29292	0.000743472	1	0.00207166	0.0302945	0.0602996	0.0165176	0.0329647	0.0350191	0.0726307	0.146017	0.143051	0.0644362	0.0507702	0.066875	0.09063	0	0	0	0	0	0	0	0.0333945	0.0332119	0	0	0	0.0176805	0.0140478	0	0	0.00773415	0.00386707	0	0	0.0151445	0.0213494	0.00912348
5730559C18Rik	ENSMUSG00000041605	-7.0465	#DIV/0!	380.312	0	0	0	3.69352	3.63984	3.59331	3.17192	3.52465	3.48998	3.64776	4.19872	3.98581	3.49953	3.51716	3.72316	2.44562	2.03192	2.34143	2.66341	2.42139	2.10646	2.33504	7.42445	6.98687	6.84399	7.19095	6.87987	6.95291	7.0465	1.05775	0	0	0	0	0	0.0181023	0.0170126	0.00877871
5730585A16Rik	ENSMUSG00000102297	0	1	0	1	1	1	0	0	0	0	0	0	0	0	0	0	0	0	0	0	0	0	0	0	0	0	0	0	0	0	0	0	0	0	0	0	0	0	0	0	0
5730596B20Rik	ENSMUSG00000056468	0.00399858	#DIV/0!	1.12103	0.373087	1	0.685519	0	0	0	0	0	0	0	0	0	0	0	0	0	0	0	0	0	0	0	0	0	0	0	0	0	0	0	0	0	0	0	0	0.0223849	0	0.00559624
5830405F06Rik	ENSMUSG00000103586	-16.8043	#DIV/0!	21.4218	9.04734e-10	4.38253e-05	5.14623e-09	20.656	22.3915	21.3525	23.6047	22.0012	0.589116	0.222068	0.161153	0.367488	0.600546	0.254265	0.365773	0	0	0	0	0	0	0	2.15847	2.02039	1.7699	1.84427	2.07159	2.15113	2.00263	0	0	0	0	0	0	0.00639788	0	0.00159947
5830411K02Rik	ENSMUSG00000105421	-0.466068	#DIV/0!	7.90324	3.2315e-05	1	0.000103789	0.542293	0.719604	0.788472	0.68844	0.684702	0.086676	0.174254	0	0.384484	0.30294	0.299277	0.207939	0	0	0	0	0	0	0	0	0	0	0	0	0	0	0	0	0	0	0	0	0	0	0
5830411N06Rik	ENSMUSG00000054672	0.000339295	#DIV/0!	0.582707	0.741272	1	1	0	0	0	0	0	0	0	0	0	0	0	0	0	0	0	0	0	0	0	0	0	0	0	0	0	0	0	0	0	0	0	0	0.00271436	0	0.000678589
5830415G21Rik	ENSMUSG00000102895	0	1	0	1	1	1	0	0	0	0	0	0	0	0	0	0	0	0	0	0	0	0	0	0	0	0	0	0	0	0	0	0	0	0	0	0	0	0	0	0	0
5830416I19Rik	ENSMUSG00000106219	0.148019	#DIV/0!	10.8248	1.73834e-06	0.0842052	6.39225e-06	0	0	0	0	0	0	0	0	0	0	0	0	0	0	0	0	0	0	0	0	0	0	0	0	0	0	0	0.103379	0.192659	0.148019	0	0	0.137183	0	0.0342957
5830417I10Rik	ENSMUSG00000078684	-2.05973	-4.99986	6.02372	0.000291171	1	0.000846955	0.989911	1.78202	0.936597	1.71079	1.35483	1.01912	2.70841	0.794338	1.26951	0.910812	0.835527	1.25629	2.58654	1.63374	3.34498	1.05401	3.37229	3.45648	2.57467	2.21451	1.40443	1.02339	0.989216	1.15313	2.34491	1.5216	1.32	0.987156	0.973727	0.980441	0.133368	0.206455	0.999437	0.553991	0.473313
5830418P13Rik	ENSMUSG00000086236	0.0479977	#DIV/0!	4.55843	0.00200923	1	0.00497507	0	0	0	0	0	0	0	0	0	0	0	0	0	0	0	0	0	0	0	0	0	0	0	0	0	0	0	0	0	0	0	0	0	0.0176841	0.00442103
5830432E09Rik	ENSMUSG00000097471	0.0877341	#DIV/0!	4.09762	0.00385479	1	0.00921057	0	0	0.0160771	0	0.00401928	0	0.0142123	0	0	0.0164721	0	0.00511406	0.015319	0	0.0170235	0	0.0176048	0	0.00832454	0	0	0	0	0	0	0	0	0	0	0	0.00450234	0	0.00737033	0.0138533	0.0064315
5830437K03Rik	ENSMUSG00000104579	0	1	0	1	1	1	0	0	0	0	0	0	0	0	0	0	0	0	0	0	0	0	0	0	0	0	0	0	0	0	0	0	0	0	0	0	0	0	0	0	0
5830444B04Rik	ENSMUSG00000084803	-0.554741	-34.0161	23.81	2.47369e-10	1.19825e-05	1.51828e-09	0.18322	0.31496	0.181633	0.271868	0.23792	0.351414	0.385355	0.489388	0.35428	0.35358	0.367689	0.383618	0.467284	0.356865	0.500043	0.382849	0.417672	0.533902	0.443102	0.697711	0.566072	0.422307	0.722035	0.554524	0.466608	0.571543	0.435863	0.0250996	0.0085047	0.0168022	0.00508656	0	0.0527358	0.0234764	0.0203247
5830444F18Rik	ENSMUSG00000102744	0	1	0	1	1	1	0	0	0	0	0	0	0	0	0	0	0	0	0	0	0	0	0	0	0	0	0	0	0	0	0	0	0	0	0	0	0	0	0	0	0
5830454E08Rik	ENSMUSG00000052658	-10.0128	-215.431	83.7967	0	0	0	3.96637	5.92114	6.08233	5.52984	5.37492	10.5791	11.3511	11.0555	11.7319	8.72444	9.30298	10.4575	4.37883	4.17313	4.29356	3.27634	3.40414	3.2373	3.79388	5.05541	5.97896	8.14223	5.66349	4.83798	5.49778	5.86264	0.67887	0.0933898	0	0.0466949	0	0	0.557671	0	0.139418
5830462I19Rik	ENSMUSG00000091102	0	1	0	1	1	1	0	0	0	0	0	0	0	0	0	0	0	0	0	0	0	0	0	0	0	0	0	0	0	0	0	0	0	0	0	0	0	0	0	0	0
5830468F06Rik	ENSMUSG00000098322	2.20554	#DIV/0!	79.8887	0	0	0	0	0	0	0	0	0	0	0	0	0	0	0	0	0	0	0	0	0	0	0	0	0	0	0	0	0	0	1.66046	2.75062	2.20554	0	0	0	0.0383477	0.00958692
5830473C10Rik	ENSMUSG00000070690	4.81024	#DIV/0!	8.93582	1.08195e-05	0.524096	3.65714e-05	0	0	0	0	0	0	0	0	0	0	0	0	0	0	0	0	0	0	0	0	0.0676867	0.0711539	0	0	0	0.0231401	0	0	0	0	1.71577	1.31342	8.5496	5.91744	4.37406
5830487J09Rik	ENSMUSG00000104830	2.91743	#DIV/0!	3.23356	0.0138611	1	0.0310231	0	0	0	0	0	0	0.0691604	0	0	0	0	0.0115267	0	0	0	0	0	0	0	0	0	0	0	0	0	0	0	0.486505	5.34835	2.91743	0	0	0.0478211	0.0337069	0.020382
5930403N24Rik	ENSMUSG00000046463	0.151635	#DIV/0!	4.55469	0.00201973	1	0.00499979	0	0	0	0	0	0	0	0	0	0	0	0	0	0	0	0	0	0	0	0	0.0551584	0.0579839	0.117893	0.173279	0.0587277	0.0771736	0	0.303269	0	0.151635	0	0	0	0	0
5930409G06Rik	ENSMUSG00000103477	1.56067	#DIV/0!	305.635	0	0	0	0	0	0	0	0	0	0	0	0	0	0	0	0	0	0	0	0	0	0	0	0	0	0	0	0	0	0	1.36317	1.75817	1.56067	0	0	0	0	0
5930412G12Rik	ENSMUSG00000072591	-0.770993	#DIV/0!	38.232	5.37459e-13	2.60345e-08	4.97506e-12	0.0531002	0.132116	0.115808	0.0866708	0.0969239	0.152768	0.179157	0.30646	0.395303	0.26697	0.351655	0.275385	0.744845	0.677189	0.306563	0.518719	0.951093	0.882554	0.680161	0.614606	0.960527	0.673153	0.715435	0.670549	0.991691	0.770993	0	0	0	0	0	0	0	0	0
5930420M18Rik	ENSMUSG00000107201	0	1	0	1	1	1	0	0	0	0	0	0	0	0	0	0	0	0	0	0	0	0	0	0	0	0	0	0	0	0	0	0	0	0	0	0	0	0	0	0	0
5930422O12Rik	ENSMUSG00000048544	0.135601	#DIV/0!	1.8673	0.118357	1	0.236022	0	0	0	0.11673	0.0291826	0	0	0	0	0	0	0	0	0	0	0	0	0	0	0	0	0	0	0	0	0	0	0.161653	0.109549	0.135601	0	0	0	0	0
5930430L01Rik	ENSMUSG00000106951	-4.91196	-27.9196	87.3774	0	0	0	1.48906	0.920608	1.08252	1.39936	1.22289	1.57946	1.17445	1.27843	1.31968	1.28556	1.1206	1.29303	2.86	2.80824	2.50089	2.20397	2.45159	2.24992	2.51243	4.20308	4.65005	3.90019	4.86367	4.48082	4.42425	4.42034	0.85126	4.91274	5.27611	5.09443	0.075789	0.014544	0.421075	0.169598	0.170251
5930435M05Rik	ENSMUSG00000108861	0	1	0	1	1	1	0	0	0	0	0	0	0	0	0	0	0	0	0	0	0	0	0	0	0	0	0	0	0	0	0	0	0	0	0	0	0	0	0	0	0
6030400A10Rik	ENSMUSG00000105326	0	1	0	1	1	1	0	0	0	0	0	0	0	0	0	0	0	0	0	0	0	0	0	0	0	0	0	0	0	0	0	0	0	0	0	0	0	0	0	0	0
6030407O03Rik	ENSMUSG00000100301	-3.63943	-1542.06	166.425	0	0	0	2.06643	2.09328	2.13266	2.28872	2.14527	0.566198	0.889286	0.735699	0.470922	0.494728	0.448017	0.600809	2.10878	2.03297	1.7469	1.39947	1.89468	2.40942	1.93204	3.37615	3.80268	3.65726	3.41535	4.02437	3.57496	3.64179	0	0.69507	0.0376826	0.366376	0	0	0.012298	0	0.00307449
6030408B16Rik	ENSMUSG00000075408	0.389448	#DIV/0!	4.76586	0.00150912	1	0.00381821	0.0916228	0.0455926	0.0499559	0.0996986	0.0717175	0	0	0	0	0	0	0	0	0	0	0	0	0	0	0	0.200892	0.316774	0.322033	0	0.267365	0.184511	0	0.276134	0.0701735	0.173154	0	0	0	0.021523	0.00538076
6030419C18Rik	ENSMUSG00000066607	-1.67057	-89.574	39.5713	3.38063e-13	1.63758e-08	3.22167e-12	1.05319	1.46743	1.37817	1.78779	1.42164	0.161601	0.0812206	0.265236	0.0448026	0.0941349	0.185993	0.138831	0.525272	0.816629	0.291858	0.290493	0.452736	0.250066	0.437842	0.464385	0.277107	0.534054	0.296138	0.628713	0.540904	0.456884	0	0	0.129062	0.0645308	0	0	0.00702002	0.059377	0.0165993
6030442E23Rik	ENSMUSG00000100664	0	1	0	1	1	1	0	0	0	0	0	0	0	0	0	0	0	0	0	0	0	0	0	0	0	0	0	0	0	0	0	0	0	0	0	0	0	0	0	0	0
6030442K20Rik	ENSMUSG00000097760	2.64539	#DIV/0!	4.66178	0.00174124	1	0.00435517	0.0585136	0.174703	0.0638074	0.127342	0.106091	0.561143	0.620468	0.307002	0.124458	0.588373	0.45209	0.442256	0.182396	0.0596982	0.0675632	0.0672472	0.209611	0.138933	0.120908	0	0	0	0	0	0	0	0	0.749484	4.54129	2.64539	0	0	0.0195011	0	0.00487527
6030443J06Rik	ENSMUSG00000097207	-0.322255	-6.16572	3.57309	0.00830921	1	0.01907	0.179671	0.14305	0.0914321	0.143372	0.139381	0.0918952	0.0808266	0.138259	0.114648	0.147208	0.0925454	0.110897	0.261362	0.171088	0.152136	0.137659	0.271754	0.341283	0.222547	0.118834	0.236368	0.220867	0.070167	0.16501	0.223701	0.172491	0.0801826	0.451246	0.31803	0.384638	0.0512104	0.0077215	0.0618756	0.0900403	0.052712
6030445D17Rik	ENSMUSG00000066178	-0.252995	#DIV/0!	25.2101	1.21257e-10	5.87367e-06	7.79519e-10	0.156443	0.103797	0.0568654	0.056744	0.0934623	0.0500092	0.0502694	0.0547203	0.0554587	0.0582623	0	0.0447867	0.27092	0.266016	0.120425	0.239724	0.311344	0.309543	0.252995	0	0	0	0	0	0	0	0	0	0	0	0	0	0.0260691	0.0734997	0.0248922
6030452D12Rik	ENSMUSG00000054069	0	1	0	1	1	1	0	0	0	0	0	0	0	0	0	0	0	0	0	0	0	0	0	0	0	0	0	0	0	0	0	0	0	0	0	0	0	0	0	0	0
6030458C11Rik	ENSMUSG00000022195	-6.23677	-5.54861	41.9311	1.54321e-13	7.47531e-09	1.55122e-12	7.11999	6.77005	6.77508	6.16844	6.70839	7.56738	7.38815	7.3285	7.01744	7.32152	8.40929	7.50538	4.0053	3.6552	3.95348	4.24771	3.62819	3.76873	3.87644	5.524	5.64294	5.14803	5.89765	5.38843	6.16689	5.62799	1.4903	3.41693	6.28678	4.85186	0.353154	0.438517	2.52027	1.87496	1.29673
6030460B20Rik	ENSMUSG00000103822	0	1	0	1	1	1	0	0	0	0	0	0	0	0	0	0	0	0	0	0	0	0	0	0	0	0	0	0	0	0	0	0	0	0	0	0	0	0	0	0	0
6030468B19Rik	ENSMUSG00000025573	-0.0669203	#DIV/0!	0.952691	0.472683	1	0.855931	0	0.0837354	0	0	0.0209339	0	0	0	0	0	0	0	0	0.0858406	0	0	0	0	0.0143068	0	0	0	0	0	0	0	0	0	0	0	0	0	0.0140204	0	0.00350509
6030469F06Rik	ENSMUSG00000095953	0	1	0	1	1	1	0	0	0	0	0	0	0	0	0	0	0	0	0	0	0	0	0	0	0	0	0	0	0	0	0	0	0	0	0	0	0	0	0	0	0
6030471H07Rik	ENSMUSG00000085217	0	1	0	1	1	1	0	0	0	0	0	0	0	0	0	0	0	0	0	0	0	0	0	0	0	0	0	0	0	0	0	0	0	0	0	0	0	0	0	0	0
6030498E09Rik	ENSMUSG00000051361	0.0379631	#DIV/0!	3.8351	0.00564194	1	0.013211	0	0	0	0	0	0	0	0	0	0	0	0	0	0	0	0	0	0	0	0	0	0	0	0	0	0	0	0	0	0	0	0	0.0697869	0.0983791	0.0420415
6230400D17Rik	ENSMUSG00000097577	-3.13501	-27.0389	4.66416	0.00173555	1	0.00434223	0.115973	0.173129	0.189698	0.378585	0.214346	0.611696	0.782572	0.365084	0.37001	0.518287	0.51202	0.526611	1.38577	1.00573	0.7365	1.33283	1.45406	1.17029	1.18086	0.575282	0.254282	0.534616	0.407619	0.599116	0.81221	0.530521	0.035288	0.17476	6.33606	3.25541	0.0354161	0	0.164266	0.299674	0.124839
6330403A02Rik	ENSMUSG00000053963	0.00582656	#DIV/0!	2.98308	0.0203572	1	0.0446363	0	0	0	0	0	0	0	0	0	0	0	0	0	0	0	0	0	0	0	0	0	0	0	0	0	0	0	0	0.0062387	0.00311935	0	0	0.0122163	0.0172214	0.0073594
6330403K07Rik	ENSMUSG00000018451	-4.03065	-316.083	98.5893	0	0	0	0.422207	0.300136	0.32886	0.721947	0.443288	1.04116	1.221	1.07595	0.833885	1.14559	1.06517	1.06379	1.31608	1.3538	1.18394	1.24772	1.58448	1.3605	1.34109	3.19139	4.56253	4.5182	3.95723	3.87755	4.15374	4.04344	0	0.0908894	0.246375	0.168632	0	0	0.0201015	0.0283372	0.0121097
6330403L08Rik	ENSMUSG00000075585	-0.472581	-26.624	14.4456	8.57592e-08	0.00415418	3.70545e-07	0.0163185	0	0	0	0.00407964	0.140845	0.157308	0.0856182	0.0867735	0.109392	0.0720462	0.108664	0.508673	0.499467	0.527585	0.243805	0.389715	0.464954	0.439033	0.593617	0.483031	0.488967	0.363255	0.674413	0.342858	0.491024	0.119169	0.0368858	0	0.0184429	0	0	0.0707011	0.0230003	0.0234253
6330403N20Rik	ENSMUSG00000097912	0.0734166	#DIV/0!	4.27746	0.00298159	1	0.00722032	0	0	0	0	0	0.0726795	0.0730576	0	0.0805994	0	0	0.0377227	0	0	0	0	0	0	0	0	0	0	0	0	0	0	0	0	0.0386968	0.0193484	0	0	0.0126289	0	0.00315724
6330408A02Rik	ENSMUSG00000070814	-0.892289	-10.7616	18.7417	4.46423e-09	0.000216247	2.3005e-08	0.540882	0.515229	0.513982	0.45403	0.506031	0.511293	0.469261	0.445946	0.443746	0.578406	0.520241	0.494816	0.537918	0.670082	0.615612	0.630493	0.479782	0.513701	0.574598	0.919898	0.864042	0.819252	0.814748	0.718508	0.847799	0.830708	0.018809	1.51368	0.453713	0.983697	0.0283158	0.00996207	0.168674	0.119798	0.0816874
6330409D20Rik	ENSMUSG00000009551	0.192925	#DIV/0!	7.15664	7.47856e-05	1	0.000230931	0.0629706	0.0626699	0	0	0.0314101	0	0	0	0	0	0	0	0.0654296	0.0642454	0.218129	0.434217	0.30077	0.0747576	0.192925	0	0	0	0	0	0	0	0	0	0	0	0	0	0.0209865	0.0591696	0.020039
6330410L21Rik	ENSMUSG00000105960	-0.602953	#DIV/0!	7.05535	8.40824e-05	1	0.000258125	0.395734	0.0926692	0.279229	0.101321	0.217238	0.223239	0.1122	0.366404	0.495131	0.390121	0.411097	0.333032	0.314437	1.06874	0.161272	0.882848	0.305762	0.359265	0.515387	0.333587	1.02081	0.804824	0.654549	0.668093	0.135858	0.602953	0	0	0	0	0	0	0	0	0
6330415B21Rik	ENSMUSG00000108077	0	1	0	1	1	1	0	0	0	0	0	0	0	0	0	0	0	0	0	0	0	0	0	0	0	0	0	0	0	0	0	0	0	0	0	0	0	0	0	0	0
6330416G13Rik	ENSMUSG00000045917	-8.64038	-19.0306	22.9661	3.86414e-10	1.87179e-05	2.31428e-09	4.08152	3.15936	3.14027	3.479	3.46504	2.7834	1.98912	2.21283	2.36326	2.63473	2.6279	2.43521	2.2147	2.7067	1.96365	2.39748	2.35562	2.23432	2.31208	2.2246	2.8339	2.90067	2.6566	2.13455	2.22326	2.49559	11.743	1.12759	0.16209	0.644839	0.0553966	0.0292344	0.691468	0.905522	0.420405
6330418K02Rik	ENSMUSG00000085227	-42.8025	-131.451	3.67125	0.00718162	1	0.0166029	46.0313	7.83617	47.0402	7.17644	27.021	41.885	5.18987	44.7714	45.0177	46.6168	44.1218	37.9338	6.22334	57.6054	4.19608	54.526	4.41973	4.15449	21.8542	7.93766	61.7522	59.0986	63.3124	56.7068	9.97612	43.1306	4.13637	4.41136	3.0582	3.73478	0.0822055	0.0433822	0.594353	0.347792	0.266933
6330419E04Rik	ENSMUSG00000107414	0	1	0	1	1	1	0	0	0	0	0	0	0	0	0	0	0	0	0	0	0	0	0	0	0	0	0	0	0	0	0	0	0	0	0	0	0	0	0	0	0
6330549D23Rik	ENSMUSG00000045327	1.34481	14.2379	12.7626	3.23632e-07	0.0156768	1.2956e-06	0.334985	0.250039	0.273968	0.0911279	0.23753	0.321249	0.02691	0.351512	0.207816	0.343076	0.431362	0.280321	0	0.256325	0.0644655	0.288738	0	0	0.101588	0	0.612074	0.514742	0.457877	0.320469	0	0.317527	0.135905	1.76677	1.12603	1.4464	0.119348	0	0.0837313	0.0918063	0.0737215
6330562C20Rik	ENSMUSG00000093424	-4.43308	-135.932	40.1225	2.80442e-13	1.35846e-08	2.70556e-12	2.2568	1.92517	1.75784	2.0172	1.98925	1.23672	1.01006	0.592037	1.8858	0.990563	0.622736	1.05632	4.68986	3.8649	5.677	5.65045	4.13847	2.77493	4.46594	5.33088	4.15302	3.34398	3.68279	5.55174	4.23359	4.38267	0.196199	0.121457	0.576159	0.348808	0	0	0.0671548	0.0378675	0.0262556
6430500D05Rik	ENSMUSG00000105481	0	1	0	1	1	1	0	0	0	0	0	0	0	0	0	0	0	0	0	0	0	0	0	0	0	0	0	0	0	0	0	0	0	0	0	0	0	0	0	0	0
6430503K07Rik	ENSMUSG00000053545	0	1	0	1	1	1	0	0	0	0	0	0	0	0	0	0	0	0	0	0	0	0	0	0	0	0	0	0	0	0	0	0	0	0	0	0	0	0	0	0	0
6430511E19Rik	ENSMUSG00000102555	0	1	0	1	1	1	0	0	0	0	0	0	0	0	0	0	0	0	0	0	0	0	0	0	0	0	0	0	0	0	0	0	0	0	0	0	0	0	0	0	0
6430531B16Rik	ENSMUSG00000073795	-0.997414	-493.967	25.3537	1.12913e-10	5.46951e-06	7.29851e-10	1.17733	1.5773	0.987571	0.93619	1.1696	0.390826	0.567463	0.332612	0.626043	0.556507	0.449818	0.487211	0.14115	0.138596	0.10457	0.0520406	0.0540705	0	0.0817379	0.0998311	0	0	0	0	0.0528549	0.0254477	0.0275566	0.136471	0	0.0682356	0	0	0	0	0
6430548M08Rik	ENSMUSG00000031824	-7.26063	-15.8784	62.0969	6.66134e-16	3.22675e-11	9.59772e-15	1.76795	1.86778	1.67579	1.86459	1.79403	1.10857	1.00945	1.213	1.12812	1.07879	1.33594	1.14565	1.41307	1.29037	1.72732	1.37539	0.974347	1.3562	1.35611	0.674606	0.685826	0.783649	0.892258	0.905516	0.825449	0.794551	0.744851	8.50473	6.99253	7.74863	0.0456838	0.149036	0.362591	0.805058	0.340592
6430550D23Rik	ENSMUSG00000074646	-0.516837	-8.34376	6.08138	0.000270982	1	0.000790601	0.23457	0.125704	0.216439	0.333783	0.227624	0.276863	0.208728	0.0568022	0.172706	0.100798	0.199159	0.169176	0.393718	0.331364	0.250014	0.331793	0.193913	0.342741	0.307257	0.119342	0.039563	0.124769	0.04228	0.0828574	0.147431	0.0927069	0.94434	0.0543808	0.46987	0.262126	0	0.0116317	0.114257	0.135637	0.0653816
6430562O15Rik	ENSMUSG00000097828	0.251996	15.0867	0.726782	0.631435	1	1	0.237426	0.126022	0.207125	0.0516706	0.155561	0.394663	0.152583	0.282358	0.303002	0.212213	0.349411	0.282371	0.0822324	0.306828	0.127935	0.509345	0.132303	0.0939559	0.208766	0.0872405	0.312348	0.218899	0.241077	0.254394	0.147804	0.210294	0	0.0357778	0	0.0178889	0.377029	0.0102036	0.0580271	0.0594918	0.126188
6430571L13Rik	ENSMUSG00000037977	-7.46132	-72.4742	37.3888	7.24976e-13	3.51178e-08	6.57268e-12	2.22802	1.78622	1.85594	1.31322	1.79585	1.24638	1.25287	1.29886	1.74421	1.17549	2.04931	1.46119	1.54335	1.76799	1.50068	1.20916	1.36717	1.54295	1.48855	0.54578	0.882042	0.748912	1.05138	0.746015	0.650159	0.770715	0.131821	9.88573	5.2457	7.56571	0.0661497	0	0.273296	0.0581536	0.0993999
6430573F11Rik	ENSMUSG00000039620	-2.89634	-15.2969	36.3073	1.07314e-12	5.1983e-08	9.47384e-12	1.59426	1.47432	1.03079	1.32028	1.35491	0.906508	0.924824	0.829055	1.09532	0.788142	0.825328	0.894862	1.78845	1.65532	1.92228	1.9295	1.88684	1.87593	1.84305	3.01713	2.81502	3.17059	2.76041	3.17453	3.6559	3.09893	0.36919	0.265752	0.540282	0.403017	0.236967	0.127328	1.66686	1.03404	0.766297
6430573P05Rik	ENSMUSG00000102545	-0.549441	-11.4514	5.55119	0.00053076	1	0.00150131	0.263739	0.52496	0.191733	0.095662	0.269024	0.505849	0.932215	0.369002	0.560972	1.3751	0.776272	0.753236	0.639423	0.717543	0.710567	0.505174	0.209952	0.521845	0.550751	0.678365	0.481896	0.506581	0.61799	0.403697	0.923543	0.602012	0.481501	0.132477	0	0.0662385	0.0268471	0	0.117197	0.12391	0.0669884
6430584L05Rik	ENSMUSG00000108228	0.0317362	#DIV/0!	4.64097	0.001792	1	0.00447193	0	0	0	0	0	0	0	0	0	0	0	0	0	0	0	0	0	0	0	0	0	0	0	0	0	0	0	0.0634725	0	0.0317362	0	0	0	0	0
6430590A07Rik	ENSMUSG00000097583	4.98799	#DIV/0!	17.1901	1.21885e-08	0.000590411	5.91594e-08	0.0873168	0	0	0	0.0218292	0.334946	0.505032	0.366499	0.0928611	0.292666	0.289127	0.313522	0	0	0	0	0	0	0	1.05877	0.957255	1.10692	1.3299	1.10264	1.22304	1.12975	2.71	6.0526	3.92337	4.98799	0.026665	0	0.203703	0.328185	0.139638
[truncated: 46,617 more rows]
